# Supplementary material for: Genomic evidence of genetic diversity and functional evolution in Flavobacterium columnare
Source: Front Microbiol. 2023 Sep 28;14:1240471. doi: 10.3389/fmicb.2023.1240471 (PMC10568018; doi:10.3389/fmicb.2023.1240471)
Supplement: Supplementary file 1 [file Data_Sheet_1.XLSX]

## Sheet: 16S rDNA
	FJ-01	FJ-02	FJ-03	FJ-04	ZJ-01	ZJ-02	ZJ-03	ZJ-04	ZJ-05	HB-01	HB-02	HB-03	HEN-01	HEN-02	HEN-03	HEN-04	HEN-05	JS-01	JS-02	JS-03	JS-04	JS-05	JS-06	JS-07	JS-08	JS-09	JS-10	JS-11	SD-01	K-06	L-06	HUN-03	HUN-04	JX-01	JX-02	JX-04	GD-01	GD-05	GX-02	JX-03	AH-01	Gi-01	Gi-02	Gi-03	Gi-04	SP-05	L-05	MU-03	MU-04
FJ-01	100	99.93	99.93	99.93	100	100	99.93	99.93	99.93	99.93	99.93	99.93	99.93	99.93	99.93	99.93	99.93	99.93	99.93	99.93	99.93	99.93	99.93	99.93	99.93	99.93	99.93	99.93	99.93	99.93	99.93	100	100	99.93	99.93	99.93	99.93	99.93	99.93	98.75	98.6	98.68	98.75	98.68	98.68	98.68	98.6	98.6	98.6
FJ-02	99.93	100	100	100	99.93	99.93	100	100	100	100	100	100	100	100	100	100	100	100	100	100	100	100	100	100	100	100	100	100	100	100	100	99.93	99.93	100	100	100	100	100	100	98.82	98.68	98.75	98.82	98.75	98.75	98.75	98.68	98.68	98.68
FJ-03	99.93	100	100	100	99.93	99.93	100	100	100	100	100	100	100	100	100	100	100	100	100	100	100	100	100	100	100	100	100	100	100	100	100	99.93	99.93	100	100	100	100	100	100	98.82	98.68	98.75	98.82	98.75	98.75	98.75	98.68	98.68	98.68
FJ-04	99.93	100	100	100	99.93	99.93	100	100	100	100	100	100	100	100	100	100	100	100	100	100	100	100	100	100	100	100	100	100	100	100	100	99.93	99.93	100	100	100	100	100	100	98.82	98.68	98.75	98.82	98.75	98.75	98.75	98.68	98.68	98.68
ZJ-01	100	99.93	99.93	99.93	100	100	99.93	99.93	99.93	99.93	99.93	99.93	99.93	99.93	99.93	99.93	99.93	99.93	99.93	99.93	99.93	99.93	99.93	99.93	99.93	99.93	99.93	99.93	99.93	99.93	99.93	100	100	99.93	99.93	99.93	99.93	99.93	99.93	98.75	98.6	98.68	98.75	98.68	98.68	98.68	98.6	98.6	98.6
ZJ-02	100	99.93	99.93	99.93	100	100	99.93	99.93	99.93	99.93	99.93	99.93	99.93	99.93	99.93	99.93	99.93	99.93	99.93	99.93	99.93	99.93	99.93	99.93	99.93	99.93	99.93	99.93	99.93	99.93	99.93	100	100	99.93	99.93	99.93	99.93	99.93	99.93	98.75	98.6	98.68	98.75	98.68	98.68	98.68	98.6	98.6	98.6
ZJ-03	99.93	100	100	100	99.93	99.93	100	100	100	100	100	100	100	100	100	100	100	100	100	100	100	100	100	100	100	100	100	100	100	100	100	99.93	99.93	100	100	100	100	100	100	98.82	98.68	98.75	98.82	98.75	98.75	98.75	98.68	98.68	98.68
ZJ-04	99.93	100	100	100	99.93	99.93	100	100	100	100	100	100	100	100	100	100	100	100	100	100	100	100	100	100	100	100	100	100	100	100	100	99.93	99.93	100	100	100	100	100	100	98.82	98.68	98.75	98.82	98.75	98.75	98.75	98.68	98.68	98.68
ZJ-05	99.93	100	100	100	99.93	99.93	100	100	100	100	100	100	100	100	100	100	100	100	100	100	100	100	100	100	100	100	100	100	100	100	100	99.93	99.93	100	100	100	100	100	100	98.82	98.68	98.75	98.82	98.75	98.75	98.75	98.68	98.68	98.68
HB-01	99.93	100	100	100	99.93	99.93	100	100	100	100	100	100	100	100	100	100	100	100	100	100	100	100	100	100	100	100	100	100	100	100	100	99.93	99.93	100	100	100	100	100	100	98.82	98.68	98.75	98.82	98.75	98.75	98.75	98.68	98.68	98.68
HB-02	99.93	100	100	100	99.93	99.93	100	100	100	100	100	100	100	100	100	100	100	100	100	100	100	100	100	100	100	100	100	100	100	100	100	99.93	99.93	100	100	100	100	100	100	98.82	98.68	98.75	98.82	98.75	98.75	98.75	98.68	98.68	98.68
HB-03	99.93	100	100	100	99.93	99.93	100	100	100	100	100	100	100	100	100	100	100	100	100	100	100	100	100	100	100	100	100	100	100	100	100	99.93	99.93	100	100	100	100	100	100	98.82	98.68	98.75	98.82	98.75	98.75	98.75	98.68	98.68	98.68
HEN-01	99.93	100	100	100	99.93	99.93	100	100	100	100	100	100	100	100	100	100	100	100	100	100	100	100	100	100	100	100	100	100	100	100	100	99.93	99.93	100	100	100	100	100	100	98.82	98.68	98.75	98.82	98.75	98.75	98.75	98.68	98.68	98.68
HEN-02	99.93	100	100	100	99.93	99.93	100	100	100	100	100	100	100	100	100	100	100	100	100	100	100	100	100	100	100	100	100	100	100	100	100	99.93	99.93	100	100	100	100	100	100	98.82	98.68	98.75	98.82	98.75	98.75	98.75	98.68	98.68	98.68
HEN-03	99.93	100	100	100	99.93	99.93	100	100	100	100	100	100	100	100	100	100	100	100	100	100	100	100	100	100	100	100	100	100	100	100	100	99.93	99.93	100	100	100	100	100	100	98.82	98.68	98.75	98.82	98.75	98.75	98.75	98.68	98.68	98.68
HEN-04	99.93	100	100	100	99.93	99.93	100	100	100	100	100	100	100	100	100	100	100	100	100	100	100	100	100	100	100	100	100	100	100	100	100	99.93	99.93	100	100	100	100	100	100	98.82	98.68	98.75	98.82	98.75	98.75	98.75	98.68	98.68	98.68
HEN-05	99.93	100	100	100	99.93	99.93	100	100	100	100	100	100	100	100	100	100	100	100	100	100	100	100	100	100	100	100	100	100	100	100	100	99.93	99.93	100	100	100	100	100	100	98.82	98.68	98.75	98.82	98.75	98.75	98.75	98.68	98.68	98.68
JS-01	99.93	100	100	100	99.93	99.93	100	100	100	100	100	100	100	100	100	100	100	100	100	100	100	100	100	100	100	100	100	100	100	100	100	99.93	99.93	100	100	100	100	100	100	98.82	98.68	98.75	98.82	98.75	98.75	98.75	98.68	98.68	98.68
JS-02	99.93	100	100	100	99.93	99.93	100	100	100	100	100	100	100	100	100	100	100	100	100	100	100	100	100	100	100	100	100	100	100	100	100	99.93	99.93	100	100	100	100	100	100	98.82	98.68	98.75	98.82	98.75	98.75	98.75	98.68	98.68	98.68
JS-03	99.93	100	100	100	99.93	99.93	100	100	100	100	100	100	100	100	100	100	100	100	100	100	100	100	100	100	100	100	100	100	100	100	100	99.93	99.93	100	100	100	100	100	100	98.82	98.68	98.75	98.82	98.75	98.75	98.75	98.68	98.68	98.68
JS-04	99.93	100	100	100	99.93	99.93	100	100	100	100	100	100	100	100	100	100	100	100	100	100	100	100	100	100	100	100	100	100	100	100	100	99.93	99.93	100	100	100	100	100	100	98.82	98.68	98.75	98.82	98.75	98.75	98.75	98.68	98.68	98.68
JS-05	99.93	100	100	100	99.93	99.93	100	100	100	100	100	100	100	100	100	100	100	100	100	100	100	100	100	100	100	100	100	100	100	100	100	99.93	99.93	100	100	100	100	100	100	98.82	98.68	98.75	98.82	98.75	98.75	98.75	98.68	98.68	98.68
JS-06	99.93	100	100	100	99.93	99.93	100	100	100	100	100	100	100	100	100	100	100	100	100	100	100	100	100	100	100	100	100	100	100	100	100	99.93	99.93	100	100	100	100	100	100	98.82	98.68	98.75	98.82	98.75	98.75	98.75	98.68	98.68	98.68
JS-07	99.93	100	100	100	99.93	99.93	100	100	100	100	100	100	100	100	100	100	100	100	100	100	100	100	100	100	100	100	100	100	100	100	100	99.93	99.93	100	100	100	100	100	100	98.82	98.68	98.75	98.82	98.75	98.75	98.75	98.68	98.68	98.68
JS-08	99.93	100	100	100	99.93	99.93	100	100	100	100	100	100	100	100	100	100	100	100	100	100	100	100	100	100	100	100	100	100	100	100	100	99.93	99.93	100	100	100	100	100	100	98.82	98.68	98.75	98.82	98.75	98.75	98.75	98.68	98.68	98.68
JS-09	99.93	100	100	100	99.93	99.93	100	100	100	100	100	100	100	100	100	100	100	100	100	100	100	100	100	100	100	100	100	100	100	100	100	99.93	99.93	100	100	100	100	100	100	98.82	98.68	98.75	98.82	98.75	98.75	98.75	98.68	98.68	98.68
JS-10	99.93	100	100	100	99.93	99.93	100	100	100	100	100	100	100	100	100	100	100	100	100	100	100	100	100	100	100	100	100	100	100	100	100	99.93	99.93	100	100	100	100	100	100	98.82	98.68	98.75	98.82	98.75	98.75	98.75	98.68	98.68	98.68
JS-11	99.93	100	100	100	99.93	99.93	100	100	100	100	100	100	100	100	100	100	100	100	100	100	100	100	100	100	100	100	100	100	100	100	100	99.93	99.93	100	100	100	100	100	100	98.82	98.68	98.75	98.82	98.75	98.75	98.75	98.68	98.68	98.68
SD-01	99.93	100	100	100	99.93	99.93	100	100	100	100	100	100	100	100	100	100	100	100	100	100	100	100	100	100	100	100	100	100	100	100	100	99.93	99.93	100	100	100	100	100	100	98.82	98.68	98.75	98.82	98.75	98.75	98.75	98.68	98.68	98.68
K-06	99.93	100	100	100	99.93	99.93	100	100	100	100	100	100	100	100	100	100	100	100	100	100	100	100	100	100	100	100	100	100	100	100	100	99.93	99.93	100	100	100	100	100	100	98.82	98.68	98.75	98.82	98.75	98.75	98.75	98.68	98.68	98.68
L-06	99.93	100	100	100	99.93	99.93	100	100	100	100	100	100	100	100	100	100	100	100	100	100	100	100	100	100	100	100	100	100	100	100	100	99.93	99.93	100	100	100	100	100	100	98.82	98.68	98.75	98.82	98.75	98.75	98.75	98.68	98.68	98.68
HUN-03	100	99.93	99.93	99.93	100	100	99.93	99.93	99.93	99.93	99.93	99.93	99.93	99.93	99.93	99.93	99.93	99.93	99.93	99.93	99.93	99.93	99.93	99.93	99.93	99.93	99.93	99.93	99.93	99.93	99.93	100	100	99.93	99.93	99.93	99.93	99.93	99.93	98.75	98.6	98.68	98.75	98.68	98.68	98.68	98.6	98.6	98.6
HUN-04	100	99.93	99.93	99.93	100	100	99.93	99.93	99.93	99.93	99.93	99.93	99.93	99.93	99.93	99.93	99.93	99.93	99.93	99.93	99.93	99.93	99.93	99.93	99.93	99.93	99.93	99.93	99.93	99.93	99.93	100	100	99.93	99.93	99.93	99.93	99.93	99.93	98.75	98.6	98.68	98.75	98.68	98.68	98.68	98.6	98.6	98.6
JX-01	99.93	100	100	100	99.93	99.93	100	100	100	100	100	100	100	100	100	100	100	100	100	100	100	100	100	100	100	100	100	100	100	100	100	99.93	99.93	100	100	100	100	100	100	98.82	98.68	99.93	98.82	98.75	98.75	98.75	98.68	98.68	98.68
JX-02	99.93	100	100	100	99.93	99.93	100	100	100	100	100	100	100	100	100	100	100	100	100	100	100	100	100	100	100	100	100	100	100	100	100	99.93	99.93	100	100	100	100	100	100	98.82	98.68	99.93	98.82	98.75	98.75	98.75	98.68	98.68	98.68
JX-04	99.93	100	100	100	99.93	99.93	100	100	100	100	100	100	100	100	100	100	100	100	100	100	100	100	100	100	100	100	100	100	100	100	100	99.93	99.93	100	100	100	100	100	100	98.82	98.68	99.93	98.82	98.75	98.75	98.75	98.68	98.68	98.68
GD-01	99.93	100	100	100	99.93	99.93	100	100	100	100	100	100	100	100	100	100	100	100	100	100	100	100	100	100	100	100	100	100	100	100	100	99.93	99.93	100	100	100	100	100	100	98.82	98.68	98.75	98.82	98.75	98.75	98.75	98.68	98.68	98.68
GD-05	99.93	100	100	100	99.93	99.93	100	100	100	100	100	100	100	100	100	100	100	100	100	100	100	100	100	100	100	100	100	100	100	100	100	99.93	99.93	100	100	100	100	100	100	98.82	98.68	98.75	98.82	98.75	98.75	98.75	98.68	98.68	98.68
GX-02	99.93	100	100	100	99.93	99.93	100	100	100	100	100	100	100	100	100	100	100	100	100	100	100	100	100	100	100	100	100	100	100	100	100	99.93	99.93	100	100	100	100	100	100	98.82	98.68	98.75	98.82	98.75	98.75	98.75	98.68	98.68	98.68
JX-03	98.75	98.82	98.82	98.82	98.75	98.75	98.82	98.82	98.82	98.82	98.82	98.82	98.82	98.82	98.82	98.82	98.82	98.82	98.82	98.82	98.82	98.82	98.82	98.82	98.82	98.82	98.82	98.82	98.82	98.82	98.82	98.82	98.82	98.82	98.82	98.82	98.82	98.82	98.82	100	99.85	99.93	100	99.93	99.93	99.93	99.85	99.85	99.85
AH-01	98.6	98.68	98.68	98.68	98.6	98.6	98.68	98.68	98.68	98.68	98.68	98.68	98.68	98.68	98.68	98.68	98.68	98.68	98.68	98.68	98.68	98.68	98.68	98.68	98.68	98.68	98.68	98.68	98.68	98.68	98.68	98.68	98.68	98.68	98.68	98.68	98.68	98.68	98.68	99.85	100	99.93	99.85	99.85	99.85	99.93	99.85	99.78	99.78
Gi-01	98.68	98.75	98.75	98.75	98.68	98.68	98.75	98.75	98.75	98.75	98.75	98.75	98.75	98.75	98.75	98.75	98.75	98.75	98.75	98.75	98.75	98.75	98.75	98.75	98.75	98.75	98.75	98.75	98.75	98.75	98.75	98.75	98.75	98.75	98.75	98.75	98.75	98.75	98.75	99.93	99.93	100	99.49	99.71	99.28	100	99.42	99.78	99.13
Gi-02	98.75	98.82	98.82	98.82	98.75	98.75	98.82	98.82	98.82	98.82	98.82	98.82	98.82	98.82	98.82	98.82	98.82	98.82	98.82	98.82	98.82	98.82	98.82	98.82	98.82	98.82	98.82	98.82	98.82	98.82	98.82	98.82	98.82	98.82	98.82	98.82	98.82	98.82	98.82	100	99.85	99.49	100	99.93	99.93	99.93	99.78	99.86	99.86
Gi-03	98.68	98.75	98.75	98.75	98.68	98.68	98.75	98.75	98.75	98.75	98.75	98.75	98.75	98.75	98.75	98.75	98.75	98.75	98.75	98.75	98.75	98.75	98.75	98.75	98.75	98.75	98.75	98.75	98.75	98.75	98.75	98.75	98.75	98.75	98.75	98.75	98.75	98.75	98.75	99.93	99.85	99.71	99.93	100	99.86	99.93	99.57	99.93	99.78
Gi-04	98.68	98.75	98.75	98.75	98.68	98.68	98.75	98.75	98.75	98.75	98.75	98.75	98.75	98.75	98.75	98.75	98.75	98.75	98.75	98.75	98.75	98.75	98.75	98.75	98.75	98.75	98.75	98.75	98.75	98.75	98.75	98.75	98.75	98.75	98.75	98.75	98.75	98.75	98.75	99.93	99.85	99.28	99.93	99.86	100	99.93	99.36	99.78	99.79
SP-05	98.68	98.75	98.75	98.75	98.68	98.68	98.75	98.75	98.75	98.75	98.75	98.75	98.75	98.75	98.75	98.75	98.75	98.75	98.75	98.75	98.75	98.75	98.75	98.75	98.75	98.75	98.75	98.75	98.75	98.75	98.75	98.75	98.75	98.75	98.75	98.75	98.75	98.75	98.75	99.93	99.93	100	99.93	99.93	99.93	100	99.93	99.85	99.85
L-05	98.6	98.68	98.68	98.68	98.6	98.6	98.68	98.68	98.68	98.68	98.68	98.68	98.68	98.68	98.68	98.68	98.68	98.68	98.68	98.68	98.68	98.68	98.68	98.68	98.68	98.68	98.68	98.68	98.68	98.68	98.68	98.68	98.68	98.68	98.68	98.68	98.68	98.68	98.68	99.85	99.85	99.42	99.78	99.57	99.36	99.93	100	99.78	99.14
MU-03	98.6	98.68	98.68	98.68	98.6	98.6	98.68	98.68	98.68	98.68	98.68	98.68	98.68	98.68	98.68	98.68	98.68	98.68	98.68	98.68	98.68	98.68	98.68	98.68	98.68	98.68	98.68	98.68	98.68	98.68	98.68	98.68	98.68	98.68	98.68	98.68	98.68	98.68	98.68	99.85	99.78	99.78	99.86	99.93	99.78	99.85	99.78	100	99.86
MU-04	98.6	98.68	98.68	98.68	98.6	98.6	98.68	98.68	98.68	98.68	98.68	98.68	98.68	98.68	98.68	98.68	98.68	98.68	98.68	98.68	98.68	98.68	98.68	98.68	98.68	98.68	98.68	98.68	98.68	98.68	98.68	98.68	98.68	98.68	98.68	98.68	98.68	98.68	98.68	99.85	99.78	99.13	99.86	99.78	99.79	99.85	99.14	99.86	100
GX-01	97.13	97.21	97.21	97.21	97.13	97.13	97.21	97.21	97.21	97.21	97.21	97.21	97.21	97.21	97.21	97.21	97.21	97.21	97.21	97.21	97.21	97.21	97.21	97.21	97.21	97.21	97.21	97.21	97.21	97.21	97.21	97.21	97.21	97.21	97.21	97.21	97.21	97.21	97.21	97.5	97.35	97.43	97.5	97.43	97.43	97.43	97.35	97.35	97.35
HUN-01	97.13	97.21	97.21	97.21	97.13	97.13	97.21	97.21	97.21	97.21	97.21	97.21	97.21	97.21	97.21	97.21	97.21	97.21	97.21	97.21	97.21	97.21	97.21	97.21	97.21	97.21	97.21	97.21	97.21	97.21	97.21	97.21	97.21	97.21	97.21	97.21	97.21	97.21	97.21	97.5	97.35	97.43	97.5	97.43	97.43	97.43	97.35	97.35	97.35
HUN-02	97.13	97.21	97.21	97.21	97.13	97.13	97.21	97.21	97.21	97.21	97.21	97.21	97.21	97.21	97.21	97.21	97.21	97.21	97.21	97.21	97.21	97.21	97.21	97.21	97.21	97.21	97.21	97.21	97.21	97.21	97.21	97.21	97.21	97.21	97.21	97.21	97.21	97.21	97.21	97.5	97.35	97.43	97.5	97.43	97.43	97.43	97.35	97.35	97.35
GD-02	97.94	98.02	98.02	98.02	97.94	97.94	98.02	98.02	98.02	98.02	98.02	98.02	98.02	98.02	98.02	98.02	98.02	98.02	98.02	98.02	98.02	98.02	98.02	98.02	98.02	98.02	98.02	98.02	98.02	98.02	98.02	98.02	98.02	98.02	98.02	98.02	98.02	98.02	98.02	98.31	98.16	98.24	98.31	98.24	98.24	98.24	98.16	98.16	98.16
GD-03	97.94	98.02	98.02	98.02	97.94	97.94	98.02	98.02	98.02	98.02	98.02	98.02	98.02	98.02	98.02	98.02	98.02	98.02	98.02	98.02	98.02	98.02	98.02	98.02	98.02	98.02	98.02	98.02	98.02	98.02	98.02	98.02	98.02	98.02	98.02	98.02	98.02	98.02	98.02	98.31	98.16	98.24	98.31	98.24	98.24	98.24	98.16	98.16	98.16
GD-04	97.8	97.87	97.87	97.87	97.8	97.8	97.87	97.87	97.87	97.87	97.87	97.87	97.87	97.87	97.87	97.87	97.87	97.87	97.87	97.87	97.87	97.87	97.87	97.87	97.87	97.87	97.87	97.87	97.87	97.87	97.87	97.87	97.87	97.87	97.87	97.87	97.87	97.87	97.87	98.16	98.02	98.09	98.16	98.09	98.09	98.09	98.02	98.02	98.02
[truncated: 6 more columns]

## Sheet: dnaK
	90-106	HUN-02	GX-01	HUN-01	GD-04	GD-02	GD-03	Costa Rica 04-02-TN	AL-02-36	Gi-04	AH-01	JX-03	MU-03	Gi-02	Gi-03	L-05	SP-05	Gi-01	MU-04	JS-10	JS-07	JS-03	JS-04	JS-06	ZJ-01	GD-01	JX-02	FJ-04	JS-02	K-06	HEN-04	HEN-05	GD-05	HUN-03	ZJ-05	JS-09	SD-01	L-06	FJ-03	FJ-01	HUN-04	JX-04	HEN-01	JS-11	ZJ-03	HEN-02	GX-02	HB-01	HB-03
90-106	100	95.81	95.95	96.11	87.42	87.27	86.96	89.38	88.2	86.34	86.16	86	86	85.69	86	86.02	86.02	86.34	86.34	83.64	83.8	84.27	83.62	82.92	85.09	85.09	84.94	85.09	85.25	84.94	84.94	84.94	85.25	84.94	85.25	85.09	84.94	83.23	83.39	83.23	83.23	83.39	83.39	83.23	83.39	83.23	83.39	83.39	83.39
HUN-02	95.81	100	97.66	96.7	84.59	84.57	84.93	86.41	83.96	82.85	83.77	83.53	84.1	83.92	83.72	84.55	83.99	84.33	84.19	82.12	81.75	83.67	83.04	81.6	83.33	83.14	82.76	82.55	82.78	83.33	82.43	83.26	82.62	83.26	83.21	82.34	83.02	81.82	82.63	82.77	82.38	82.63	81.54	81.97	82.7	81.95	81.83	82.34	81.58
GX-01	95.95	97.66	100	98.83	85.8	85.09	84.65	86.52	84.1	82.53	85	84.41	84.56	84.85	84.85	83.85	83.97	84.29	84.29	83.14	82.82	83.58	82.97	82.46	83.95	83.16	83.28	82.65	82.89	83.04	83.48	83.19	83.19	83.19	83.46	83.77	83.63	82.5	83.41	83.46	82.75	82.72	81.82	83.04	83.28	83.14	83.31	83.24	83.14
HUN-01	96.11	96.7	98.83	100	85.28	83.64	84.45	86.52	84.12	82.63	84.73	84.36	84.57	84.14	84.56	83.77	84.23	83.82	84.29	82.3	83.29	83.92	83.14	82.38	83.28	83.53	82.28	82.5	82.68	82.7	82.5	82.5	82.09	83.04	83.16	83.24	82.97	82.5	83.02	83.02	82.04	82.87	81.92	83.07	83.24	83.21	83.24	83.16	82.84
GD-04	87.42	84.59	85.8	85.28	100	96.51	96.66	97.81	87.79	87.15	88.99	89.62	89.91	89.13	88.84	89.04	89.49	89.78	90.32	86.59	86.88	86.42	86.68	85.17	89.77	88.08	88.65	87.39	88.65	88.23	88.66	88.37	87.79	88.08	88.03	88.37	88.5	86.51	87.45	85.99	86.63	86.4	85.74	87.21	87.19	87.19	87.06	87.01	86.84
GD-02	87.27	84.57	85.09	83.64	96.51	100	98.69	97.97	87.8	88.63	88.86	88.61	88.81	90.47	90.32	89.34	89.37	89.67	89.02	87.64	87.64	86.3	87.72	85.41	88.6	89.24	88.94	89	89.39	89.26	88.97	88.11	88.86	88.71	89.93	88.56	89.39	85.48	86.57	87.3	85.24	87.45	84.74	85.98	86.77	86.03	86.34	86.72	86.4
GD-03	86.96	84.93	84.65	84.45	96.66	98.69	100	98.12	87.21	88.21	88.43	88.05	88.78	90.34	90.32	89.21	88.91	89.52	89.02	87.79	88.19	86.73	88.45	85.51	88.45	89.68	89.23	88.86	89.4	89.13	88.7	88.99	88.99	88.26	89.93	88.7	89.55	85.48	86.57	86.42	85.92	87.01	84.86	86.65	86.46	85.74	86.19	86.57	85.53
Costa Rica 04-02-TN	89.38	86.41	86.52	86.52	97.81	97.97	98.12	100	91.09	89.22	89.36	89.2	89.2	89.2	89.2	89.22	89.06	89.22	89.22	87.62	87.77	88.24	87.62	86.56	88.75	88.75	88.75	88.75	88.91	88.75	88.75	88.75	88.91	88.59	88.75	88.91	88.75	87.19	87.19	87.03	87.19	87.19	87.19	87.19	87.19	87.19	87.19	87.19	87.19
AL-02-36	88.2	83.96	84.1	84.12	87.79	87.8	87.21	91.09	100	96.34	95.87	95.56	95.27	95.41	95.4	96.18	96.47	96.03	96.02	88.43	88.82	89.45	88.67	88.6	90.63	90.38	90.37	90.52	89.98	89.95	89.97	90.11	90.58	89.82	90.23	89.98	89.8	88.67	88.36	88.55	88.57	88.57	88.23	88.41	88.23	89.3	88.7	88.8	88.69
Gi-04	86.34	82.85	82.53	82.63	87.15	88.63	88.21	89.22	96.34	100	95.32	95.04	95.78	96.35	96.77	96.5	95.62	95.49	95.9	88.92	89.46	87.99	88.84	87.5	90.46	91.09	91.52	91.31	90.68	90.98	91.28	91.12	90.84	90.99	91.5	90.84	90.96	87.63	88.12	88.27	88.05	88.56	89.18	88.34	87.87	87.43	87.59	88.27	87.96
AH-01	86.16	83.77	85	84.73	88.99	88.86	88.43	89.36	95.87	95.32	100	96.34	96.64	96.93	97.36	96.19	96.33	95.76	96.19	90.18	90.57	90	90.87	88.3	91.88	91.63	91.76	90.56	91.23	90.78	90.94	90.63	91.08	90.79	91.04	90.79	90.78	89.53	90.13	90.31	89.3	89.43	88.24	89.74	89.41	89.56	89.28	89.68	89.26
JX-03	86	83.53	84.41	84.36	89.62	88.61	88.05	89.2	95.56	95.04	96.34	100	98.4	97.07	96.92	96.93	97.95	97.23	98.24	89.91	90.62	89.59	90.15	88.48	92.5	90.79	91.07	91.15	90.8	90.67	91.4	91.4	90.82	91.11	91.19	91.69	91.24	90.27	90.9	89.87	90.36	89.87	89.6	89.93	90.78	91.22	91.23	91.04	91.03
MU-03	86	84.1	84.56	84.57	89.91	88.81	88.78	89.2	95.27	95.78	96.64	98.4	100	97.66	98.09	96.64	97.38	98.26	98.09	89.84	90.66	89.59	90.15	87.97	92.79	91.23	91.4	90.71	91.27	90.82	91.45	91.44	91.3	91	91.78	90.88	91.39	90.12	91.04	89.87	90.41	90.46	89.77	90.7	91.23	90.78	90.94	91.04	90.44
Gi-02	85.69	83.92	84.85	84.14	89.13	90.47	90.34	89.2	95.41	96.35	96.93	97.07	97.66	100	99.27	97.66	96.62	97.08	97.21	90.62	91.46	90	91.16	88.74	92.17	92.51	92.94	91.74	92.25	92.68	92.54	92.53	92.25	91.96	92.95	92.69	92.83	89.23	90.43	90.31	90.47	90.75	88.38	90.62	90.29	89.71	89.87	90.12	89.56
Gi-03	86	83.72	84.85	84.56	88.84	90.32	90.32	89.2	95.4	96.77	97.36	96.92	98.09	99.27	100	97.21	96.48	97.51	97.07	90.74	91.46	89.71	91.02	88.71	92.02	92.51	92.65	91.74	92.67	92.23	92.38	92.08	92.08	91.94	92.95	92.23	92.52	89.09	90.57	90.31	89.74	90.6	88.53	90.32	90.29	89.85	90.01	90.12	89.71
L-05	86.02	84.55	83.85	83.77	89.04	89.34	89.21	89.22	96.18	96.5	96.19	96.93	96.64	97.66	97.21	100	97.08	96.36	97.66	90.64	90.62	89.6	89.87	88.63	91.76	92.25	92.83	91.9	92.13	92.86	93.15	93	91.98	92.71	92.23	93	92.71	88.81	89.3	89.59	90.07	89.59	87.85	90.22	89.31	88.87	89.04	88.84	88.69
SP-05	86.02	83.99	83.97	84.23	89.49	89.37	88.91	89.06	96.47	95.62	96.33	97.95	97.38	96.62	96.48	97.08	100	97.67	98.09	89.78	90.07	89.44	90	88.79	92.8	91.09	91.69	90.87	91.23	91.39	91.85	91.41	91.85	91.7	91.35	91.7	91.96	89.99	90.32	89.44	90.1	89.43	88.61	89.81	90.22	90.35	90.51	90.47	90.31
Gi-01	86.34	84.33	84.29	83.82	89.78	89.67	89.52	89.22	96.03	95.49	95.76	97.23	98.26	97.08	97.51	96.36	97.67	100	98.54	89.81	89.77	88.87	90.01	88.39	93.1	91.68	91.97	91.16	92.14	91.56	91.29	91.13	91.44	90.86	92.38	91.29	91.69	89.54	90.76	89.59	89.37	90.18	88.91	89.52	91.09	90.06	90.36	90.91	90.31
MU-04	86.34	84.19	84.29	84.29	90.32	89.02	89.02	89.22	96.02	95.9	96.19	98.24	98.09	97.21	97.07	97.66	98.09	98.54	100	89.57	89.71	88.84	90	89.17	93.22	91.94	92.22	91.16	92.09	91.8	91.95	91.95	91.07	91.22	91.94	91.8	91.95	89.69	90.88	89.59	89.6	89.88	88.99	89.9	91.04	90.01	90.47	90.72	90.31
JS-10	83.64	82.12	83.14	82.3	86.59	87.64	87.79	87.62	88.43	88.92	90.18	89.91	89.84	90.62	90.74	90.64	89.78	89.81	89.57	100	97.12	96.06	97.22	92.55	95.01	95.77	95.24	94.85	95.65	95.78	95.42	95.41	96.42	95.51	95.75	95.14	95.92	93.82	95.02	96.05	94.68	95.31	93.44	93.97	95.04	94.16	94.02	94.73	94.13
JS-07	83.8	81.75	82.82	83.29	86.88	87.64	88.19	87.77	88.82	89.46	90.57	90.62	90.66	91.46	91.46	90.62	90.07	89.77	89.71	97.12	100	97.08	97.8	93.39	95.6	96.5	95.24	95.74	96.06	95.77	95.4	95.54	96.12	96.66	96.63	96.41	96.79	94.26	95.02	95.75	94.39	95.89	93	95.26	94.61	94.74	94.75	94.88	94.13
JS-03	84.27	83.67	83.58	83.92	86.42	86.3	86.73	88.24	89.45	87.99	90	89.59	89.59	90	89.71	89.6	89.44	88.87	88.84	96.06	97.08	100	97.37	94.17	94.71	94.89	95.03	94.41	94.02	94.31	94.75	95.04	94.75	95.04	94.44	94.61	94.75	94.26	94.58	94.58	94.9	95.02	93.13	95.04	94.3	94.44	94.45	94.57	94.57
JS-04	83.62	83.04	82.97	83.14	86.68	87.72	88.45	87.62	88.67	88.84	90.87	90.15	90.15	91.16	91.02	89.87	90	90.01	90	97.22	97.8	97.37	100	94.44	95.43	96.78	96.04	95.58	95.18	95.61	95.32	95.32	96.05	95.32	96.04	95.61	95.61	94.99	95.01	95.45	94.44	95.45	93.7	94.88	95.01	95.01	95.17	95.74	94.71
JS-06	82.92	81.6	82.46	82.38	85.17	85.41	85.51	86.56	88.6	87.5	88.3	88.48	87.97	88.74	88.71	88.63	88.79	88.39	89.17	92.55	93.39	94.17	94.44	100	94.3	94.62	93.97	93.84	93.33	93.77	93	93.13	92.87	93.36	94.16	93.87	93.76	94.57	95.04	95.33	94.27	95.04	93.02	94.42	94.91	95.34	95.35	95.77	95.03
ZJ-01	85.09	83.33	83.95	83.28	89.77	88.6	88.45	88.75	90.63	90.46	91.88	92.5	92.79	92.17	92.02	91.76	92.8	93.1	93.22	95.01	95.6	94.71	95.43	94.3	100	97.37	97.66	96.91	97.95	97.37	97.66	97.81	97.37	97.37	97.8	97.81	98.24	95	96.63	95.59	95.76	95.44	93.86	95.47	95.61	95.18	95.91	95.61	95.59
GD-01	85.09	83.14	83.16	83.53	88.08	89.24	89.68	88.75	90.38	91.09	91.63	90.79	91.23	92.51	92.51	92.25	91.09	91.68	91.94	95.77	96.5	94.89	96.78	94.62	97.37	100	98.4	97.65	98.4	97.82	97.97	97.67	97.67	97.53	98.54	97.97	97.82	93.84	94.6	95.04	94.33	95.47	93.01	95.35	94.32	94.32	94.48	95.18	93.71
JX-02	84.94	82.76	83.28	82.28	88.65	88.94	89.23	88.75	90.37	91.52	91.76	91.07	91.4	92.94	92.65	92.83	91.69	91.97	92.22	95.24	95.24	95.03	96.04	93.97	97.66	98.4	100	97.07	97.96	98.54	98.28	97.7	96.98	98.11	98.1	97.41	98.25	94.13	94.6	95.18	94.54	95.31	93.17	95.69	94.91	94.03	94.61	95.04	94.59
FJ-04	85.09	82.55	82.65	82.5	87.39	89	88.86	88.75	90.52	91.31	90.56	91.15	90.71	91.74	91.74	91.9	90.87	91.16	91.16	94.85	95.74	94.41	95.58	93.84	96.91	97.65	97.07	100	97.07	97.51	97.36	97.8	97.51	97.21	98.09	97.51	97.51	93.54	93.98	94.13	93.99	94.28	93.11	94.28	93.55	94.13	94.72	94.41	94.13
JS-02	85.25	82.78	82.89	82.68	88.65	89.39	89.4	88.91	89.98	90.68	91.23	90.8	91.27	92.25	92.67	92.13	91.23	92.14	92.09	95.65	96.06	94.02	95.18	93.33	97.95	98.4	97.96	97.07	100	97.97	97.68	97.24	97.25	96.96	98.39	97.25	97.53	94.13	95.47	94.89	94.62	95.62	93.44	95.35	95.04	94.02	94.18	94.74	94.15
K-06	84.94	83.33	83.04	82.7	88.23	89.26	89.13	88.75	89.95	90.98	90.78	90.67	90.82	92.68	92.23	92.86	91.39	91.56	91.8	95.78	95.77	94.31	95.61	93.77	97.37	97.82	98.54	97.51	97.97	100	98.41	98.55	97.68	98.12	98.1	98.55	98.4	94.13	94.45	94.6	95.36	95.04	93.16	95.07	95.05	93.6	94.04	94.45	93.86
HEN-04	84.94	82.43	83.48	82.5	88.66	88.97	88.7	88.75	89.97	91.28	90.94	91.4	91.45	92.54	92.38	93.15	91.85	91.29	91.95	95.42	95.4	94.75	95.32	93	97.66	97.97	98.28	97.36	97.68	98.41	100	98.71	97.57	98.12	98.1	98.14	98.4	93.99	94.6	94.6	95.13	95.33	93.02	94.84	94.62	94.47	94.62	94.16	94.3
HEN-05	84.94	83.26	83.19	82.5	88.37	88.11	88.99	88.75	90.11	91.12	90.63	91.4	91.44	92.53	92.08	93	91.41	91.13	91.95	95.41	95.54	95.04	95.32	93.13	97.81	97.67	97.7	97.8	97.24	98.55	98.71	100	97.57	98.41	97.96	97.85	98.69	93.4	94.6	94.6	95.27	95.04	92.59	94.13	94.04	94.03	94.48	94.01	93.57
GD-05	85.25	82.62	83.19	82.09	87.79	88.86	88.99	88.91	90.58	90.84	91.08	90.82	91.3	92.25	92.08	91.98	91.85	91.44	91.07	96.42	96.12	94.75	96.05	92.87	97.37	97.67	96.98	97.51	97.25	97.68	97.57	97.57	100	97.84	98.54	97.43	98.11	93.55	94.74	95.77	94.99	95.18	92.44	93.85	93.9	94.18	94.33	94.45	93.71
HUN-03	84.94	83.26	83.19	83.04	88.08	88.71	88.26	88.59	89.82	90.99	90.79	91.11	91	91.96	91.94	92.71	91.7	90.86	91.22	95.51	96.66	95.04	95.32	93.36	97.37	97.53	98.11	97.21	96.96	98.12	98.12	98.41	97.84	100	97.96	98.27	98.4	94.13	94.45	94.74	95.8	94.89	92.59	94.93	94.04	94.18	94.62	94.6	94.3
ZJ-05	85.25	83.21	83.46	83.16	88.03	89.93	89.93	88.75	90.23	91.5	91.04	91.19	91.78	92.95	92.95	92.23	91.35	92.38	91.94	95.75	96.63	94.44	96.04	94.16	97.8	98.54	98.1	98.09	98.39	98.1	98.1	97.96	98.54	97.96	100	98.1	98.69	93.7	95.17	95.04	94.74	95.32	92.84	95.18	94.59	94.3	94.89	95.16	94.01
JS-09	85.09	82.34	83.77	83.24	88.37	88.56	88.7	88.91	89.98	90.84	90.79	91.69	90.88	92.69	92.23	93	91.7	91.29	91.8	95.14	96.41	94.61	95.61	93.87	97.81	97.97	97.41	97.51	97.25	98.55	98.14	97.85	97.43	98.27	98.1	100	98.98	93.99	94.74	94.89	94.99	94.89	92.73	94.71	94.33	94.61	94.77	94.31	94.01
SD-01	84.94	83.02	83.63	82.97	88.5	89.39	89.55	88.75	89.8	90.96	90.78	91.24	91.39	92.83	92.52	92.71	91.96	91.69	91.95	95.92	96.79	94.75	95.61	93.76	98.24	97.82	98.25	97.51	97.53	98.4	98.4	98.69	98.11	98.4	98.69	98.98	100	93.84	95.18	95.04	95.35	94.89	92.86	95.06	94.75	94.31	94.91	94.59	94.15
L-06	83.23	81.82	82.5	82.5	86.51	85.48	85.48	87.19	88.67	87.63	89.53	90.27	90.12	89.23	89.09	88.81	89.99	89.54	89.69	93.82	94.26	94.26	94.99	94.57	95	93.84	94.13	93.54	94.13	94.13	93.99	93.4	93.55	94.13	93.7	93.99	93.84	100	97.36	96.33	97.36	96.92	96.92	97.21	97.8	97.51	97.51	97.8	97.51
FJ-03	83.39	82.63	83.41	83.02	87.45	86.57	86.57	87.19	88.36	88.12	90.13	90.9	91.04	90.43	90.57	89.3	90.32	90.76	90.88	95.02	95.02	94.58	95.01	95.04	96.63	94.6	94.6	93.98	95.47	94.45	94.6	94.6	94.74	94.45	95.17	94.74	95.18	97.36	100	97.95	97.52	97.65	96.64	97.66	98.25	97.66	98.1	97.95	97.8
FJ-01	83.23	82.77	83.46	83.02	85.99	87.3	86.42	87.03	88.55	88.27	90.31	89.87	89.87	90.31	90.31	89.59	89.44	89.59	89.59	96.05	95.75	94.58	95.45	95.33	95.59	95.04	95.18	94.13	94.89	94.6	94.6	94.6	95.77	94.74	95.04	94.89	95.04	96.33	97.95	100	96.64	98.1	95.91	97.37	97.37	96.49	96.79	97.51	97.08
HUN-04	83.23	82.38	82.75	82.04	86.63	85.24	85.92	87.19	88.57	88.05	89.3	90.36	90.41	90.47	89.74	90.07	90.1	89.37	89.6	94.68	94.39	94.9	94.44	94.27	95.76	94.33	94.54	93.99	94.62	95.36	95.13	95.27	94.99	95.8	94.74	94.99	95.35	97.36	97.52	96.64	100	97.37	96.08	97.13	97.53	97.38	97.67	97.66	96.93
JX-04	83.39	82.63	82.72	82.87	86.4	87.45	87.01	87.19	88.57	88.56	89.43	89.87	90.46	90.75	90.6	89.59	89.43	90.18	89.88	95.31	95.89	95.02	95.45	95.04	95.44	95.47	95.31	94.28	95.62	95.04	95.33	95.04	95.18	94.89	95.32	94.89	94.89	96.92	97.65	98.1	97.37	100	95.9	98.25	97.8	97.22	97.22	98.09	97.22
HEN-01	83.39	81.54	81.82	81.92	85.74	84.74	84.86	87.19	88.23	89.18	88.24	89.6	89.77	88.38	88.53	87.85	88.61	88.91	88.99	93.44	93	93.13	93.7	93.02	93.86	93.01	93.17	93.11	93.44	93.16	93.02	92.59	92.44	92.59	92.84	92.73	92.86	96.92	96.64	95.91	96.08	95.9	100	96.37	97.82	95.92	96.36	96.93	96.78
JS-11	83.23	81.97	83.04	83.07	87.21	85.98	86.65	87.19	88.41	88.34	89.74	89.93	90.7	90.62	90.32	90.22	89.81	89.52	89.9	93.97	95.26	95.04	94.88	94.42	95.47	95.35	95.69	94.28	95.35	95.07	94.84	94.13	93.85	94.93	95.18	94.71	95.06	97.21	97.66	97.37	97.13	98.25	96.37	100	97.82	97.09	97.38	97.81	97.37
ZJ-03	83.39	82.7	83.28	83.24	87.19	86.77	86.46	87.19	88.23	87.87	89.41	90.78	91.23	90.29	90.29	89.31	90.22	91.09	91.04	95.04	94.61	94.3	95.01	94.91	95.61	94.32	94.91	93.55	95.04	95.05	94.62	94.04	93.9	94.04	94.59	94.33	94.75	97.8	98.25	97.37	97.53	97.8	97.82	97.82	100	97.38	97.82	98.54	98.25
HEN-02	83.23	81.95	83.14	83.21	87.19	86.03	85.74	87.19	89.3	87.43	89.56	91.22	90.78	89.71	89.85	88.87	90.35	90.06	90.01	94.16	94.74	94.44	95.01	95.34	95.18	94.32	94.03	94.13	94.02	93.6	94.47	94.03	94.18	94.18	94.3	94.61	94.31	97.51	97.66	96.49	97.38	97.22	95.92	97.09	97.38	100	98.69	98.25	97.81
GX-02	83.39	81.83	83.31	83.24	87.06	86.34	86.19	87.19	88.7	87.59	89.28	91.23	90.94	89.87	90.01	89.04	90.51	90.36	90.47	94.02	94.75	94.45	95.17	95.35	95.91	94.48	94.61	94.72	94.18	94.04	94.62	94.48	94.33	94.62	94.89	94.77	94.91	97.51	98.1	96.79	97.67	97.22	96.36	97.38	97.82	98.69	100	99.12	98.39
HB-01	83.39	82.34	83.24	83.16	87.01	86.72	86.57	87.19	88.8	88.27	89.68	91.04	91.04	90.12	90.12	88.84	90.47	90.91	90.72	94.73	94.88	94.57	95.74	95.77	95.61	95.18	95.04	94.41	94.74	94.45	94.16	94.01	94.45	94.6	95.16	94.31	94.59	97.8	97.95	97.51	97.66	98.09	96.93	97.81	98.54	98.25	99.12	100	98.68
HB-03	83.39	81.58	83.14	82.84	86.84	86.4	85.53	87.19	88.69	87.96	89.26	91.03	90.44	89.56	89.71	88.69	90.31	90.31	90.31	94.13	94.13	94.57	94.71	95.03	95.59	93.71	94.59	94.13	94.15	93.86	94.3	93.57	93.71	94.3	94.01	94.01	94.15	97.51	97.8	97.08	96.93	97.22	96.78	97.37	98.25	97.81	98.39	98.68	100
JX-01	83.39	81.94	83.21	83.06	87.37	86.05	86.05	87.19	88.85	88.2	89.81	90.99	90.84	89.81	89.96	88.79	90.12	90.41	90.12	94.11	94.7	94.85	95.13	95.3	95.72	94.27	94.56	94.85	94.27	93.98	94.13	94.13	94.27	94.71	94.42	94.42	94.42	97.94	97.79	96.77	97.65	97.21	96.76	97.36	97.94	98.82	99.12	99.26	99.12
JS-05	83.23	82.87	83.48	82.97	86.05	86.65	86.79	87.5	88.87	88.19	90.03	89.34	89.34	90.47	90.03	89.49	89.34	88.92	89.02	94.32	94.61	94.17	95.61	94.63	94.44	95.2	94.91	93.99	94.48	94.92	94.92	94.48	94.78	94.92	94.89	95.07	94.91	95.45	94.89	94.6	95.07	95.04	93.74	94.63	95.05	95.05	94.91	95.33	94.44
HB-02	85.09	82.11	82.79	82.65	87.68	88.86	88.56	88.75	90.96	91.02	90.56	91	90.71	91.74	91.89	91.75	91.31	91.31	91.16	95	95.59	94.85	95.43	93.84	96.76	97.36	97.36	97.94	97.07	97.36	97.36	97.36	96.92	97.36	97.51	97.21	97.51	93.84	93.7	93.99	93.7	94.43	92.38	94.28	93.99	94.13	94.43	94.42	94.57
HEN-03	83.39	82.31	83.58	83.58	86.26	85.96	85.96	87.19	88.24	87.81	89.12	90.74	89.85	89.85	89.71	89.28	89.72	89.28	89.87	94.43	94.57	95.16	94.86	95.91	95.15	94.3	94.73	93.7	94.01	94.3	94.74	94.59	93.71	94.15	94.15	95.03	94.88	96.77	97.51	96.78	97.08	96.78	96.34	97.37	97.8	97.22	97.66	97.8	97.36
ZJ-04	83.39	82.05	83.48	83.55	86.17	87.35	87.81	87.19	87.86	88.94	89.33	89.49	89.67	91.08	91.35	89.94	89.47	89.23	89.6	95.07	96.06	94.75	95.32	95.07	95.02	95.34	95.34	94.72	94.93	95.21	95.65	95.65	94.78	95.22	96.06	95.51	96.37	96.48	97.66	97.23	97.38	97.23	95.92	97.38	97.67	96.65	97.53	97.22	96.93
JS-01	84.64	84.33	84.83	84.58	87.46	87.91	87.61	88.24	91.22	89.4	91.15	90.88	91.03	91.3	91.3	90.6	90.3	90.6	90.57	96.56	96.71	96.56	96.55	96.72	95.97	96.27	96.27	96.1	96.42	96.42	95.97	96.12	96.27	96.27	96.26	96.12	96.12	97.45	97.46	97.6	97.76	97.75	96.27	97.46	97.61	97.31	97.46	97.61	97.31
ZJ-02	84.45	82.76	84.33	83.79	87.19	87.84	87.52	88.42	89.36	88.94	91.36	90.95	90.58	91.36	91.34	90.51	90.96	90.55	90.76	95.57	96.41	96.21	97.51	93.86	96.05	96.51	95.54	95.59	95.22	96.08	95.14	94.84	95.72	95.95	96.35	95.72	96.51	94.86	95.76	96.49	94.26	95.76	93.89	94.84	95.63	95.63	95.78	96.05	95.31
FJ-02	85.09	82.87	82.65	82.67	88.87	87.99	87.99	88.75	91.1	90.15	91	91.9	91.75	91.15	91	91.03	92.35	92.35	92.49	94.27	95.01	94.57	96.03	94	97.95	97.07	96.78	96.62	97.07	96.93	96.63	96.34	96.34	96.49	96.63	96.63	96.63	95.89	95.02	94.13	94.58	94.86	94.14	94.29	95.31	95.31	95.02	95.02	95.75
JS-08	86.18	83.74	83.77	83.58	87.65	87.66	87.39	89.84	91.07	89.1	90.2	90.52	90.57	90.79	90.91	90.96	90.8	91.13	91.65	94.35	94.31	94.9	94.88	94.65	96.93	96.8	97.38	95.75	95.8	96.23	96.38	96.23	95.66	95.51	96.2	96.1	95.94	94.28	94.74	94.31	94.34	94.74	93.16	94.78	94.91	94.76	94.48	94.89	94.3
ATCC 23463	87.11	84.6	84.56	84.56	88.34	88.94	88.64	90.62	93.94	90.43	91.62	91.32	91.32	91.32	91.32	91.63	91.78	91.78	91.63	95.95	95.95	96.55	96.1	95.52	97.46	97.61	97.46	97.46	97.61	97.61	97.46	97.46	98.06	97.46	97.61	97.76	97.61	95.37	95.37	95.52	95.52	95.67	94.17	95.37	95.37	95.81	95.67	95.67	95.52
Pf1	87.11	83.68	83.78	83.78	87.79	88.09	87.65	90.62	93.87	89.96	90.98	90.83	90.53	90.68	90.53	91.14	91.29	90.99	90.84	94.99	95.28	95.58	94.98	94.56	96.61	96.47	96.47	96.32	96.62	96.76	96.62	96.62	97.21	96.62	96.47	96.91	96.47	94.12	94.12	94.41	94.71	94.85	92.79	94.41	94.12	95.15	94.85	94.7	94.26
[truncated: 11 more columns]

## Sheet: gyrB
	90-106	HUN-01	GX-01	HUN-02	Costa Rica 04-02-TN	GD-03	GD-02	GD-04	MU-04	Gi-03	AH-01	MU-03	Gi-01	AL-02-36	Gi-02	SP-05	JX-03	Gi-04	L-05	ATCC 23463	ZJ-03	ZJ-01	ZJ-02	FJ-02	JS-06	GX-02	HEN-05	HB-01	HUN-04	FJ-03	HB-03	JS-11	K-06	HUN-03	JS-09	JS-02	GD-01	JS-10	JS-03	FJ-04	JS-08	JX-01	GD-05	JS-01	JS-04	Pf1	HEN-01	FJ-01	ZJ-05
90-106	100	96.85	96.69	97.01	85.35	83.28	82.99	83.31	84.04	83.89	83.94	83.78	83.75	85.02	83.75	83.91	83.6	83.75	83.75	86.24	83.62	83.62	83.94	83.46	83.31	83.41	83.57	83.73	83.62	83.31	83.62	83.62	83.44	83.44	83.28	83.12	83.44	83.28	83.28	83.28	83.28	83.28	83.44	83.28	83.28	86.14	83.46	83.28	83.46
HUN-01	96.85	100	98.34	98.19	82.52	84.83	85.06	84.09	84.39	83.48	83.84	82.93	84.87	83.62	85.13	84.27	84.27	84.7	84.27	83.5	84.3	84.55	84.15	85	84.8	83.03	83.18	84.02	83.23	83.46	83.92	83.81	84.63	83.96	84.11	83.06	83.81	83.51	83.51	83.48	83.64	83.79	83.79	83.79	83.51	83.48	84.14	84.42	82.93
GX-01	96.69	98.34	100	98.64	82.36	84.07	84.91	84.11	83.48	83.64	83.38	83.69	84.11	83.78	84.98	85.33	84.87	85.02	85.17	83.36	83.71	84.39	83.99	84.98	84.65	84.24	83.48	83.74	84.14	83.48	83.64	83.99	84.5	83.21	83.66	84.11	83.96	84.42	84.11	84.39	84.42	84.27	84.57	84.57	84.42	83.94	84.44	84.87	83.23
HUN-02	97.01	98.19	98.64	100	82.68	84.37	85.06	84.57	83.69	83.03	82.98	82.78	84.21	83.94	84.52	85.26	84.26	84.77	84.68	82.95	83.87	84.39	84.15	84.85	84.8	83.41	83.73	84.22	83.81	83.79	84.09	83.56	84.37	83.46	84.16	83.51	84.31	83.89	84.16	84.39	84.29	84.14	84.57	84.27	83.91	83.79	84.41	83.51	83.06
Costa Rica 04-02-TN	85.35	82.52	82.36	82.68	100	96.85	96.69	96.69	85.62	85.47	85.83	85.67	85.49	87.07	85.49	85.65	85.33	85.49	85.49	87.06	83.31	83.31	83.62	83.15	82.99	83.1	83.41	83.57	83.62	83.31	83.62	83.62	83.44	83.44	83.28	83.12	83.44	83.28	83.28	83.28	83.28	83.12	83.44	83.28	83.28	86.46	83.15	83.12	83.46
GD-03	83.28	84.83	84.07	84.37	96.85	100	98.32	97.57	86.91	85.56	85.58	85.13	86.17	85.96	86.02	86.32	85.87	86.17	86.32	84.3	84.12	84.8	84.27	85.08	84.63	84.02	84.02	84.3	83.76	83.74	84.04	83.92	84.32	83.76	83.92	83.16	84.22	83.46	83.61	83.76	83.76	84.07	83.92	83.92	83.76	84.04	84.37	84.35	83.31
GD-02	82.99	85.06	84.91	85.06	96.69	98.32	100	98.32	86.7	86.24	86.28	85.82	87.48	86.12	87.02	87.48	87.33	87.48	87.33	84.41	84.23	84.89	85.19	85.98	85.82	84.1	84.25	84.86	84.3	84.15	84.76	84.6	84.86	85.04	85.04	84.27	84.73	84.73	84.73	84.58	84.58	84.43	84.73	84.58	84.58	83.99	85.52	85.34	83.99
GD-04	83.31	84.09	84.11	84.57	96.69	97.57	98.32	100	85.43	84.07	84.72	84.11	85.45	86.14	85.56	86.36	85.76	85.76	86.21	83.86	85.37	86.34	85.95	84.65	84.32	82.7	83.16	83.71	83.36	83.61	83.61	83.36	83.56	83.33	83.64	82.73	83.79	83.33	83.33	83.46	83.48	83.48	83.79	83.64	83.79	82.7	83.81	83.64	82.6
MU-04	84.04	84.39	83.48	83.69	85.62	86.91	86.7	85.43	100	97.73	97.13	96.53	97.43	97.16	97.41	96.52	97.13	97.12	96.82	84.65	84.27	84.95	85.78	86.63	86.43	86.69	86.52	87.21	86.25	86.47	87.08	86.69	86.45	87.75	86.82	85.48	86.67	86.36	86.38	86.32	86.21	86.67	86.65	86.49	86.54	85.26	85.2	86.25	86.71
Gi-03	83.89	83.48	83.64	83.03	85.47	85.56	86.24	84.07	97.73	100	97.28	98.2	97.89	97	98.17	96.83	96.99	97.43	96.99	84.7	83.82	84.04	85.32	86.17	86.13	87.14	86.1	87.06	86.92	86.47	86.93	86.84	87.39	87.2	86.4	86.19	86.1	87.18	87.01	87.1	87.14	87.29	87.27	86.97	86.9	85.71	85.56	86.17	86.62
AH-01	83.94	83.84	83.38	82.98	85.83	85.58	86.28	84.72	97.13	97.28	100	97.44	97.43	97.32	97.57	96.53	96.53	97.13	96.68	85.5	83.87	84.85	84.91	86.06	85.71	85.65	87.16	87.69	87.05	87.42	87.73	87.61	87.08	87.46	87.03	86.43	87.03	86.58	86.71	86.67	86.69	86.54	86.84	86.84	86.43	85.76	84.64	85.82	86.75
MU-03	83.78	82.93	83.69	82.78	85.67	85.13	85.82	84.11	96.53	98.2	97.44	100	97.59	97.01	97.72	97.18	97.46	97.13	97	84.8	83.71	83.94	85.37	86.06	86.02	86.58	86.45	86.95	87.13	86.97	87.12	87.03	87.25	86.94	86.12	86.12	86.27	86.75	86.73	87.12	86.86	87.01	87.14	86.99	86.92	86.21	85.8	86.14	87.28
Gi-01	83.75	84.87	84.11	84.21	85.49	86.17	87.48	85.45	97.43	97.89	97.43	97.59	100	96.54	98.63	97.29	97.29	97.59	97.44	85.22	84.91	85.28	86.41	87.41	87.21	85.95	86.69	87.08	86.14	86.65	87.1	86.56	87.39	87.8	87.29	86.3	86.84	86.54	86.56	86.8	86.54	86.54	86.82	86.52	86.25	85.43	85.54	86.45	86.02
AL-02-36	85.02	83.62	83.78	83.94	87.07	85.96	86.12	86.14	97.16	97	97.32	97.01	96.54	100	96.69	97.17	96.85	96.69	96.85	86.57	85.98	86.14	85.98	85.83	85.67	85.49	85.78	85.94	85.98	85.98	85.98	85.98	85.96	85.96	85.65	85.8	85.8	85.65	85.8	85.65	85.65	85.49	85.8	85.65	85.8	86.93	85.67	85.8	85.98
Gi-02	83.75	85.13	84.98	84.52	85.49	86.02	87.02	85.56	97.41	98.17	97.57	97.72	98.63	96.69	100	98.48	98.63	98.79	98.63	85.45	85.34	85.41	85.65	86.61	86.45	86.78	86.45	87.04	87.1	86.47	86.93	87.25	87.8	87.39	87.08	87.23	87.08	87.54	87.23	87.39	87.39	87.39	87.54	87.54	87.39	86.17	86.65	87.84	87.1
SP-05	83.91	84.27	85.33	85.26	85.65	86.32	87.48	86.36	96.52	96.83	96.53	97.18	97.29	97.17	98.48	100	98.35	98.64	98.8	84.84	85.21	85.74	85.8	86.19	86.3	86.58	86.12	87.08	87.09	86.65	86.95	86.86	87.54	86.71	86.71	86.61	86.86	87.33	87.31	87.71	87.59	87.29	87.73	87.58	87.35	86.19	86.63	87.24	86.75
JX-03	83.6	84.27	84.87	84.26	85.33	85.87	87.33	85.76	97.13	96.99	96.53	97.46	97.29	96.85	98.63	98.35	100	98.94	98.5	84.73	84.91	85.13	85.95	86.65	86.91	87.03	86.43	87.23	87.11	87.1	87.25	87.16	87.08	87.2	87.01	86.98	87.16	87.33	87.76	87.86	87.59	87.75	88.03	87.88	87.65	86.19	86.98	88.02	87.24
Gi-04	83.75	84.7	85.02	84.77	85.49	86.17	87.48	85.76	97.12	97.43	97.13	97.13	97.59	96.69	98.79	98.64	98.94	100	99.1	84.87	84.91	85.43	85.95	86.78	86.61	87.14	86.82	87.39	87.63	86.95	87.25	87.46	86.93	86.86	87.27	87.31	87.58	87.73	88.05	88.01	88.05	87.75	88.18	88.18	87.9	86.19	87.33	87.76	87.18
L-05	83.75	84.27	85.17	84.68	85.49	86.32	87.33	86.21	96.82	96.99	96.68	97	97.44	96.85	98.63	98.8	98.5	99.1	100	84.7	85.06	85.58	85.95	86.34	86.61	87.03	87.03	87.84	88.16	87.41	87.71	87.61	87.23	86.73	87.61	87.09	87.92	87.93	87.76	88.62	88.35	88.05	88.48	88.33	88.1	86.04	86.96	87.39	87.07
ATCC 23463	86.24	83.5	83.36	82.95	87.06	84.3	84.41	83.86	84.65	84.7	85.5	84.8	85.22	86.57	85.45	84.84	84.73	84.87	84.7	100	96.05	96.2	96.85	96.36	96.19	95.71	96.04	96.04	95.89	95.88	96.21	96.38	95.88	95.9	95.87	95.57	96.2	95.87	95.72	96.03	95.72	95.55	96.04	96.04	95.72	100	95.57	95.25	95.74
ZJ-03	83.62	84.3	83.71	83.87	83.31	84.12	84.23	85.37	84.27	83.82	83.87	83.71	84.91	85.98	85.34	85.21	84.91	84.91	85.06	96.05	100	98.78	97.86	96.94	96.79	94.81	95.11	95.11	94.98	95.28	94.98	95.13	96.04	95.12	95.73	95.12	95.73	95.58	95.58	95.73	95.58	95.58	95.58	95.88	95.73	94.81	96.19	96.04	94.82
ZJ-01	83.62	84.55	84.39	84.39	83.31	84.8	84.89	86.34	84.95	84.04	84.85	83.94	85.28	86.14	85.41	85.74	85.13	85.43	85.58	96.2	98.78	100	98.63	97.26	96.96	95.14	95.44	95.88	95.45	96.05	95.74	95.61	96.49	95.6	95.9	95.45	96.21	95.6	95.6	95.75	95.9	96.05	96.05	96.05	95.9	94.84	96.36	96.36	94.7
ZJ-02	83.94	84.15	83.99	84.15	83.62	84.27	85.19	85.95	85.78	85.32	84.91	85.37	86.41	85.98	85.65	85.8	85.95	85.95	85.95	96.85	97.86	98.63	100	98.17	97.71	95.41	95.57	95.87	95.58	95.73	95.73	95.58	95.87	97.1	96.18	95.73	96.18	95.88	96.18	96.03	96.03	96.03	96.18	96.03	96.18	95.58	97.26	97.1	96.19
FJ-02	83.46	85	84.98	84.85	83.15	85.08	85.98	84.65	86.63	86.17	86.06	86.06	87.41	85.83	86.61	86.19	86.65	86.78	86.34	96.36	96.94	97.26	98.17	100	99.09	96.81	96.66	96.79	96.21	96.8	96.65	96.36	97.1	97.72	97.12	96.97	96.97	96.97	97.27	96.96	97.11	96.81	96.96	97.11	96.97	96.05	97.88	97.72	96.82
JS-06	83.31	84.8	84.65	84.8	82.99	84.63	85.82	84.32	86.43	86.13	85.71	86.02	87.21	85.67	86.45	86.3	86.91	86.61	86.61	96.19	96.79	96.96	97.71	99.09	100	96.65	97.1	96.79	96.2	96.5	96.65	96.5	97.1	97.72	97.26	96.8	97.41	97.11	97.11	96.96	96.96	96.65	96.8	96.96	97.11	95.74	98.33	98.02	96.81
GX-02	83.41	83.03	84.24	83.41	83.1	84.02	84.1	82.7	86.69	87.14	85.65	86.58	85.95	85.49	86.78	86.58	87.03	87.14	87.03	95.71	94.81	95.14	95.41	96.81	96.65	100	97.58	97.72	97.74	97.72	97.57	97.58	97.56	96.52	97.43	97.89	97.28	98.03	97.88	98.33	98.33	98.03	98.18	98.33	98.04	96.2	96.38	97.58	97.13
HEN-05	83.57	83.18	83.48	83.73	83.41	84.02	84.25	83.16	86.52	86.1	87.16	86.45	86.69	85.78	86.45	86.12	86.43	86.82	87.03	96.04	95.11	95.44	95.57	96.66	97.1	97.58	100	99.09	98.49	99.24	99.24	98.64	97.72	97.73	98.94	97.89	99.09	97.89	98.34	98.94	98.64	98.48	98.63	98.63	98.34	95.9	95.63	96.68	97.74
HB-01	83.73	84.02	83.74	84.22	83.57	84.3	84.86	83.71	87.21	87.06	87.69	86.95	87.08	85.94	87.04	87.08	87.23	87.39	87.84	96.04	95.11	95.88	95.87	96.79	96.79	97.72	99.09	100	99.54	99.39	100	99.54	98.17	98.33	99.54	98.18	99.09	98.93	98.63	99.09	98.94	98.94	99.24	98.93	98.78	96.34	96.36	97.26	98.33
HUN-04	83.62	83.23	84.14	83.81	83.62	83.76	84.3	83.36	86.25	86.92	87.05	87.13	86.14	85.98	87.1	87.09	87.11	87.63	88.16	95.89	94.98	95.45	95.58	96.21	96.2	97.74	98.49	99.54	100	99.24	99.55	99.4	98.03	97.29	98.49	97.6	98.49	98.8	98.79	99.24	99.24	99.09	99.55	99.24	98.8	96.67	96.26	96.85	98.35
FJ-03	83.31	83.46	83.48	83.79	83.31	83.74	84.15	83.61	86.47	86.47	87.42	86.97	86.65	85.98	86.47	86.65	87.1	86.95	87.41	95.88	95.28	96.05	95.73	96.8	96.5	97.72	99.24	99.39	99.24	100	99.39	99.09	97.72	97.72	99.09	98.33	98.63	98.48	98.63	98.94	98.79	98.48	98.79	98.79	98.79	96.05	96.21	97.12	98.33
HB-03	83.62	83.92	83.64	84.09	83.62	84.04	84.76	83.61	87.08	86.93	87.73	87.12	87.1	85.98	86.93	86.95	87.25	87.25	87.71	96.21	94.98	95.74	95.73	96.65	96.65	97.57	99.24	100	99.55	99.39	100	99.7	98.18	98.33	99.39	98.03	98.94	98.79	98.63	98.94	98.79	98.79	99.09	98.79	98.79	96.35	96.21	97.27	98.33
JS-11	83.62	83.81	83.99	83.56	83.62	83.92	84.6	83.36	86.69	86.84	87.61	87.03	86.56	85.98	87.25	86.86	87.16	87.46	87.61	96.38	95.13	95.61	95.58	96.36	96.5	97.58	98.64	99.54	99.4	99.09	99.7	100	97.88	97.73	98.79	97.89	98.79	98.94	98.49	98.79	98.64	98.64	99.09	99.09	98.79	96.52	96.08	97.13	98.19
K-06	83.44	84.63	84.5	84.37	83.44	84.32	84.86	83.56	86.45	87.39	87.08	87.25	87.39	85.96	87.8	87.54	87.08	86.93	87.23	95.88	96.04	96.49	95.87	97.1	97.1	97.56	97.72	98.17	98.03	97.72	98.18	97.88	100	98.03	98.48	98.03	98.18	98.48	98.33	98.63	98.48	98.48	98.63	98.33	98.18	96.34	96.21	98.02	97.42
HUN-03	83.44	83.96	83.21	83.46	83.44	83.76	85.04	83.33	87.75	87.2	87.46	86.94	87.8	85.96	87.39	86.71	87.2	86.86	86.73	95.9	95.12	95.6	97.1	97.72	97.72	96.52	97.73	98.33	97.29	97.72	98.33	97.73	98.03	100	98.49	97	98.19	97.89	97.89	97.88	97.58	97.89	98.03	97.88	97.89	96.05	96.23	97.44	97.9
JS-09	83.28	84.11	83.66	84.16	83.28	83.92	85.04	83.64	86.82	86.4	87.03	86.12	87.29	85.65	87.08	86.71	87.01	87.27	87.61	95.87	95.73	95.9	96.18	97.12	97.26	97.43	98.94	99.54	98.49	99.09	99.39	98.79	98.48	98.49	100	98.19	98.94	98.79	98.94	99.24	99.09	98.79	99.09	99.09	98.79	95.75	96.38	97.13	97.59
JS-02	83.12	83.06	84.11	83.51	83.12	83.16	84.27	82.73	85.48	86.19	86.43	86.12	86.3	85.8	87.23	86.61	86.98	87.31	87.09	95.57	95.12	95.45	95.73	96.97	96.8	97.89	97.89	98.18	97.6	98.33	98.03	97.89	98.03	97	98.19	100	98.04	98.64	98.64	99.09	98.94	98.34	98.79	98.94	98.65	96.51	96.15	97.01	97.45
GD-01	83.44	83.81	83.96	84.31	83.44	84.22	84.73	83.79	86.67	86.1	87.03	86.27	86.84	85.8	87.08	86.86	87.16	87.58	87.92	96.2	95.73	96.21	96.18	96.97	97.41	97.28	99.09	99.09	98.49	98.63	98.94	98.79	98.18	98.19	98.94	98.04	100	98.34	98.64	99.09	98.79	98.79	99.09	99.09	98.64	96.05	96.23	97.28	97.59
JS-10	83.28	83.51	84.42	83.89	83.28	83.46	84.73	83.33	86.36	87.18	86.58	86.75	86.54	85.65	87.54	87.33	87.33	87.73	87.93	95.87	95.58	95.6	95.88	96.97	97.11	98.03	97.89	98.93	98.8	98.48	98.79	98.94	98.48	97.89	98.79	98.64	98.34	100	99.09	99.39	99.39	99.09	99.39	99.55	99.4	96.21	96.84	97.44	97.74
JS-03	83.28	83.51	84.11	84.16	83.28	83.61	84.73	83.33	86.38	87.01	86.71	86.73	86.56	85.8	87.23	87.31	87.76	88.05	87.76	95.72	95.58	95.6	96.18	97.27	97.11	97.88	98.34	98.63	98.79	98.63	98.63	98.49	98.33	97.89	98.94	98.64	98.64	99.09	100	99.55	99.4	99.09	99.55	99.55	99.25	96.36	97.13	97.73	98.19
FJ-04	83.28	83.48	84.39	84.39	83.28	83.76	84.58	83.46	86.32	87.1	86.67	87.12	86.8	85.65	87.39	87.71	87.86	88.01	88.62	96.03	95.73	95.75	96.03	96.96	96.96	98.33	98.94	99.09	99.24	98.94	98.94	98.79	98.63	97.88	99.24	99.09	99.09	99.39	99.55	100	99.85	99.39	99.7	99.7	99.7	96.36	97.42	98.18	98.48
JS-08	83.28	83.64	84.42	84.29	83.28	83.76	84.58	83.48	86.21	87.14	86.69	86.86	86.54	85.65	87.39	87.59	87.59	88.05	88.35	95.72	95.58	95.9	96.03	97.11	96.96	98.33	98.64	98.94	99.24	98.79	98.79	98.64	98.48	97.58	99.09	98.94	98.79	99.39	99.4	99.85	100	99.24	99.7	99.7	99.55	96.36	97.28	98.03	98.19
JX-01	83.28	83.79	84.27	84.14	83.12	84.07	84.43	83.48	86.67	87.29	86.54	87.01	86.54	85.49	87.39	87.29	87.75	87.75	88.05	95.55	95.58	96.05	96.03	96.81	96.65	98.03	98.48	98.94	99.09	98.48	98.79	98.64	98.48	97.89	98.79	98.34	98.79	99.09	99.09	99.39	99.24	100	99.7	99.39	99.4	96.21	96.83	98.18	97.89
GD-05	83.44	83.79	84.57	84.57	83.44	83.92	84.73	83.79	86.65	87.27	86.84	87.14	86.82	85.8	87.54	87.73	88.03	88.18	88.48	96.04	95.58	96.05	96.18	96.96	96.8	98.18	98.63	99.24	99.55	98.79	99.09	99.09	98.63	98.03	99.09	98.79	99.09	99.39	99.55	99.7	99.7	99.7	100	99.7	99.7	96.51	97.13	98.18	98.18
JS-01	83.28	83.79	84.57	84.27	83.28	83.92	84.58	83.64	86.49	86.97	86.84	86.99	86.52	85.65	87.54	87.58	87.88	88.18	88.33	96.04	95.88	96.05	96.03	97.11	96.96	98.33	98.63	98.93	99.24	98.79	98.79	99.09	98.33	97.88	99.09	98.94	99.09	99.55	99.55	99.7	99.7	99.39	99.7	100	99.85	96.51	97.28	98.03	98.34
JS-04	83.28	83.51	84.42	83.91	83.28	83.76	84.58	83.79	86.54	86.9	86.43	86.92	86.25	85.8	87.39	87.35	87.65	87.9	88.1	95.72	95.73	95.9	96.18	96.97	97.11	98.04	98.34	98.78	98.8	98.79	98.79	98.79	98.18	97.89	98.79	98.65	98.64	99.4	99.25	99.7	99.55	99.4	99.7	99.85	100	96.36	96.99	97.89	98.04
Pf1	86.14	83.48	83.94	83.79	86.46	84.04	83.99	82.7	85.26	85.71	85.76	86.21	85.43	86.93	86.17	86.19	86.19	86.19	86.04	100	94.81	94.84	95.58	96.05	95.74	96.2	95.9	96.34	96.67	96.05	96.35	96.52	96.34	96.05	95.75	96.51	96.05	96.21	96.36	96.36	96.36	96.21	96.51	96.51	96.36	100	96.52	96.51	96.67
HEN-01	83.46	84.14	84.44	84.41	83.15	84.37	85.52	83.81	85.2	85.56	84.64	85.8	85.54	85.67	86.65	86.63	86.98	87.33	86.96	95.57	96.19	96.36	97.26	97.88	98.33	96.38	95.63	96.36	96.26	96.21	96.21	96.08	96.21	96.23	96.38	96.15	96.23	96.84	97.13	97.42	97.28	96.83	97.13	97.28	96.99	96.52	100	97.6	96.55
FJ-01	83.28	84.42	84.87	83.51	83.12	84.35	85.34	83.64	86.25	86.17	85.82	86.14	86.45	85.8	87.84	87.24	88.02	87.76	87.39	95.25	96.04	96.36	97.1	97.72	98.02	97.58	96.68	97.26	96.85	97.12	97.27	97.13	98.02	97.44	97.13	97.01	97.28	97.44	97.73	98.18	98.03	98.18	98.18	98.03	97.89	96.51	97.6	100	96.85
ZJ-05	83.46	82.93	83.23	83.06	83.46	83.31	83.99	82.6	86.71	86.62	86.75	87.28	86.02	85.98	87.1	86.75	87.24	87.18	87.07	95.74	94.82	94.7	96.19	96.82	96.81	97.13	97.74	98.33	98.35	98.33	98.33	98.19	97.42	97.9	97.59	97.45	97.59	97.74	98.19	98.48	98.19	97.89	98.18	98.34	98.04	96.67	96.55	96.85	100
HEN-02	83.46	83.23	83.38	82.93	83.46	83.16	84.45	82.75	86.71	87.24	87.05	87.28	86.17	85.98	87.1	86.47	87.41	87.63	87.39	95.74	94.82	94.7	95.58	96.36	96.81	97.74	98.04	98.79	98.95	98.64	98.94	98.94	97.57	97.89	98.19	97.15	97.74	98.64	98.64	98.64	98.49	98.34	98.64	98.79	98.65	96.36	96.7	97	98.5
SD-01	83.31	83.06	83.38	83.41	83.31	83.46	84.3	82.75	86.69	86.99	86.71	87.33	85.95	85.83	86.95	86.86	88.07	87.61	87.61	95.89	94.82	94.7	95.73	96.51	96.66	97.88	98.49	98.63	98.79	98.64	98.64	98.49	97.42	98.04	98.18	98.19	98.18	98.49	98.79	98.94	98.49	98.34	98.64	98.79	98.94	96.52	96.98	97.73	99.25
HEN-04	83.73	83.71	83.59	83.21	83.41	84.45	84.4	82.95	88.28	86.8	86.17	86.38	86.67	85.62	86.43	86.32	86.36	86.34	86.34	95.72	94.66	95.27	96.64	97.71	97.25	98.17	97.41	97.11	96.67	96.96	96.96	96.66	96.5	97.88	97.26	96.52	96.96	97.11	97.26	97.26	96.96	96.96	96.96	97.11	97.26	96.34	96.52	96.97	97.43
HB-02	83.57	83.31	83.48	83.38	83.25	84.02	83.94	82.7	88.03	87.88	86.06	87.01	86.25	85.65	86.78	86.38	87.01	87.01	86.71	95.55	94.81	94.83	96.18	97.11	96.8	98.49	97.12	97.26	97.43	97.11	97.11	97.13	96.8	97.73	97.12	96.82	96.97	97.57	97.88	97.72	97.58	97.73	97.72	97.88	98.03	96.35	97.13	97.43	98.19
ZJ-04	83.44	83.94	84.57	83.89	83.28	83.74	85.19	83.33	86.21	86.86	86.23	86.6	87.05	85.51	87.71	87.61	87.95	88.54	88.08	95.89	95.58	95.75	96.64	97.87	97.56	98.03	97.42	97.57	97.89	97.57	97.57	97.73	97.57	97.59	98.03	98.04	97.88	98.94	98.79	98.79	98.64	98.18	98.64	98.79	98.64	96.51	98.04	98.34	97.44
L-06	83.62	83.08	83.38	83.23	83.62	83.46	84.15	82.75	87.01	87.54	86.75	88.36	86.62	86.14	87.25	87.07	87.56	87.33	86.94	95.75	94.67	94.85	96.34	96.67	96.66	97.13	97.44	98.33	98.35	98.18	98.48	98.34	97.57	98.35	97.29	96.86	97.44	97.74	98.04	98.18	97.89	98.19	98.34	98.18	98.05	96.82	96.85	97.16	98.95
JS-07	83.28	83.64	84.11	83.41	83.28	83.46	84.43	82.88	86.82	87.46	86.84	87.33	87.01	85.65	87.69	86.99	87.46	87.61	87.16	96.05	95.43	95.45	96.64	97.72	97.26	97.42	97.42	97.72	98.04	97.72	97.72	98.04	97.88	98.64	98.03	98.04	98.03	98.79	98.79	98.64	98.49	98.34	98.64	98.94	98.64	96.66	96.98	97.73	98.79
HEN-03	83.28	83.51	83.81	83.63	83.44	83.76	84.73	83.18	86.84	87.52	86.58	87.11	86.73	85.8	87.99	86.76	87.71	87.76	87.84	95.23	95.27	95.14	96.03	96.81	96.65	96.98	97.44	98.02	98.05	98.03	98.03	97.73	97.88	97.89	98.04	97.19	97.89	98.49	98.64	99.09	98.64	98.64	98.79	98.79	98.65	96.05	96.89	97.3	98.05
JX-02	83.44	83.51	83.96	83.51	83.44	83.46	84.58	83.18	87.14	87.84	86.73	88.01	87.05	85.96	87.69	87.5	87.69	87.76	87.22	95.73	95.12	95.45	96.95	97.42	97.26	97.43	96.98	97.87	97.9	97.57	97.88	97.89	98.03	98.95	97.59	97.3	97.74	98.34	98.49	98.48	98.34	98.64	98.79	98.64	98.5	96.51	97.15	97.9	98.35
JS-05	83.28	83.36	83.66	83.21	83.28	83.31	84.27	83.03	86.99	87.24	86.27	87.28	86.45	85.8	87.39	87.05	87.54	87.46	87.07	95.57	95.27	95.3	96.64	97.42	97.26	97.28	97.13	97.72	97.75	97.72	97.72	97.73	97.72	98.5	97.74	97.6	97.59	98.34	98.64	98.64	98.49	98.49	98.64	98.79	98.65	96.51	97.15	97.45	98.8
JX-04	83.28	83.92	84.09	83.69	83.28	83.76	84.43	83.16	87.25	87.59	86.97	87.61	86.99	85.65	87.84	87.12	87.75	87.75	87.59	95.72	95.73	95.74	96.64	97.72	97.26	97.57	98.03	98.02	98.34	98.03	98.03	98.18	98.03	98.79	98.48	98.04	98.48	98.79	98.94	99.09	98.79	98.79	98.94	99.24	99.09	96.66	97.28	98.18	98.94
[truncated: 11 more columns]

## Sheet: TUF
	GD-03	Costa Rica 04-02-TN	GD-02	GD04	AH-01	SP-05	Gi-01	AL-02-36	MU-03	L-05	JX-03	MU-04	Gi-02	Gi-03	Gi-04	HUN-02	90-106	GX-01	HUN-01	HUN-03	HEN-03	FJ-04	ZJ-02	HB-03	HEN-04	JS-06	ZJ-04	SD-01	JS-01	JX-01	JS-10	HB-01	JS-07	FJ-03	JS-11	HUN-04	ATCC 23463	JX-04	HEN-02	Pf1	GX-02	L-06	GD-01	JX-02	K-06	ZJ-01	JS-05	HEN-01	ZJ-03
GD-03	100	99.04	98.09	98.38	91.62	91.18	92.34	91.84	92.49	92.21	91.91	91.76	91.76	92.64	91.47	93.53	94.24	93.38	94.11	92.21	92.06	91.18	92.99	92.21	92.76	92.91	93.21	93.24	93.08	93.24	93.27	92.79	93.38	93.24	93.42	92.94	93.18	92.34	92.5	93.18	92.78	93.07	91.9	91.46	90.95	92.33	92.76	92.93	92.83
Costa Rica 04-02-TN	99.04	100	99.2	99.36	91.84	91.04	92	92.48	92.33	91.36	92	91.36	91.68	92.5	91.52	93.92	94.72	93.44	93.6	92.32	92.32	92.48	93.19	92.32	92.79	92.63	92.79	93.76	92.96	93.12	93.34	92.8	93.28	93.28	93.51	93.28	94.04	93.28	92.96	94.07	93.28	93.44	92.16	92.16	91.47	92.64	93.27	93.12	93.34
GD-02	98.09	99.2	100	99.26	91.47	90.29	91.75	91.68	92.19	91.19	92.22	91.48	91.47	91.89	91.19	93.97	93.92	93.68	93.08	91.76	91.32	92.22	92.39	91.62	92.02	92.32	92.17	92.65	91.9	91.92	92.38	92.22	92.36	92.35	92.53	93.24	93.47	92.65	93.25	93.18	93.23	93.36	92.05	92.19	90.5	91.89	92.32	92.34	92.53
GD04	98.38	99.36	99.26	100	91.18	90.44	92.19	91.84	92.19	91.32	91.91	91.47	91.47	92.04	91.32	93.82	94.08	93.53	93.23	91.91	91.47	92.21	92.54	91.62	92.02	92.32	92.32	92.35	91.9	92.21	92.53	92.35	92.35	92.21	92.68	93.53	93.47	92.78	93.68	93.32	93.37	93.07	91.9	92.05	90.8	92.04	92.32	92.78	92.68
AH-01	91.62	91.84	91.47	91.18	100	96.48	96.32	96.96	97.76	97.06	96.62	96.62	96.33	97.45	96.77	94.56	95.2	94.85	94.71	93.26	92.5	92.65	93.6	93.54	94.24	94.4	94.09	93.53	93.54	93.24	94.17	93.11	93.68	93.83	94.17	93.53	94.07	93.52	93.54	94.07	93.81	93.95	94.11	93.96	93.05	93.82	93.81	93.38	94.32
SP-05	91.18	91.04	90.29	90.44	96.48	100	98.09	97.76	98.5	97.94	97.21	97.94	97.5	98.8	97.65	93.53	94.4	93.97	95.15	92.66	92.79	92.35	93.29	93.54	93.5	93.07	93.5	92.79	92.94	92.79	93.72	92.95	93.09	93.25	93.87	92.21	92.28	92.49	92.22	92.88	92.78	92.92	92.49	92.93	93.04	93.52	93.51	93.24	93.87
Gi-01	92.34	92	91.75	92.19	96.32	98.09	100	99.04	98.65	98.53	98.23	98.38	98.82	99.1	97.94	94.4	94.88	94.4	94.85	92.49	92.78	92.78	93.58	93.37	93.65	93.65	93.65	93.37	93.23	93.52	93.72	93.37	93.67	93.81	93.87	93.08	93.18	93.07	93.37	93.62	93.66	93.51	92.34	92.77	92.43	93.22	93.5	93.81	93.87
AL-02-36	91.84	92.48	91.68	91.84	96.96	97.76	99.04	100	99.02	98.08	98.72	98.24	98.4	99.18	98.24	94.72	95.36	94.24	94.4	92.8	93.28	93.44	93.84	93.28	93.75	93.59	93.43	94.24	93.92	93.44	93.99	93.44	93.92	93.92	94.16	93.44	94.36	94.08	93.6	94.71	93.92	94.08	92.8	93.12	92.59	93.44	93.91	93.76	94.32
MU-03	92.49	92.33	92.19	92.19	97.76	98.5	98.65	99.02	100	99.1	98.5	98.65	98.65	98.5	98.65	95.35	95.6	95.35	95.5	93.56	93.99	94.14	93.56	94	94.14	94	94.14	94.14	94.01	93.69	93.99	94.01	94.14	94	93.99	93.54	93.69	93.98	93.85	94.12	93.98	94.14	93.84	93.98	93.1	93.86	93.86	94.45	93.99
L-05	92.21	91.36	91.19	91.32	97.06	97.94	98.53	98.08	99.1	100	98.24	98.83	98.82	99.25	98.09	94.26	94.56	94.71	94.85	92.94	92.94	92.66	93.73	93.24	93.8	94.24	93.8	93.53	93.52	93.54	94.47	93.25	93.69	93.97	94.32	92.94	93.18	92.79	93.1	93.32	93.52	93.51	92.78	93.08	92.43	93.36	93.5	93.96	94.32
JX-03	91.91	92	92.22	91.91	96.62	97.21	98.23	98.72	98.5	98.24	100	98.39	98.53	99.1	98.24	94.71	95.04	94.71	94.56	93.1	92.94	93.39	94.04	93.1	93.65	94.1	93.65	93.97	93.68	92.95	94.02	93.55	93.69	93.69	94.17	93.24	94.07	93.53	93.84	94.21	93.81	93.81	92.78	93.08	92.15	92.78	93.22	93.24	93.87
MU-04	91.76	91.36	91.48	91.47	96.62	97.94	98.38	98.24	98.65	98.83	98.39	100	98.83	99.25	97.8	94.26	94.72	94.71	94.71	92.95	92.94	92.82	93.44	93.39	93.8	94.1	93.5	93.24	93.09	93.1	93.72	93.4	93.25	93.54	94.02	93.09	93.18	92.94	93.26	93.32	93.67	93.51	92.93	93.23	92.59	93.67	93.51	93.53	94.17
Gi-02	91.76	91.68	91.47	91.47	96.33	97.5	98.82	98.4	98.65	98.82	98.53	98.83	100	99.4	98.38	94.12	94.88	94.85	95	92.51	92.94	93.24	93.89	93.54	93.94	94.1	93.65	93.24	93.24	93.38	94.02	93.83	93.53	93.69	94.17	92.94	93.32	92.93	93.39	93.62	93.37	93.36	92.64	92.78	92.15	93.08	93.36	93.53	94.02
Gi-03	92.64	92.5	91.89	92.04	97.45	98.8	99.1	99.18	98.5	99.25	99.1	99.25	99.4	100	99.55	94.89	95.76	95.05	95.65	93.85	94.29	93.69	94.15	94.6	94.74	94.6	94.59	94.44	94.6	94.44	94.59	94.45	94.59	94.9	94.89	93.54	93.39	93.68	93.85	93.97	93.83	93.68	93.39	93.68	93.09	93.85	93.85	94.15	94.44
Gi-04	91.47	91.52	91.19	91.32	96.77	97.65	97.94	98.24	98.65	98.09	98.24	97.8	98.38	99.55	100	93.82	94.72	94.41	94.85	92.8	93.09	92.96	94.04	93.83	94.24	94.25	94.09	93.09	93.38	93.39	94.47	92.96	93.39	93.83	94.62	92.94	93.18	92.65	93.11	93.47	93.23	92.92	93.08	93.37	92.15	92.93	93.22	92.94	94.32
HUN-02	93.53	93.92	93.97	93.82	94.56	93.53	94.4	94.72	95.35	94.26	94.71	94.26	94.12	94.89	93.82	100	99.04	98.09	97.64	93.97	94.12	94.56	94.78	93.68	94.24	94.39	94.09	94.71	94.99	94.12	94.47	94.12	95	94.71	94.62	94.85	95.55	95.29	94.85	95.55	95.29	95.72	94.26	94.11	93.03	94.25	94.09	94.7	94.92
90-106	94.24	94.72	93.92	94.08	95.2	94.4	94.88	95.36	95.6	94.56	95.04	94.72	94.88	95.76	94.72	99.04	100	98.24	98.4	94.56	94.72	94.88	95.62	94.72	95.35	95.19	95.35	96	95.36	95.36	95.94	95.36	95.68	95.84	96.1	95.52	96.46	95.52	95.36	96.47	95.68	95.84	94.56	94.56	93.88	95.36	95.67	95.68	95.94
GX-01	93.38	93.44	93.68	93.53	94.85	93.97	94.4	94.24	95.35	94.71	94.71	94.71	94.85	95.05	94.41	98.09	98.24	100	98.67	94.41	93.53	94.26	94.63	94.71	94.83	94.83	94.68	93.97	93.96	93.82	94.77	94.26	94.26	94.41	94.77	95	95.25	94.7	94.41	94.81	94.7	94.99	95.43	95.14	93.18	93.95	94.09	94.26	94.77
HUN-01	94.11	93.6	93.08	93.23	94.71	95.15	94.85	94.4	95.5	94.85	94.56	94.71	95	95.65	94.85	97.64	98.4	98.67	100	94.85	94.4	93.52	94.93	95.88	95.86	95.13	95.57	94.7	94.56	94.7	95.37	95	94.99	95.15	95.37	94.4	94.36	94.1	93.97	94.51	94.4	94.4	94.7	94.69	93.48	94.55	94.84	94.71	95.07
HUN-03	92.21	92.32	91.76	91.91	93.26	92.66	92.49	92.8	93.56	92.94	93.1	92.95	92.51	93.85	92.8	93.97	94.56	94.41	94.85	100	97.35	96.76	98.51	97.8	97.78	98.23	97.93	97.79	97.36	97.65	98.36	97.8	97.65	97.8	98.36	97.79	97.77	97.2	97.21	97.48	97.35	97.2	97.79	97.5	96.6	97.79	96.76	97.21	97.91
HEN-03	92.06	92.32	91.32	91.47	92.5	92.79	92.78	93.28	93.99	92.94	92.94	92.94	92.94	94.29	93.09	94.12	94.72	93.53	94.4	97.35	100	97.94	98.96	97.94	98.08	97.49	97.49	97.79	98.38	97.79	98.36	98.24	98.09	98.38	98.65	96.76	97.03	97.5	97.06	97.48	97.35	97.49	96.32	96.61	96.44	97.49	97.34	97.79	98.36
FJ-04	91.18	92.48	92.22	92.21	92.65	92.35	92.78	93.44	94.14	92.66	93.39	92.82	93.24	93.69	92.96	94.56	94.88	94.26	93.52	96.76	97.94	100	98.96	96.91	97.19	97.49	96.9	97.06	97.5	96.33	97.91	97.65	97.21	97.06	98.21	97.06	97.92	97.79	97.94	98.22	97.94	97.94	97.2	97.5	96.59	97.05	97.05	97.5	98.36
ZJ-02	92.99	93.19	92.39	92.54	93.6	93.29	93.58	93.84	93.56	93.73	94.04	93.44	93.89	94.15	94.04	94.78	95.62	94.63	94.93	98.51	98.96	98.96	100	98.36	98.36	98.21	98.06	98.21	98.66	98.36	98.36	98.36	98.51	98.51	98.65	98.21	98.06	97.91	97.91	98.05	97.91	97.76	98.06	97.76	96.72	98.36	97.47	97.76	98.21
HB-03	92.21	92.32	91.62	91.62	93.54	93.54	93.37	93.28	94	93.24	93.1	93.39	93.54	94.6	93.83	93.68	94.72	94.71	95.88	97.8	97.94	96.91	98.36	100	99.56	98.53	98.67	97.65	97.94	98.09	98.95	98.24	98.09	98.53	99.1	97.21	97.33	97.05	97.5	97.63	97.5	97.49	98.09	98.23	96.89	97.94	98.23	97.79	98.8
HEN-04	92.76	92.79	92.02	92.02	94.24	93.5	93.65	93.75	94.14	93.8	93.65	93.8	93.94	94.74	94.24	94.24	95.35	94.83	95.86	97.78	98.08	97.19	98.36	99.56	100	98.97	99.11	98.52	98.52	98.67	99.25	98.52	98.67	99.11	99.25	97.93	97.77	97.93	98.08	98.07	98.22	98.08	97.93	98.08	96.74	98.23	98.82	98.52	99.1
JS-06	92.91	92.63	92.32	92.32	94.4	93.07	93.65	93.59	94	94.24	94.1	94.1	94.1	94.6	94.25	94.39	95.19	94.83	95.13	98.23	97.49	97.49	98.21	98.53	98.97	100	98.97	98.52	98.23	98.52	99.1	98.38	98.67	98.82	99.1	98.08	98.07	98.08	98.53	98.22	98.52	98.22	98.08	98.22	96.59	97.94	97.94	98.38	98.8
ZJ-04	93.21	92.79	92.17	92.32	94.09	93.5	93.65	93.43	94.14	93.8	93.65	93.5	93.65	94.59	94.09	94.09	95.35	94.68	95.57	97.93	97.49	96.9	98.06	98.67	99.11	98.97	100	98.82	98.23	98.67	99.25	98.67	98.97	99.11	99.25	98.23	97.92	97.78	98.08	98.22	98.37	98.22	97.78	98.08	96.74	97.78	98.52	98.67	98.95
SD-01	93.24	93.76	92.65	92.35	93.53	92.79	93.37	94.24	94.14	93.53	93.97	93.24	93.24	94.44	93.09	94.71	96	93.97	94.7	97.79	97.79	97.06	98.21	97.65	98.52	98.52	98.82	100	98.97	98.53	99.1	98.53	99.26	99.12	99.25	98.09	98.66	98.67	98.09	99.11	98.53	98.82	96.91	96.91	96.59	97.79	98.52	98.67	98.65
JS-01	93.08	92.96	91.9	91.9	93.54	92.94	93.23	93.92	94.01	93.52	93.68	93.09	93.24	94.6	93.38	94.99	95.36	93.96	94.56	97.36	98.38	97.5	98.66	97.94	98.52	98.23	98.23	98.97	100	98.53	99.1	98.38	99.26	99.12	99.25	97.5	98.07	98.82	97.79	98.52	98.08	98.53	96.76	96.76	96.6	97.79	97.79	98.24	98.95
JX-01	93.24	93.12	91.92	92.21	93.24	92.79	93.52	93.44	93.69	93.54	92.95	93.1	93.38	94.44	93.39	94.12	95.36	93.82	94.7	97.65	97.79	96.33	98.36	98.09	98.67	98.52	98.67	98.53	98.53	100	99.1	98.09	98.97	99.41	99.25	98.09	97.92	97.35	97.65	98.07	98.38	98.23	96.91	97.2	96.29	98.38	98.08	98.67	98.65
JS-10	93.27	93.34	92.38	92.53	94.17	93.72	93.72	93.99	93.99	94.47	94.02	93.72	94.02	94.59	94.47	94.47	95.94	94.77	95.37	98.36	98.36	97.91	98.36	98.95	99.25	99.1	99.25	99.1	99.1	99.1	100	99.25	99.25	99.55	99.55	98.21	98.06	98.2	98.51	98.65	98.5	98.35	97.76	98.05	97.01	98.21	98.51	98.95	98.65
HB-01	92.79	92.8	92.22	92.35	93.11	92.95	93.37	93.44	94.01	93.25	93.55	93.4	93.83	94.45	92.96	94.12	95.36	94.26	95	97.8	98.24	97.65	98.36	98.24	98.52	98.38	98.67	98.53	98.38	98.09	99.25	100	98.53	98.83	99.55	97.65	98.07	97.65	98.09	98.37	97.94	98.23	96.91	97.05	96.89	97.79	98.09	98.68	98.8
JS-07	93.38	93.28	92.36	92.35	93.68	93.09	93.67	93.92	94.14	93.69	93.69	93.25	93.53	94.59	93.39	95	95.68	94.26	94.99	97.65	98.09	97.21	98.51	98.09	98.67	98.67	98.97	99.26	99.26	98.97	99.25	98.53	100	99.56	99.4	98.24	98.37	98.09	98.09	98.81	98.82	98.97	96.91	97.2	96.88	97.94	98.67	98.82	98.8
FJ-03	93.24	93.28	92.35	92.21	93.83	93.25	93.81	93.92	94	93.97	93.69	93.54	93.69	94.9	93.83	94.71	95.84	94.41	95.15	97.8	98.38	97.06	98.51	98.53	99.11	98.82	99.11	99.12	99.12	99.41	99.55	98.83	99.56	100	99.7	98.09	98.22	98.09	98.09	98.66	98.67	98.82	97.05	97.35	96.59	98.38	98.38	98.82	99.1
JS-11	93.42	93.51	92.53	92.68	94.17	93.87	93.87	94.16	93.99	94.32	94.17	94.02	94.17	94.89	94.62	94.62	96.1	94.77	95.37	98.36	98.65	98.21	98.65	99.1	99.25	99.1	99.25	99.25	99.25	99.25	99.55	99.55	99.4	99.7	100	98.36	98.21	98.35	98.65	98.8	98.65	98.5	97.91	98.2	97.31	98.51	98.65	99.1	99.1
HUN-04	92.94	93.28	93.24	93.53	93.53	92.21	93.08	93.44	93.54	92.94	93.24	93.09	92.94	93.54	92.94	94.85	95.52	95	94.4	97.79	96.76	97.06	98.21	97.21	97.93	98.08	98.23	98.09	97.5	98.09	98.21	97.65	98.24	98.09	98.36	100	99.41	98.53	98.82	98.81	99.12	98.82	98.23	97.79	95.99	97.94	98.08	98.09	98.21
ATCC 23463	93.18	94.04	93.47	93.47	94.07	92.28	93.18	94.36	93.69	93.18	94.07	93.18	93.32	93.39	93.18	95.55	96.46	95.25	94.36	97.77	97.03	97.92	98.06	97.33	97.77	98.07	97.92	98.66	98.07	97.92	98.06	98.07	98.37	98.22	98.21	99.41	100	99.11	98.96	99.7	98.96	99.26	98.66	97.92	95.84	97.77	97.92	98.22	98.06
JX-04	92.34	93.28	92.65	92.78	93.52	92.49	93.07	94.08	93.98	92.79	93.53	92.94	92.93	93.68	92.65	95.29	95.52	94.7	94.1	97.2	97.5	97.79	97.91	97.05	97.93	98.08	97.78	98.67	98.82	97.35	98.2	97.65	98.09	98.09	98.35	98.53	99.11	100	98.53	99.26	98.82	99.26	97.79	97.5	96.43	97.64	97.93	98.38	98.65
HEN-02	92.5	92.96	93.25	93.68	93.54	92.22	93.37	93.6	93.85	93.1	93.84	93.26	93.39	93.85	93.11	94.85	95.36	94.41	93.97	97.21	97.06	97.94	97.91	97.5	98.08	98.53	98.08	98.09	97.79	97.65	98.51	98.09	98.09	98.09	98.65	98.82	98.96	98.53	100	98.96	99.41	98.97	97.64	97.94	96.44	97.64	98.23	98.53	98.65
Pf1	93.18	94.07	93.18	93.32	94.07	92.88	93.62	94.71	94.12	93.32	94.21	93.32	93.62	93.97	93.47	95.55	96.47	94.81	94.51	97.48	97.48	98.22	98.05	97.63	98.07	98.22	98.22	99.11	98.52	98.07	98.65	98.37	98.81	98.66	98.8	98.81	99.7	99.26	98.96	100	99.26	99.55	97.92	97.92	96.42	97.63	98.37	98.66	98.65
GX-02	92.78	93.28	93.23	93.37	93.81	92.78	93.66	93.92	93.98	93.52	93.81	93.67	93.37	93.83	93.23	95.29	95.68	94.7	94.4	97.35	97.35	97.94	97.91	97.5	98.22	98.52	98.37	98.53	98.08	98.38	98.5	97.94	98.82	98.67	98.65	99.12	98.96	98.82	99.41	99.26	100	99.56	97.79	98.23	96.58	98.23	98.67	98.97	98.8
L-06	93.07	93.44	93.36	93.07	93.95	92.92	93.51	94.08	94.14	93.51	93.81	93.51	93.36	93.68	92.92	95.72	95.84	94.99	94.4	97.2	97.49	97.94	97.76	97.49	98.08	98.22	98.22	98.82	98.53	98.23	98.35	98.23	98.97	98.82	98.5	98.82	99.26	99.26	98.97	99.55	99.56	100	97.79	97.94	96.43	97.93	98.52	98.82	98.65
GD-01	91.9	92.16	92.05	91.9	94.11	92.49	92.34	92.8	93.84	92.78	92.78	92.93	92.64	93.39	93.08	94.26	94.56	95.43	94.7	97.79	96.32	97.2	98.06	98.09	97.93	98.08	97.78	96.91	96.76	96.91	97.76	96.91	96.91	97.05	97.91	98.23	98.66	97.79	97.64	97.92	97.79	97.79	100	99.12	96.29	97.35	97.19	96.91	97.91
JX-02	91.46	92.16	92.19	92.05	93.96	92.93	92.77	93.12	93.98	93.08	93.08	93.23	92.78	93.68	93.37	94.11	94.56	95.14	94.69	97.5	96.61	97.5	97.76	98.23	98.08	98.22	98.08	96.91	96.76	97.2	98.05	97.05	97.2	97.35	98.2	97.79	97.92	97.5	97.94	97.92	98.23	97.94	99.12	100	96.88	97.34	97.63	97.49	98.5
K-06	90.95	91.47	90.5	90.8	93.05	93.04	92.43	92.59	93.1	92.43	92.15	92.59	92.15	93.09	92.15	93.03	93.88	93.18	93.48	96.6	96.44	96.59	96.72	96.89	96.74	96.59	96.74	96.59	96.6	96.29	97.01	96.89	96.88	96.59	97.31	95.99	95.84	96.43	96.44	96.42	96.58	96.43	96.29	96.88	100	96.6	96.75	96.89	97.31
ZJ-01	92.33	92.64	91.89	92.04	93.82	93.52	93.22	93.44	93.86	93.36	92.78	93.67	93.08	93.85	92.93	94.25	95.36	93.95	94.55	97.79	97.49	97.05	98.36	97.94	98.23	97.94	97.78	97.79	97.79	98.38	98.21	97.79	97.94	98.38	98.51	97.94	97.77	97.64	97.64	97.63	98.23	97.93	97.35	97.34	96.6	100	97.79	98.38	98.95
JS-05	92.76	93.27	92.32	92.32	93.81	93.51	93.5	93.91	93.86	93.5	93.22	93.51	93.36	93.85	93.22	94.09	95.67	94.09	94.84	96.76	97.34	97.05	97.47	98.23	98.82	97.94	98.52	98.52	97.79	98.08	98.51	98.09	98.67	98.38	98.65	98.08	97.92	97.93	98.23	98.37	98.67	98.52	97.19	97.63	96.75	97.79	100	98.67	98.65
HEN-01	92.93	93.12	92.34	92.78	93.38	93.24	93.81	93.76	94.45	93.96	93.24	93.53	93.53	94.15	92.94	94.7	95.68	94.26	94.71	97.21	97.79	97.5	97.76	97.79	98.52	98.38	98.67	98.67	98.24	98.67	98.95	98.68	98.82	98.82	99.1	98.09	98.22	98.38	98.53	98.66	98.97	98.82	96.91	97.49	96.89	98.38	98.67	100	99.4
ZJ-03	92.83	93.34	92.53	92.68	94.32	93.87	93.87	94.32	93.99	94.32	93.87	94.17	94.02	94.44	94.32	94.92	95.94	94.77	95.07	97.91	98.36	98.36	98.21	98.8	99.1	98.8	98.95	98.65	98.95	98.65	98.65	98.8	98.8	99.1	99.1	98.21	98.06	98.65	98.65	98.65	98.8	98.65	97.91	98.5	97.31	98.95	98.65	99.4	100
HB-02	92.35	93.12	92.51	92.35	93.27	92.36	92.78	93.92	93.87	92.95	93.4	92.83	92.8	93.85	92.53	94.26	95.68	93.68	93.97	97.36	97.06	96.77	97.92	97.21	97.93	97.94	98.08	98.38	97.8	98.24	98.51	97.95	98.38	98.24	98.65	98.09	98.66	97.65	98.24	98.52	98.38	98.38	96.76	97.5	96.3	98.09	98.23	98.68	98.95
ZJ-05	93.21	92.95	92.32	92.32	93.94	93.35	93.5	93.59	93.84	93.8	93.65	93.5	93.8	94.59	93.8	93.8	95.35	94.09	94.83	97.34	97.19	96.9	98.06	98.23	98.67	98.52	99.11	98.67	98.08	98.23	98.95	98.38	98.82	98.67	99.1	98.23	98.07	97.63	98.38	98.22	98.22	98.08	97.49	97.63	96.74	97.34	98.82	98.23	98.8
FJ-02	92.65	93.28	92.51	92.35	93.54	93.1	93.37	93.92	93.85	93.25	93.55	93.27	93.54	94.3	92.83	94.41	95.68	93.82	94.41	97.21	97.5	96.63	97.76	97.65	98.23	98.08	98.23	98.53	98.09	97.94	98.65	98.39	98.68	98.53	98.8	97.79	98.37	97.65	98.24	98.66	98.38	98.53	96.47	97.2	96.89	97.79	98.82	98.68	98.8
HEN-05	93.27	93.67	92.68	92.83	94.17	94.02	94.17	94.32	93.84	94.32	94.02	94.32	94.17	94.59	94.02	94.92	96.43	94.47	94.92	97.91	98.21	98.36	98.21	98.36	98.65	98.8	98.95	99.1	98.8	98.95	98.65	98.95	99.25	99.1	99.1	98.36	98.21	98.35	98.8	98.8	98.8	98.65	97.61	98.35	97.46	98.21	98.95	99.1	98.8
JS-02	92.76	93.61	92.76	92.91	94.59	94.43	93.82	94.43	94.14	94.27	93.83	94.28	93.83	93.83	93.83	95.17	96.23	95.02	94.88	98.5	98.34	98.79	97.89	98.34	98.64	98.8	98.64	98.64	98.35	98.19	98.79	98.65	98.79	98.49	98.64	98.49	98.34	98.79	98.8	98.94	99.09	98.94	98.19	98.79	98.19	98.95	98.8	98.95	98.79
JS-03	93.09	92.96	92.65	92.65	94	93.1	93.37	93.6	94.32	93.82	93.25	93.54	93.39	94	92.95	94.41	95.36	94.12	94.41	97.21	97.35	96.91	97.77	97.8	98.38	98.53	98.38	98.38	98.09	98.38	98.65	98.24	98.82	98.68	98.8	98.38	98.22	97.94	98.83	98.37	98.97	98.82	97.05	97.5	96.75	98.38	98.67	98.97	99.1
JS-04	93.24	93.28	92.94	92.79	93.99	93.25	93.52	93.92	94.46	93.82	93.54	93.54	93.39	94.15	93.1	94.85	95.68	94.41	94.71	97.51	97.79	97.21	97.92	97.8	98.38	98.38	98.67	98.82	98.53	98.53	98.8	98.68	99.26	99.12	98.95	98.53	98.52	98.23	98.68	98.66	98.97	99.12	97.05	97.5	96.75	98.38	98.53	98.82	98.95
FJ-01	93.96	93.12	92.49	92.78	93.68	92.65	93.23	93.44	93.85	93.67	93.53	93.24	93.38	94.15	92.94	94.7	95.52	94.11	94.71	98.09	97.64	96.76	98.51	97.5	98.08	98.38	98.52	98.97	98.82	98.82	98.8	98.68	98.97	98.82	98.95	98.67	98.81	98.23	98.38	98.52	98.38	98.53	97.35	96.76	96.3	98.09	97.94	98.53	98.36
JS-08	93.38	93.28	92.22	92.65	93.24	92.65	93.23	93.76	94.29	93.39	93.54	93.26	93.53	94.29	93.11	94.26	95.52	93.68	94.7	97.35	97.65	96.63	98.06	97.65	98.52	98.67	98.82	98.97	98.67	98.24	98.95	98.53	98.68	98.53	99.1	98.09	98.52	98.24	98.24	98.81	98.38	98.53	97.05	96.91	96.59	97.79	98.52	98.97	98.65
GD-05	93.24	93.44	92.22	92.5	93.1	92.8	93.23	93.6	93.55	93.25	93.26	93.26	93.39	94.3	93.11	94.12	95.68	93.82	95.15	97.65	97.65	96.48	98.66	97.94	98.82	98.38	98.52	98.68	98.38	98.83	98.95	98.09	98.68	98.83	99.1	98.53	98.52	97.65	97.8	98.37	98.38	98.23	97.05	96.61	96	98.67	98.38	98.38	98.65
JS-09	93.64	93.26	92.9	92.9	93.94	93.21	93.79	93.9	94	94.23	94.24	94.24	94.39	94.45	93.8	94.53	95.67	94.53	95.27	97.78	98.08	97.49	98.21	98.67	99.11	99.11	98.96	99.26	98.67	98.96	99.1	99.11	99.41	99.26	99.25	98.67	98.37	98.37	99.11	98.66	99.11	98.81	97.49	97.63	96.44	98.23	98.97	98.97	98.8
[truncated: 11 more columns]
