# Supplementary material for: Genomic evidence of genetic diversity and functional evolution in Flavobacterium columnare
Source: Front Microbiol. 2023 Sep 28;14:1240471. doi: 10.3389/fmicb.2023.1240471 (PMC10568018; doi:10.3389/fmicb.2023.1240471)
Supplement: Supplementary file 3 [file Data_Sheet_3.XLS]

## Sheet: AH-01
Island start	Island end	Length	Method	Gene name	Gene ID	Locus	Gene start	Gene end	Strand	Product	External Annotations
2959	17199	14240	Predicted by at least one method			AH-01_GM002419	2959	3147	-1	hypothetical protein
2959	17199	14240	Predicted by at least one method			AH-01_GM002420	6348	6479	-1	hypothetical protein [Tannerella sp. 6_1_58FAA_CT1, HMPREF1033_03203]
2959	17199	14240	Predicted by at least one method			AH-01_GM002421	8582	8770	-1	hypothetical protein
2959	17199	14240	Predicted by at least one method			AH-01_GM002422	11971	12102	-1	hypothetical protein [Tannerella sp. 6_1_58FAA_CT1, HMPREF1033_03203]
2959	17199	14240	Predicted by at least one method			AH-01_GM002423	14205	14393	-1	hypothetical protein
2959	17199	14240	Predicted by at least one method			AH-01_GM002424	16921	17199	-1	hypothetical protein [Flavobacterium columnare|Flavobacterium columnare,]
181590	206681	25091	Predicted by at least one method			AH-01_GM002568	181590	181823	-1	hypothetical protein [Flavobacterium columnare|Flavobacterium columnare,]
181590	206681	25091	Predicted by at least one method			AH-01_GM002569	181888	182469	-1	hypothetical protein [Flavobacterium columnare|Flavobacterium columnare,]
181590	206681	25091	Predicted by at least one method			AH-01_GM002570	182590	183678	1	ATPase/protein kinase [Flavobacterium columnare]
181590	206681	25091	Predicted by at least one method			AH-01_GM002571	183761	184327	1	hypothetical protein [Flavobacterium columnare, AX766_13255]
181590	206681	25091	Predicted by at least one method			AH-01_GM002572	184532	185092	-1	hypothetical protein [Myroides odoratimimus]
181590	206681	25091	Predicted by at least one method			AH-01_GM002573	185096	185320	-1	hypothetical protein
181590	206681	25091	Predicted by at least one method			AH-01_GM002574	185525	186493	-1	Glycosyl hydrolase, family 5 [Flammeovirga sp. MY04]
181590	206681	25091	Predicted by at least one method			AH-01_GM002575	186722	188326	-1	ATPase AAA [Polaribacter sp. Hel_I_88]
181590	206681	25091	Predicted by at least one method			AH-01_GM002576	188502	189254	-1	hypothetical protein [Chryseobacterium haifense]
181590	206681	25091	Predicted by at least one method			AH-01_GM002577	189244	190218	-1	DNA cytosine methyltransferase [Flavobacterium subsaxonicum]
181590	206681	25091	Predicted by at least one method			AH-01_GM002578	190468	190920	-1	hypothetical protein [Oleiphilus messinensis, SAMN04489856_105213]
181590	206681	25091	Predicted by at least one method			AH-01_GM002579	190931	191170	-1	hypothetical protein
181590	206681	25091	Predicted by at least one method			AH-01_GM002580	191315	192418	-1	hypothetical protein [Flavobacterium columnare|Flavobacterium columnare,]
181590	206681	25091	Predicted by at least one method			AH-01_GM002581	192437	192691	-1	hypothetical protein [Aquimarina macrocephali]
181590	206681	25091	Predicted by at least one method			AH-01_GM002582	192705	193445	-1	hypothetical protein [Flavobacterium succinicans|Flavobacterium succinicans,]
181590	206681	25091	Predicted by at least one method			AH-01_GM002583	193426	193653	-1	hypothetical protein [Flavobacterium succinicans, FLB_11080]
181590	206681	25091	Predicted by at least one method			AH-01_GM002584	194566	194727	-1	hypothetical protein
181590	206681	25091	Predicted by at least one method			AH-01_GM002585	194876	195994	-1	restriction endonuclease [Flavobacterium columnare]
181590	206681	25091	Predicted by at least one method			AH-01_GM002586	195966	196850	-1	adenine-specific DNA-methyltransferase [Flavobacterium columnare]
181590	206681	25091	Predicted by at least one method			AH-01_GM002587	197123	197956	1	TIGR04255 family protein [Gillisia limnaea]
181590	206681	25091	Predicted by at least one method			AH-01_GM002588	197963	198490	1	hypothetical protein
181590	206681	25091	Predicted by at least one method			AH-01_GM002589	198493	199053	1	hypothetical protein [Gillisia limnaea]
181590	206681	25091	Predicted by at least one method			AH-01_GM002590	199208	200893	-1	hypothetical protein [Belliella baltica]
181590	206681	25091	Predicted by at least one method			AH-01_GM002591	200955	201254	-1	hypothetical protein [Bacteroidetes bacterium UKL13-3, AEM51_00525]
181590	206681	25091	Predicted by at least one method			AH-01_GM002592	201558	202631	1	integrase [Flavobacterium columnare]
181590	206681	25091	Predicted by at least one method			AH-01_GM002593	203818	204714	-1	hypothetical protein [Flavobacterium columnare|Flavobacterium columnare,]
181590	206681	25091	Predicted by at least one method			AH-01_GM002594	206499	206681	-1	hypothetical protein [Flavobacterium columnare|Flavobacterium columnare,]
192437	198490	6053	Predicted by at least one method			AH-01_GM002581	192437	192691	-1	hypothetical protein [Aquimarina macrocephali]
192437	198490	6053	Predicted by at least one method			AH-01_GM002582	192705	193445	-1	hypothetical protein [Flavobacterium succinicans|Flavobacterium succinicans,]
192437	198490	6053	Predicted by at least one method			AH-01_GM002583	193426	193653	-1	hypothetical protein [Flavobacterium succinicans, FLB_11080]
192437	198490	6053	Predicted by at least one method			AH-01_GM002584	194566	194727	-1	hypothetical protein
192437	198490	6053	Predicted by at least one method			AH-01_GM002585	194876	195994	-1	restriction endonuclease [Flavobacterium columnare]
192437	198490	6053	Predicted by at least one method			AH-01_GM002586	195966	196850	-1	adenine-specific DNA-methyltransferase [Flavobacterium columnare]
192437	198490	6053	Predicted by at least one method			AH-01_GM002587	197123	197956	1	TIGR04255 family protein [Gillisia limnaea]
192437	198490	6053	Predicted by at least one method			AH-01_GM002588	197963	198490	1	hypothetical protein
311379	321571	10192	Predicted by at least one method			AH-01_GM002696	311379	313154	-1	hypothetical protein [Flavobacterium columnare|Flavobacterium columnare,]
311379	321571	10192	Predicted by at least one method			AH-01_GM002697	313774	314136	1	hypothetical protein [Flavobacterium columnare|Flavobacterium columnare,]
311379	321571	10192	Predicted by at least one method			AH-01_GM002698	314649	314927	1	hypothetical protein [Flavobacterium columnare ATCC 49512, FCOL_12330]
311379	321571	10192	Predicted by at least one method			AH-01_GM002699	315154	316008	1	hypothetical protein
311379	321571	10192	Predicted by at least one method			AH-01_GM002700	316171	316929	1	restriction endonuclease [Flavobacterium columnare]
311379	321571	10192	Predicted by at least one method			AH-01_GM002701	317132	317590	-1	hypothetical protein [Flavobacterium columnare, AX766_13255]
311379	321571	10192	Predicted by at least one method			AH-01_GM002702	318013	318285	-1	hypothetical protein
311379	321571	10192	Predicted by at least one method			AH-01_GM002703	319437	320321	1	hypothetical protein [Flavobacterium columnare]
311379	321571	10192	Predicted by at least one method			AH-01_GM002704	321158	321571	-1	transporter [Flavobacterium columnare]
337511	344194	6683	Predicted by at least one method			AH-01_GM002720	337511	338272	-1	copper homeostasis protein [Flavobacterium columnare]
337511	344194	6683	Predicted by at least one method			AH-01_GM002721	338979	340691	1	TaqI-like C-terminal specificity domain-containing protein [Flavobacterium marinum]
337511	344194	6683	Predicted by at least one method			AH-01_GM002722	340678	341463	-1	hypothetical protein [Flavobacterium marinum, SAMN02927937_02869]
337511	344194	6683	Predicted by at least one method			AH-01_GM002723	341596	341796	-1	hypothetical protein
337511	344194	6683	Predicted by at least one method			AH-01_GM002724	341793	342032	-1	DNA-binding transcriptional regulator, XRE-family HTH domain [Flavobacterium marinum]
337511	344194	6683	Predicted by at least one method			AH-01_GM002725	342523	342735	1	Putative transposase, partial [Chryseobacterium hominis]
337511	344194	6683	Predicted by at least one method			AH-01_GM002726	343139	344194	-1	serine hydrolase [Flavobacterium columnare]
659088	693955	34867	Predicted by at least one method			AH-01_GM002985	659088	660371	1	UDP-N-acetylmuramoyl-tripeptide--D-alanyl-D- alanine ligase [Flavobacterium columnare]
659088	693955	34867	Predicted by at least one method			AH-01_GM002986	660695	661390	1	hypothetical protein [Flavobacterium columnare|Flavobacterium columnare,]
659088	693955	34867	Predicted by at least one method			AH-01_GM002987	661409	662134	1	serine/threonine protein kinase [Flavobacterium columnare]
659088	693955	34867	Predicted by at least one method			AH-01_GM002988	662275	664188	1	hypothetical protein [Flavobacterium columnare|Flavobacterium columnare,]
659088	693955	34867	Predicted by at least one method			AH-01_GM002989	664201	673953	1	hypothetical protein [Flavobacterium columnare|Flavobacterium columnare,]
659088	693955	34867	Predicted by at least one method			AH-01_GM002990	673934	674332	1	hypothetical protein [Flavobacterium sp.]
659088	693955	34867	Predicted by at least one method			AH-01_GM002991	674413	674760	-1	transcriptional regulator [Fulvivirga imtechensis]
659088	693955	34867	Predicted by at least one method			AH-01_GM002992	674923	677235	1	hypothetical protein [Flavobacterium columnare|Flavobacterium columnare,]
659088	693955	34867	Predicted by at least one method			AH-01_GM002993	677513	678433	1	tyrosine recombinase XerD [Flavobacterium columnare]
659088	693955	34867	Predicted by at least one method			AH-01_GM002994	678495	679388	1	hypothetical protein [Flavobacterium psychrophilum, SU65_10910]
659088	693955	34867	Predicted by at least one method			AH-01_GM002995	679381	679536	-1	hypothetical protein
659088	693955	34867	Predicted by at least one method			AH-01_GM002996	679939	680100	1	hypothetical protein
659088	693955	34867	Predicted by at least one method			AH-01_GM002997	680212	681000	1	hypothetical protein [Flavobacterium sp. Fl]
659088	693955	34867	Predicted by at least one method			AH-01_GM002998	680981	681379	1	hypothetical protein [Flavobacterium sp.]
659088	693955	34867	Predicted by at least one method			AH-01_GM002999	681460	681807	-1	transcriptional regulator [Fulvivirga imtechensis]
659088	693955	34867	Predicted by at least one method			AH-01_GM003000	681970	684282	1	hypothetical protein [Flavobacterium columnare|Flavobacterium columnare,]
659088	693955	34867	Predicted by at least one method			AH-01_GM003001	684560	685480	1	tyrosine recombinase XerD [Flavobacterium columnare]
659088	693955	34867	Predicted by at least one method			AH-01_GM003002	685542	686435	1	hypothetical protein [Flavobacterium psychrophilum, SU65_10910]
659088	693955	34867	Predicted by at least one method			AH-01_GM003003	686428	686583	-1	hypothetical protein
659088	693955	34867	Predicted by at least one method			AH-01_GM003004	686986	687147	1	hypothetical protein
659088	693955	34867	Predicted by at least one method			AH-01_GM003005	687289	687510	1	hypothetical protein
659088	693955	34867	Predicted by at least one method			AH-01_GM003006	687494	687973	1	hypothetical protein
659088	693955	34867	Predicted by at least one method			AH-01_GM003007	687976	688299	1	hypothetical protein
659088	693955	34867	Predicted by at least one method			AH-01_GM003008	688433	688723	-1	XRE family transcriptional regulator [bacterium L21-Spi-D4]
659088	693955	34867	Predicted by at least one method			AH-01_GM003009	688983	689144	1	hypothetical protein
659088	693955	34867	Predicted by at least one method			AH-01_GM003010	689256	689963	1	RHS repeat-associated core domain-containing protein [Flavobacterium columnare]
659088	693955	34867	Predicted by at least one method			AH-01_GM003011	689963	690742	1	hypothetical protein [Flavobacterium columnare|Flavobacterium columnare,]
659088	693955	34867	Predicted by at least one method			AH-01_GM003012	690864	691166	-1	MULTISPECIES: plasmid stabilization protein [Cyclobacterium]
659088	693955	34867	Predicted by at least one method			AH-01_GM003013	691163	691393	-1	hypothetical protein [Aquimarina sp.]
659088	693955	34867	Predicted by at least one method			AH-01_GM003014	691396	691734	-1	transcriptional regulator [Flavobacterium columnare]
659088	693955	34867	Predicted by at least one method			AH-01_GM003015	691897	692184	1	zinc finger CHC2-family protein [Nitritalea halalkaliphila]
659088	693955	34867	Predicted by at least one method			AH-01_GM003016	692208	692333	1	transposase [Flavobacterium columnare]
659088	693955	34867	Predicted by at least one method			AH-01_GM003017	692743	692949	1	integrase [Aquimarina agarivorans]
659088	693955	34867	Predicted by at least one method			AH-01_GM003018	692973	693095	1	hypothetical protein
659088	693955	34867	Predicted by at least one method			AH-01_GM003019	693824	693955	-1	hypothetical protein [Tannerella sp. 6_1_58FAA_CT1, HMPREF1033_03203]
686428	701848	15420	Predicted by at least one method			AH-01_GM003002	685542	686435	1	hypothetical protein [Flavobacterium psychrophilum, SU65_10910]
686428	701848	15420	Predicted by at least one method			AH-01_GM003003	686428	686583	-1	hypothetical protein
686428	701848	15420	Predicted by at least one method			AH-01_GM003004	686986	687147	1	hypothetical protein
686428	701848	15420	Predicted by at least one method			AH-01_GM003005	687289	687510	1	hypothetical protein
686428	701848	15420	Predicted by at least one method			AH-01_GM003006	687494	687973	1	hypothetical protein
686428	701848	15420	Predicted by at least one method			AH-01_GM003007	687976	688299	1	hypothetical protein
686428	701848	15420	Predicted by at least one method			AH-01_GM003008	688433	688723	-1	XRE family transcriptional regulator [bacterium L21-Spi-D4]
686428	701848	15420	Predicted by at least one method			AH-01_GM003009	688983	689144	1	hypothetical protein
686428	701848	15420	Predicted by at least one method			AH-01_GM003010	689256	689963	1	RHS repeat-associated core domain-containing protein [Flavobacterium columnare]
686428	701848	15420	Predicted by at least one method			AH-01_GM003011	689963	690742	1	hypothetical protein [Flavobacterium columnare|Flavobacterium columnare,]
686428	701848	15420	Predicted by at least one method			AH-01_GM003012	690864	691166	-1	MULTISPECIES: plasmid stabilization protein [Cyclobacterium]
686428	701848	15420	Predicted by at least one method			AH-01_GM003013	691163	691393	-1	hypothetical protein [Aquimarina sp.]
686428	701848	15420	Predicted by at least one method			AH-01_GM003014	691396	691734	-1	transcriptional regulator [Flavobacterium columnare]
686428	701848	15420	Predicted by at least one method			AH-01_GM003015	691897	692184	1	zinc finger CHC2-family protein [Nitritalea halalkaliphila]
686428	701848	15420	Predicted by at least one method			AH-01_GM003016	692208	692333	1	transposase [Flavobacterium columnare]
686428	701848	15420	Predicted by at least one method			AH-01_GM003017	692743	692949	1	integrase [Aquimarina agarivorans]
686428	701848	15420	Predicted by at least one method			AH-01_GM003018	692973	693095	1	hypothetical protein
686428	701848	15420	Predicted by at least one method			AH-01_GM003019	693824	693955	-1	hypothetical protein [Tannerella sp. 6_1_58FAA_CT1, HMPREF1033_03203]
686428	701848	15420	Predicted by at least one method			AH-01_GM003020	696058	696246	-1	hypothetical protein
686428	701848	15420	Predicted by at least one method			AH-01_GM003021	699426	699557	-1	hypothetical protein [Tannerella sp. 6_1_58FAA_CT1, HMPREF1033_03203]
686428	701848	15420	Predicted by at least one method			AH-01_GM003022	701660	701848	-1	hypothetical protein
764697	799880	35183	Predicted by at least one method			AH-01_GM000051	764697	767663	1	protein translocase subunit SecDF [Flavobacterium columnare]
764697	799880	35183	Predicted by at least one method			AH-01_GM000052	767747	768082	1	tRNA-binding protein [Flavobacterium columnare]
764697	799880	35183	Predicted by at least one method			AH-01_GM000053	768557	769321	-1	peptidase S24-like protein [Sphingobacterium spiritivorum ATCC 33300]
764697	799880	35183	Predicted by at least one method			AH-01_GM000054	769397	769582	1	hypothetical protein [Ornithobacterium rhinotracheale]
764697	799880	35183	Predicted by at least one method			AH-01_GM000055	769569	769718	1	hypothetical protein
764697	799880	35183	Predicted by at least one method			AH-01_GM000056	769718	770134	1	hypothetical protein
764697	799880	35183	Predicted by at least one method			AH-01_GM000057	770260	770445	-1	hypothetical protein
764697	799880	35183	Predicted by at least one method			AH-01_GM000058	770562	772802	1	hypothetical protein [Elizabethkingia anophelis|Elizabethkingia anophelis,]
764697	799880	35183	Predicted by at least one method			AH-01_GM000059	772832	773764	1	hypothetical protein [Ornithobacterium rhinotracheale]
764697	799880	35183	Predicted by at least one method			AH-01_GM000060	773751	774011	1	hypothetical protein
764697	799880	35183	Predicted by at least one method			AH-01_GM000061	774121	774291	1	hypothetical protein
764697	799880	35183	Predicted by at least one method			AH-01_GM000062	774293	774967	1	hypothetical protein [Flavobacterium rivuli]
764697	799880	35183	Predicted by at least one method			AH-01_GM000063	774972	775205	1	hypothetical protein [Sediminibacter sp. Hel_I_10]
764697	799880	35183	Predicted by at least one method			AH-01_GM000064	775296	775754	1	hypothetical protein [Tenacibaculum dicentrarchi|Tenacibaculum dicentrarchi,]
764697	799880	35183	Predicted by at least one method			AH-01_GM000065	775829	776068	1	hypothetical protein [Flavobacterium columnare|Flavobacterium columnare,]
764697	799880	35183	Predicted by at least one method			AH-01_GM000066	776070	776543	1	peptidoglycan L-alanyl-D-glutamate endopeptidase [Flavobacterium sp. Leaf359]
764697	799880	35183	Predicted by at least one method			AH-01_GM000067	776540	776683	1	hypothetical protein
764697	799880	35183	Predicted by at least one method			AH-01_GM000068	776683	777240	1	hypothetical protein [Capnocytophaga sp.]
764697	799880	35183	Predicted by at least one method			AH-01_GM000069	777248	777712	1	hypothetical protein [Flavobacterium rivuli]
764697	799880	35183	Predicted by at least one method			AH-01_GM000070	777787	778476	1	hypothetical protein [Flavobacterium sp. PK15, BIW12_09265]
764697	799880	35183	Predicted by at least one method			AH-01_GM000071	778479	778691	1	hypothetical protein [Flavobacterium hydatis|Flavobacterium hydatis,]
764697	799880	35183	Predicted by at least one method			AH-01_GM000072	778743	779060	1	hypothetical protein
764697	799880	35183	Predicted by at least one method			AH-01_GM000073	779088	779597	-1	hypothetical protein [Tenacibaculum dicentrarchi|Tenacibaculum dicentrarchi,]
764697	799880	35183	Predicted by at least one method			AH-01_GM000074	779611	780111	-1	hypothetical protein [Chryseobacterium gallinarum|Chryseobacterium gallinarum,]
764697	799880	35183	Predicted by at least one method			AH-01_GM000075	780114	782114	-1	phage tail tape measure protein [Elizabethkingia miricola]
764697	799880	35183	Predicted by at least one method			AH-01_GM000076	782243	784777	-1	hypothetical protein [Tenacibaculum dicentrarchi|Tenacibaculum dicentrarchi,]
764697	799880	35183	Predicted by at least one method			AH-01_GM000077	784830	785255	-1	hypothetical protein [Chryseobacterium gallinarum]
764697	799880	35183	Predicted by at least one method			AH-01_GM000078	785255	786835	-1	hypothetical protein [Elizabethkingia miricola|Elizabethkingia miricola,]
764697	799880	35183	Predicted by at least one method			AH-01_GM000079	786838	787290	-1	hypothetical protein [Elizabethkingia miricola|Elizabethkingia miricola,]
764697	799880	35183	Predicted by at least one method			AH-01_GM000080	787424	788497	1	hypothetical protein [Tenacibaculum dicentrarchi|Tenacibaculum dicentrarchi,]
764697	799880	35183	Predicted by at least one method			AH-01_GM000081	788497	789417	1	hypothetical protein [Chryseobacterium gallinarum|Chryseobacterium gallinarum,]
764697	799880	35183	Predicted by at least one method			AH-01_GM000082	789429	789731	1	hypothetical protein
764697	799880	35183	Predicted by at least one method			AH-01_GM000083	789736	790974	1	hypothetical protein [Riemerella columbipharyngis, SAMN05421544_12321]
764697	799880	35183	Predicted by at least one method			AH-01_GM000084	790974	791393	1	hypothetical protein [Riemerella columbipharyngis, SAMN05421544_12322]
764697	799880	35183	Predicted by at least one method			AH-01_GM000085	791421	791765	1	hypothetical protein [Chryseobacterium sp. CCH4-E10]
764697	799880	35183	Predicted by at least one method			AH-01_GM000086	791822	791956	1	hypothetical protein [Flavobacterium frigoris, SAMN05444355_10768]
764697	799880	35183	Predicted by at least one method			AH-01_GM000087	791949	792536	1	hypothetical protein [Tenacibaculum dicentrarchi|Tenacibaculum dicentrarchi,]
764697	799880	35183	Predicted by at least one method			AH-01_GM000088	792539	793531	1	hypothetical protein [Elizabethkingia miricola|Elizabethkingia miricola,]
764697	799880	35183	Predicted by at least one method			AH-01_GM000089	793528	794025	1	hypothetical protein [Tenacibaculum dicentrarchi|Tenacibaculum dicentrarchi,]
764697	799880	35183	Predicted by at least one method			AH-01_GM000090	793995	794483	1	hypothetical protein [Riemerella columbipharyngis, SAMN05421544_12327]
764697	799880	35183	Predicted by at least one method			AH-01_GM000091	794480	794761	1	hypothetical protein [Tenacibaculum dicentrarchi|Tenacibaculum dicentrarchi,]
764697	799880	35183	Predicted by at least one method			AH-01_GM000092	794758	795303	1	toxin secretion/phage lysis holin family protein [Capnocytophaga sputigena]
764697	799880	35183	Predicted by at least one method			AH-01_GM000093	795275	795574	1	hypothetical protein [Bergeyella zoohelcum]
764697	799880	35183	Predicted by at least one method			AH-01_GM000094	795577	796419	1	hypothetical protein [Flavobacterium psychrophilum|Flavobacterium psychrophilum,]
764697	799880	35183	Predicted by at least one method			AH-01_GM000095	796409	796879	1	hypothetical protein [Flavobacterium psychrophilum|Flavobacterium psychrophilum,]
764697	799880	35183	Predicted by at least one method			AH-01_GM000096	796876	797697	1	hypothetical protein [Flavobacterium psychrophilum|Flavobacterium psychrophilum,]
764697	799880	35183	Predicted by at least one method			AH-01_GM000097	797694	798053	1	putative bacteriophage tail fiber protein [Flavobacterium aquidurense]
764697	799880	35183	Predicted by at least one method			AH-01_GM000098	798068	798826	1	hypothetical protein [Flavobacterium columnare]
764697	799880	35183	Predicted by at least one method			AH-01_GM000099	798835	798996	1	hypothetical protein
764697	799880	35183	Predicted by at least one method			AH-01_GM000100	799005	799880	1	site-specific DNA methylase [Flavobacterium psychrophilum]
794480	799880	5400	Predicted by at least one method			AH-01_GM000090	793995	794483	1	hypothetical protein [Riemerella columbipharyngis, SAMN05421544_12327]
794480	799880	5400	Predicted by at least one method			AH-01_GM000091	794480	794761	1	hypothetical protein [Tenacibaculum dicentrarchi|Tenacibaculum dicentrarchi,]
794480	799880	5400	Predicted by at least one method			AH-01_GM000092	794758	795303	1	toxin secretion/phage lysis holin family protein [Capnocytophaga sputigena]
794480	799880	5400	Predicted by at least one method			AH-01_GM000093	795275	795574	1	hypothetical protein [Bergeyella zoohelcum]
794480	799880	5400	Predicted by at least one method			AH-01_GM000094	795577	796419	1	hypothetical protein [Flavobacterium psychrophilum|Flavobacterium psychrophilum,]
794480	799880	5400	Predicted by at least one method			AH-01_GM000095	796409	796879	1	hypothetical protein [Flavobacterium psychrophilum|Flavobacterium psychrophilum,]
794480	799880	5400	Predicted by at least one method			AH-01_GM000096	796876	797697	1	hypothetical protein [Flavobacterium psychrophilum|Flavobacterium psychrophilum,]
794480	799880	5400	Predicted by at least one method			AH-01_GM000097	797694	798053	1	putative bacteriophage tail fiber protein [Flavobacterium aquidurense]
794480	799880	5400	Predicted by at least one method			AH-01_GM000098	798068	798826	1	hypothetical protein [Flavobacterium columnare]
794480	799880	5400	Predicted by at least one method			AH-01_GM000099	798835	798996	1	hypothetical protein
794480	799880	5400	Predicted by at least one method			AH-01_GM000100	799005	799880	1	site-specific DNA methylase [Flavobacterium psychrophilum]
1031715	1037640	5925	Predicted by at least one method			AH-01_GM000303	1031715	1032329	-1	anthranilate synthase subunit II [Flavobacterium columnare]
1031715	1037640	5925	Predicted by at least one method			AH-01_GM000304	1032383	1033783	-1	anthranilate synthase [Flavobacterium columnare]
1031715	1037640	5925	Predicted by at least one method			AH-01_GM000305	1034354	1035238	-1	hypothetical protein [Epilithonimonas tenax]
1031715	1037640	5925	Predicted by at least one method			AH-01_GM000306	1035219	1035509	-1	DNA-binding transcriptional regulator, XRE-family HTH domain [Porphyromonadaceae bacterium KH3R12]
1031715	1037640	5925	Predicted by at least one method			AH-01_GM000307	1035577	1035798	-1	hypothetical protein [Epilithonimonas tenax]
1031715	1037640	5925	Predicted by at least one method			AH-01_GM000308	1036376	1036522	1	hypothetical protein [Flavobacterium columnare, Pf1_00914]
1031715	1037640	5925	Predicted by at least one method			AH-01_GM000309	1036596	1037336	-1	hypothetical protein [Flavobacterium columnare|Flavobacterium columnare,]
1031715	1037640	5925	Predicted by at least one method			AH-01_GM000310	1037329	1037640	-1	hypothetical protein
1204359	1209253	4894	Predicted by at least one method			AH-01_GM000469	1204359	1204568	-1	hypothetical protein [Riemerella anatipestifer]
1204359	1209253	4894	Predicted by at least one method			AH-01_GM000470	1204639	1204758	-1	hypothetical protein
1204359	1209253	4894	Predicted by at least one method			AH-01_GM000471	1204758	1205258	-1	hypothetical protein [Flavobacterium degerlachei, SAMN05444338_10749]
1204359	1209253	4894	Predicted by at least one method			AH-01_GM000472	1205260	1205544	-1	hypothetical protein [Flavobacterium columnare|Flavobacterium columnare,]
1204359	1209253	4894	Predicted by at least one method			AH-01_GM000473	1205563	1206000	-1	hypothetical protein [Flavobacterium columnare|Flavobacterium columnare,]
1204359	1209253	4894	Predicted by at least one method			AH-01_GM000474	1206001	1206333	-1	hypothetical protein [Flavobacterium frigoris, SAMN05444355_10744]
1204359	1209253	4894	Predicted by at least one method			AH-01_GM000475	1206330	1206515	-1	hypothetical protein
1204359	1209253	4894	Predicted by at least one method			AH-01_GM000476	1206512	1207123	-1	hypothetical protein [Flavobacterium columnare|Flavobacterium columnare,]
1204359	1209253	4894	Predicted by at least one method			AH-01_GM000477	1207095	1207340	-1	hypothetical protein
1204359	1209253	4894	Predicted by at least one method			AH-01_GM000478	1207337	1207477	-1	hypothetical protein
1204359	1209253	4894	Predicted by at least one method			AH-01_GM000479	1207933	1208586	-1	hypothetical protein [Flavobacterium psychrophilum|Flavobacterium psychrophilum,]
1204359	1209253	4894	Predicted by at least one method			AH-01_GM000480	1208595	1208858	-1	hypothetical protein [Flavobacterium johnsoniae|Flavobacterium johnsoniae,]
1204359	1209253	4894	Predicted by at least one method			AH-01_GM000481	1208864	1209253	-1	hypothetical protein [Flavobacterium sp.]
1320218	1337758	17540	Predicted by at least one method			AH-01_GM000581	1320218	1321747	-1	ribosome biogenesis GTPase Der [Flavobacterium columnare]
1320218	1337758	17540	Predicted by at least one method			AH-01_GM000582	1322062	1322784	-1	hypothetical protein [Flavobacterium columnare|Flavobacterium columnare,]
1320218	1337758	17540	Predicted by at least one method			AH-01_GM000583	1322909	1326340	1	methylmalonyl-CoA mutase [Flavobacterium columnare]
1320218	1337758	17540	Predicted by at least one method			AH-01_GM000584	1326472	1327509	-1	hypothetical protein [Chryseobacterium sp. CF365]
1320218	1337758	17540	Predicted by at least one method			AH-01_GM000585	1327515	1329401	-1	Uncharacterized protein YydD, contains DUF2326 domain [Epilithonimonas lactis]
1320218	1337758	17540	Predicted by at least one method			AH-01_GM000586	1329398	1329850	-1	hypothetical protein [Epilithonimonas lactis|Epilithonimonas lactis,]
1320218	1337758	17540	Predicted by at least one method			AH-01_GM000587	1329850	1331076	-1	hypothetical protein [Chryseobacterium haifense]
1320218	1337758	17540	Predicted by at least one method			AH-01_GM000588	1331490	1331807	-1	hypothetical protein [Cyclobacterium marinum]
1320218	1337758	17540	Predicted by at least one method			AH-01_GM000589	1331809	1333416	-1	restriction endonuclease [Flavobacterium columnare]
1320218	1337758	17540	Predicted by at least one method			AH-01_GM000590	1333403	1336420	-1	adenine methyltransferase [Flavobacterium columnare]
1320218	1337758	17540	Predicted by at least one method			AH-01_GM000591	1336417	1336743	-1	transcriptional regulator [Flavobacterium columnare]
1320218	1337758	17540	Predicted by at least one method			AH-01_GM000592	1336907	1337758	1	transposase [Flavobacterium columnare]
1368124	1399145	31021	Predicted by at least one method			AH-01_GM000618	1368124	1368951	-1	D12 class N6 adenine-specific DNA methyltransferase [Flavobacterium degerlachei]
1368124	1399145	31021	Predicted by at least one method			AH-01_GM000619	1369147	1369308	-1	hypothetical protein
1368124	1399145	31021	Predicted by at least one method			AH-01_GM000620	1369317	1370075	-1	hypothetical protein [Flavobacterium columnare]
1368124	1399145	31021	Predicted by at least one method			AH-01_GM000621	1370090	1370449	-1	putative bacteriophage tail fiber protein [Flavobacterium aquidurense]
1368124	1399145	31021	Predicted by at least one method			AH-01_GM000622	1370446	1371267	-1	hypothetical protein [Flavobacterium psychrophilum|Flavobacterium psychrophilum,]
1368124	1399145	31021	Predicted by at least one method			AH-01_GM000623	1371264	1371734	-1	hypothetical protein [Flavobacterium psychrophilum|Flavobacterium psychrophilum,]
1368124	1399145	31021	Predicted by at least one method			AH-01_GM000624	1371724	1372566	-1	hypothetical protein [Flavobacterium psychrophilum|Flavobacterium psychrophilum,]
1368124	1399145	31021	Predicted by at least one method			AH-01_GM000625	1372569	1372868	-1	hypothetical protein [Bergeyella zoohelcum]
1368124	1399145	31021	Predicted by at least one method			AH-01_GM000626	1372840	1373385	-1	toxin secretion/phage lysis holin family protein [Capnocytophaga sputigena]
1368124	1399145	31021	Predicted by at least one method			AH-01_GM000627	1373382	1373663	-1	hypothetical protein [Tenacibaculum dicentrarchi|Tenacibaculum dicentrarchi,]
1368124	1399145	31021	Predicted by at least one method			AH-01_GM000628	1373660	1374148	-1	hypothetical protein [Riemerella columbipharyngis, SAMN05421544_12327]
1368124	1399145	31021	Predicted by at least one method			AH-01_GM000629	1374118	1374615	-1	hypothetical protein [Tenacibaculum dicentrarchi|Tenacibaculum dicentrarchi,]
1368124	1399145	31021	Predicted by at least one method			AH-01_GM000630	1374612	1375604	-1	hypothetical protein [Elizabethkingia miricola|Elizabethkingia miricola,]
1368124	1399145	31021	Predicted by at least one method			AH-01_GM000631	1375607	1376194	-1	hypothetical protein [Tenacibaculum dicentrarchi|Tenacibaculum dicentrarchi,]
1368124	1399145	31021	Predicted by at least one method			AH-01_GM000632	1376187	1376321	-1	hypothetical protein [Flavobacterium frigoris, SAMN05444355_10768]
1368124	1399145	31021	Predicted by at least one method			AH-01_GM000633	1376378	1376722	-1	hypothetical protein [Chryseobacterium sp. CCH4-E10]
1368124	1399145	31021	Predicted by at least one method			AH-01_GM000634	1376750	1377169	-1	hypothetical protein [Riemerella columbipharyngis, SAMN05421544_12322]
1368124	1399145	31021	Predicted by at least one method			AH-01_GM000635	1377169	1378407	-1	hypothetical protein [Riemerella columbipharyngis, SAMN05421544_12321]
1368124	1399145	31021	Predicted by at least one method			AH-01_GM000636	1378412	1378714	-1	hypothetical protein
1368124	1399145	31021	Predicted by at least one method			AH-01_GM000637	1378726	1379646	-1	hypothetical protein [Chryseobacterium gallinarum|Chryseobacterium gallinarum,]
1368124	1399145	31021	Predicted by at least one method			AH-01_GM000638	1379646	1380719	-1	hypothetical protein [Tenacibaculum dicentrarchi|Tenacibaculum dicentrarchi,]
1368124	1399145	31021	Predicted by at least one method			AH-01_GM000639	1380824	1381306	1	hypothetical protein [Elizabethkingia miricola|Elizabethkingia miricola,]
1368124	1399145	31021	Predicted by at least one method			AH-01_GM000640	1381309	1382388	1	hypothetical protein [Chryseobacterium sp. CCH4-E10]
1368124	1399145	31021	Predicted by at least one method			AH-01_GM000641	1382475	1382888	1	hypothetical protein
1368124	1399145	31021	Predicted by at least one method			AH-01_GM000642	1382888	1383313	1	hypothetical protein [Chryseobacterium gallinarum]
1368124	1399145	31021	Predicted by at least one method			AH-01_GM000643	1383366	1385900	1	hypothetical protein [Tenacibaculum dicentrarchi|Tenacibaculum dicentrarchi,]
1368124	1399145	31021	Predicted by at least one method			AH-01_GM000644	1386029	1388029	1	phage tail tape measure protein [Elizabethkingia miricola]
1368124	1399145	31021	Predicted by at least one method			AH-01_GM000645	1388032	1388532	1	hypothetical protein [Chryseobacterium gallinarum|Chryseobacterium gallinarum,]
1368124	1399145	31021	Predicted by at least one method			AH-01_GM000646	1388546	1389055	1	hypothetical protein [Tenacibaculum dicentrarchi|Tenacibaculum dicentrarchi,]
1368124	1399145	31021	Predicted by at least one method			AH-01_GM000647	1389083	1389400	-1	hypothetical protein
1368124	1399145	31021	Predicted by at least one method			AH-01_GM000648	1389452	1389664	-1	hypothetical protein [Flavobacterium hydatis|Flavobacterium hydatis,]
1368124	1399145	31021	Predicted by at least one method			AH-01_GM000649	1389667	1390356	-1	hypothetical protein [Flavobacterium sp. PK15, BIW12_09265]
1368124	1399145	31021	Predicted by at least one method			AH-01_GM000650	1390431	1390895	-1	hypothetical protein [Flavobacterium rivuli]
1368124	1399145	31021	Predicted by at least one method			AH-01_GM000651	1390903	1391460	-1	hypothetical protein [Capnocytophaga sp.]
1368124	1399145	31021	Predicted by at least one method			AH-01_GM000652	1391460	1391603	-1	hypothetical protein
1368124	1399145	31021	Predicted by at least one method			AH-01_GM000653	1391600	1392073	-1	peptidase m15b and m15c dd-carboxypeptidase vany/endolysin [Flavobacterium columnare]
1368124	1399145	31021	Predicted by at least one method			AH-01_GM000654	1392075	1392314	-1	hypothetical protein [Flavobacterium columnare|Flavobacterium columnare,]
1368124	1399145	31021	Predicted by at least one method			AH-01_GM000655	1392389	1392847	-1	hypothetical protein [Tenacibaculum dicentrarchi|Tenacibaculum dicentrarchi,]
1368124	1399145	31021	Predicted by at least one method			AH-01_GM000656	1392938	1393171	-1	hypothetical protein [Sediminibacter sp. Hel_I_10]
1368124	1399145	31021	Predicted by at least one method			AH-01_GM000657	1393176	1393850	-1	hypothetical protein [Flavobacterium rivuli]
1368124	1399145	31021	Predicted by at least one method			AH-01_GM000658	1393852	1394022	-1	hypothetical protein
1368124	1399145	31021	Predicted by at least one method			AH-01_GM000659	1394132	1394392	-1	hypothetical protein
1368124	1399145	31021	Predicted by at least one method			AH-01_GM000660	1394379	1395311	-1	hypothetical protein [Ornithobacterium rhinotracheale]
1368124	1399145	31021	Predicted by at least one method			AH-01_GM000661	1395341	1397584	-1	hypothetical protein [Elizabethkingia anophelis|Elizabethkingia anophelis,]
1368124	1399145	31021	Predicted by at least one method			AH-01_GM000662	1397701	1397910	1	hypothetical protein
1368124	1399145	31021	Predicted by at least one method			AH-01_GM000663	1398081	1398545	-1	hypothetical protein
1368124	1399145	31021	Predicted by at least one method			AH-01_GM000664	1398552	1398827	-1	hypothetical protein
1368124	1399145	31021	Predicted by at least one method			AH-01_GM000665	1398824	1398973	-1	hypothetical protein
1368124	1399145	31021	Predicted by at least one method			AH-01_GM000666	1398960	1399145	-1	hypothetical protein [Ornithobacterium rhinotracheale]
1368124	1375604	7480	Predicted by at least one method			AH-01_GM000618	1368124	1368951	-1	D12 class N6 adenine-specific DNA methyltransferase [Flavobacterium degerlachei]
1368124	1375604	7480	Predicted by at least one method			AH-01_GM000619	1369147	1369308	-1	hypothetical protein
1368124	1375604	7480	Predicted by at least one method			AH-01_GM000620	1369317	1370075	-1	hypothetical protein [Flavobacterium columnare]
1368124	1375604	7480	Predicted by at least one method			AH-01_GM000621	1370090	1370449	-1	putative bacteriophage tail fiber protein [Flavobacterium aquidurense]
1368124	1375604	7480	Predicted by at least one method			AH-01_GM000622	1370446	1371267	-1	hypothetical protein [Flavobacterium psychrophilum|Flavobacterium psychrophilum,]
1368124	1375604	7480	Predicted by at least one method			AH-01_GM000623	1371264	1371734	-1	hypothetical protein [Flavobacterium psychrophilum|Flavobacterium psychrophilum,]
1368124	1375604	7480	Predicted by at least one method			AH-01_GM000624	1371724	1372566	-1	hypothetical protein [Flavobacterium psychrophilum|Flavobacterium psychrophilum,]
1368124	1375604	7480	Predicted by at least one method			AH-01_GM000625	1372569	1372868	-1	hypothetical protein [Bergeyella zoohelcum]
1368124	1375604	7480	Predicted by at least one method			AH-01_GM000626	1372840	1373385	-1	toxin secretion/phage lysis holin family protein [Capnocytophaga sputigena]
1368124	1375604	7480	Predicted by at least one method			AH-01_GM000627	1373382	1373663	-1	hypothetical protein [Tenacibaculum dicentrarchi|Tenacibaculum dicentrarchi,]
1368124	1375604	7480	Predicted by at least one method			AH-01_GM000628	1373660	1374148	-1	hypothetical protein [Riemerella columbipharyngis, SAMN05421544_12327]
1368124	1375604	7480	Predicted by at least one method			AH-01_GM000629	1374118	1374615	-1	hypothetical protein [Tenacibaculum dicentrarchi|Tenacibaculum dicentrarchi,]
1368124	1375604	7480	Predicted by at least one method			AH-01_GM000630	1374612	1375604	-1	hypothetical protein [Elizabethkingia miricola|Elizabethkingia miricola,]
1428365	1442011	13646	Predicted by at least one method			AH-01_GM000693	1428365	1428496	-1	hypothetical protein [Tannerella sp. 6_1_58FAA_CT1, HMPREF1033_03203]
1428365	1442011	13646	Predicted by at least one method			AH-01_GM000694	1430599	1430787	-1	hypothetical protein
1428365	1442011	13646	Predicted by at least one method			AH-01_GM000695	1433988	1434119	-1	hypothetical protein [Tannerella sp. 6_1_58FAA_CT1, HMPREF1033_03203]
1428365	1442011	13646	Predicted by at least one method			AH-01_GM000696	1436222	1436410	-1	hypothetical protein
1428365	1442011	13646	Predicted by at least one method			AH-01_GM000697	1439589	1439720	-1	hypothetical protein [Tannerella sp. 6_1_58FAA_CT1, HMPREF1033_03203]
1428365	1442011	13646	Predicted by at least one method			AH-01_GM000698	1441823	1442011	-1	hypothetical protein
1867965	1877399	9434	Predicted by at least one method			AH-01_GM001065	1867965	1868405	-1	hypothetical protein [Chryseobacterium sp. CF284]
1867965	1877399	9434	Predicted by at least one method			AH-01_GM001066	1868406	1869698	-1	MULTISPECIES: hypothetical protein [Chryseobacterium|Chryseobacterium sp.]
1867965	1877399	9434	Predicted by at least one method			AH-01_GM001067	1869919	1870746	-1	D12 class N6 adenine-specific DNA methyltransferase [Flavobacterium degerlachei]
1867965	1877399	9434	Predicted by at least one method			AH-01_GM001068	1870942	1871103	-1	hypothetical protein
1867965	1877399	9434	Predicted by at least one method			AH-01_GM001069	1871112	1871870	-1	hypothetical protein [Flavobacterium columnare]
1867965	1877399	9434	Predicted by at least one method			AH-01_GM001070	1871885	1872244	-1	putative bacteriophage tail fiber protein [Flavobacterium aquidurense]
1867965	1877399	9434	Predicted by at least one method			AH-01_GM001071	1872241	1873062	-1	hypothetical protein [Flavobacterium psychrophilum|Flavobacterium psychrophilum,]
1867965	1877399	9434	Predicted by at least one method			AH-01_GM001072	1873059	1873529	-1	hypothetical protein [Flavobacterium psychrophilum|Flavobacterium psychrophilum,]
1867965	1877399	9434	Predicted by at least one method			AH-01_GM001073	1873519	1874361	-1	hypothetical protein [Flavobacterium psychrophilum|Flavobacterium psychrophilum,]
1867965	1877399	9434	Predicted by at least one method			AH-01_GM001074	1874364	1874663	-1	hypothetical protein [Bergeyella zoohelcum]
1867965	1877399	9434	Predicted by at least one method			AH-01_GM001075	1874635	1875180	-1	toxin secretion/phage lysis holin family protein [Capnocytophaga sputigena]
1867965	1877399	9434	Predicted by at least one method			AH-01_GM001076	1875177	1875458	-1	hypothetical protein [Tenacibaculum dicentrarchi|Tenacibaculum dicentrarchi,]
1867965	1877399	9434	Predicted by at least one method			AH-01_GM001077	1875455	1875943	-1	hypothetical protein [Riemerella columbipharyngis, SAMN05421544_12327]
1867965	1877399	9434	Predicted by at least one method			AH-01_GM001078	1875913	1876410	-1	hypothetical protein [Tenacibaculum dicentrarchi|Tenacibaculum dicentrarchi,]
1867965	1877399	9434	Predicted by at least one method			AH-01_GM001079	1876407	1877399	-1	hypothetical protein [Elizabethkingia miricola|Elizabethkingia miricola,]
1870942	1904342	33400	Predicted by at least one method			AH-01_GM001068	1870942	1871103	-1	hypothetical protein
1870942	1904342	33400	Predicted by at least one method			AH-01_GM001069	1871112	1871870	-1	hypothetical protein [Flavobacterium columnare]
1870942	1904342	33400	Predicted by at least one method			AH-01_GM001070	1871885	1872244	-1	putative bacteriophage tail fiber protein [Flavobacterium aquidurense]
1870942	1904342	33400	Predicted by at least one method			AH-01_GM001071	1872241	1873062	-1	hypothetical protein [Flavobacterium psychrophilum|Flavobacterium psychrophilum,]
1870942	1904342	33400	Predicted by at least one method			AH-01_GM001072	1873059	1873529	-1	hypothetical protein [Flavobacterium psychrophilum|Flavobacterium psychrophilum,]
1870942	1904342	33400	Predicted by at least one method			AH-01_GM001073	1873519	1874361	-1	hypothetical protein [Flavobacterium psychrophilum|Flavobacterium psychrophilum,]
1870942	1904342	33400	Predicted by at least one method			AH-01_GM001074	1874364	1874663	-1	hypothetical protein [Bergeyella zoohelcum]
1870942	1904342	33400	Predicted by at least one method			AH-01_GM001075	1874635	1875180	-1	toxin secretion/phage lysis holin family protein [Capnocytophaga sputigena]
1870942	1904342	33400	Predicted by at least one method			AH-01_GM001076	1875177	1875458	-1	hypothetical protein [Tenacibaculum dicentrarchi|Tenacibaculum dicentrarchi,]
1870942	1904342	33400	Predicted by at least one method			AH-01_GM001077	1875455	1875943	-1	hypothetical protein [Riemerella columbipharyngis, SAMN05421544_12327]
1870942	1904342	33400	Predicted by at least one method			AH-01_GM001078	1875913	1876410	-1	hypothetical protein [Tenacibaculum dicentrarchi|Tenacibaculum dicentrarchi,]
1870942	1904342	33400	Predicted by at least one method			AH-01_GM001079	1876407	1877399	-1	hypothetical protein [Elizabethkingia miricola|Elizabethkingia miricola,]
1870942	1904342	33400	Predicted by at least one method			AH-01_GM001080	1877402	1877989	-1	hypothetical protein [Tenacibaculum dicentrarchi|Tenacibaculum dicentrarchi,]
1870942	1904342	33400	Predicted by at least one method			AH-01_GM001081	1877982	1878116	-1	hypothetical protein [Flavobacterium frigoris, SAMN05444355_10768]
1870942	1904342	33400	Predicted by at least one method			AH-01_GM001082	1878173	1878517	-1	hypothetical protein [Chryseobacterium sp. CCH4-E10]
1870942	1904342	33400	Predicted by at least one method			AH-01_GM001083	1878545	1878964	-1	hypothetical protein [Riemerella columbipharyngis, SAMN05421544_12322]
1870942	1904342	33400	Predicted by at least one method			AH-01_GM001084	1878964	1880202	-1	hypothetical protein [Riemerella columbipharyngis, SAMN05421544_12321]
1870942	1904342	33400	Predicted by at least one method			AH-01_GM001085	1880207	1880509	-1	hypothetical protein
1870942	1904342	33400	Predicted by at least one method			AH-01_GM001086	1880521	1881441	-1	hypothetical protein [Chryseobacterium gallinarum|Chryseobacterium gallinarum,]
1870942	1904342	33400	Predicted by at least one method			AH-01_GM001087	1881441	1882514	-1	hypothetical protein [Tenacibaculum dicentrarchi|Tenacibaculum dicentrarchi,]
1870942	1904342	33400	Predicted by at least one method			AH-01_GM001088	1882648	1883100	1	hypothetical protein [Elizabethkingia miricola|Elizabethkingia miricola,]
1870942	1904342	33400	Predicted by at least one method			AH-01_GM001089	1883103	1884683	1	hypothetical protein [Elizabethkingia miricola|Elizabethkingia miricola,]
1870942	1904342	33400	Predicted by at least one method			AH-01_GM001090	1884683	1885108	1	hypothetical protein [Chryseobacterium gallinarum]
1870942	1904342	33400	Predicted by at least one method			AH-01_GM001091	1885161	1887695	1	hypothetical protein [Tenacibaculum dicentrarchi|Tenacibaculum dicentrarchi,]
1870942	1904342	33400	Predicted by at least one method			AH-01_GM001092	1887824	1889824	1	phage tail tape measure protein [Elizabethkingia miricola]
1870942	1904342	33400	Predicted by at least one method			AH-01_GM001093	1889827	1890327	1	hypothetical protein [Chryseobacterium gallinarum|Chryseobacterium gallinarum,]
1870942	1904342	33400	Predicted by at least one method			AH-01_GM001094	1890341	1890850	1	hypothetical protein [Tenacibaculum dicentrarchi|Tenacibaculum dicentrarchi,]
1870942	1904342	33400	Predicted by at least one method			AH-01_GM001095	1890880	1891137	-1	hypothetical protein
1870942	1904342	33400	Predicted by at least one method			AH-01_GM001096	1891134	1891379	-1	hypothetical protein [Flavobacterium urocaniciphilum, SAMN05444005_103147]
1870942	1904342	33400	Predicted by at least one method			AH-01_GM001097	1891379	1891885	-1	hypothetical protein [Tannerella forsythia]
1870942	1904342	33400	Predicted by at least one method			AH-01_GM001098	1892112	1892357	-1	hypothetical protein [Flavobacterium sp. PK15, BIW12_09230]
1870942	1904342	33400	Predicted by at least one method			AH-01_GM001099	1892326	1892790	-1	hypothetical protein [Flavobacterium rivuli]
1870942	1904342	33400	Predicted by at least one method			AH-01_GM001100	1892798	1893355	-1	hypothetical protein [Capnocytophaga sp.]
1870942	1904342	33400	Predicted by at least one method			AH-01_GM001101	1893355	1893498	-1	hypothetical protein
1870942	1904342	33400	Predicted by at least one method			AH-01_GM001102	1893495	1893968	-1	peptidase m15b and m15c dd-carboxypeptidase vany/endolysin [Flavobacterium columnare]
1870942	1904342	33400	Predicted by at least one method			AH-01_GM001103	1893972	1894211	-1	hypothetical protein [Flavobacterium columnare|Flavobacterium columnare,]
1870942	1904342	33400	Predicted by at least one method			AH-01_GM001104	1894286	1894744	-1	hypothetical protein [Tenacibaculum dicentrarchi|Tenacibaculum dicentrarchi,]
1870942	1904342	33400	Predicted by at least one method			AH-01_GM001105	1894835	1895068	-1	hypothetical protein [Sediminibacter sp. Hel_I_10]
1870942	1904342	33400	Predicted by at least one method			AH-01_GM001106	1895073	1895747	-1	hypothetical protein [Flavobacterium rivuli]
1870942	1904342	33400	Predicted by at least one method			AH-01_GM001107	1895749	1895919	-1	hypothetical protein
1870942	1904342	33400	Predicted by at least one method			AH-01_GM001108	1896029	1896289	-1	hypothetical protein
1870942	1904342	33400	Predicted by at least one method			AH-01_GM001109	1896276	1897208	-1	hypothetical protein [Ornithobacterium rhinotracheale]
1870942	1904342	33400	Predicted by at least one method			AH-01_GM001110	1897238	1899481	-1	hypothetical protein [Elizabethkingia anophelis|Elizabethkingia anophelis,]
1870942	1904342	33400	Predicted by at least one method			AH-01_GM001111	1899598	1899783	1	hypothetical protein
1870942	1904342	33400	Predicted by at least one method			AH-01_GM001112	1899977	1900108	-1	hypothetical protein
1870942	1904342	33400	Predicted by at least one method			AH-01_GM001113	1900098	1900289	-1	hypothetical protein
1870942	1904342	33400	Predicted by at least one method			AH-01_GM001114	1900324	1900740	-1	hypothetical protein
1870942	1904342	33400	Predicted by at least one method			AH-01_GM001115	1900876	1901061	-1	hypothetical protein [Ornithobacterium rhinotracheale]
1870942	1904342	33400	Predicted by at least one method			AH-01_GM001116	1901154	1901939	1	hypothetical protein [Chryseobacterium gallinarum]
1870942	1904342	33400	Predicted by at least one method			AH-01_GM001117	1902199	1902420	-1	hypothetical protein
1870942	1904342	33400	Predicted by at least one method			AH-01_GM001118	1902432	1904342	-1	hypothetical protein [Flavobacterium columnare|Flavobacterium columnare,]
2042423	2046770	4347	Predicted by at least one method			AH-01_GM001249	2042423	2042599	-1	transposase, IS4 family protein [Flavobacterium columnare]
2042423	2046770	4347	Predicted by at least one method			AH-01_GM001250	2042621	2043253	-1	transposase [Flavobacterium columnare]
2042423	2046770	4347	Predicted by at least one method			AH-01_GM001251	2043631	2043993	-1	hypothetical protein [Flavobacterium columnare|Flavobacterium columnare,]
2042423	2046770	4347	Predicted by at least one method			AH-01_GM001252	2043996	2044322	-1	hypothetical protein [Flavobacterium columnare|Flavobacterium columnare,]
2042423	2046770	4347	Predicted by at least one method			AH-01_GM001253	2044297	2044611	-1	hypothetical protein [Flavobacterium columnare|Flavobacterium columnare,]
2042423	2046770	4347	Predicted by at least one method			AH-01_GM001254	2044586	2045287	-1	hypothetical protein [Flavobacterium columnare|Flavobacterium columnare,]
2042423	2046770	4347	Predicted by at least one method			AH-01_GM001255	2045292	2046770	-1	hypothetical protein [Flavobacterium columnare|Flavobacterium columnare,]
2042423	2050728	8305	Predicted by at least one method			AH-01_GM001249	2042423	2042599	-1	transposase, IS4 family protein [Flavobacterium columnare]
2042423	2050728	8305	Predicted by at least one method			AH-01_GM001250	2042621	2043253	-1	transposase [Flavobacterium columnare]
2042423	2050728	8305	Predicted by at least one method			AH-01_GM001251	2043631	2043993	-1	hypothetical protein [Flavobacterium columnare|Flavobacterium columnare,]
2042423	2050728	8305	Predicted by at least one method			AH-01_GM001252	2043996	2044322	-1	hypothetical protein [Flavobacterium columnare|Flavobacterium columnare,]
2042423	2050728	8305	Predicted by at least one method			AH-01_GM001253	2044297	2044611	-1	hypothetical protein [Flavobacterium columnare|Flavobacterium columnare,]
2042423	2050728	8305	Predicted by at least one method			AH-01_GM001254	2044586	2045287	-1	hypothetical protein [Flavobacterium columnare|Flavobacterium columnare,]
2042423	2050728	8305	Predicted by at least one method			AH-01_GM001255	2045292	2046770	-1	hypothetical protein [Flavobacterium columnare|Flavobacterium columnare,]
2042423	2050728	8305	Predicted by at least one method			AH-01_GM001256	2047112	2048251	-1	SH3 domain-containing protein [Flavobacterium columnare]
2042423	2050728	8305	Predicted by at least one method			AH-01_GM001257	2048310	2049140	-1	transposase [Flavobacterium columnare]
2042423	2050728	8305	Predicted by at least one method			AH-01_GM001258	2049207	2049473	-1	hypothetical protein
2042423	2050728	8305	Predicted by at least one method			AH-01_GM001259	2049474	2050055	-1	hypothetical protein [Flavobacterium sp. fv08, SAMN04487978_3816]
2042423	2050728	8305	Predicted by at least one method			AH-01_GM001260	2050045	2050728	-1	hypothetical protein [Flavobacterium columnare|Flavobacterium columnare,]
2262423	2269801	7378	Predicted by at least one method			AH-01_GM001425	2262423	2263115	-1	hypothetical protein [Flavobacterium columnare|Flavobacterium columnare,]
2262423	2269801	7378	Predicted by at least one method			AH-01_GM001426	2263115	2263600	-1	hypothetical protein [Flavobacterium columnare|Flavobacterium columnare,]
2262423	2269801	7378	Predicted by at least one method			AH-01_GM001427	2263655	2264170	-1	hypothetical protein [Flavobacterium columnare|Flavobacterium columnare,]
2262423	2269801	7378	Predicted by at least one method			AH-01_GM001428	2264174	2265331	-1	hypothetical protein [Flavobacterium columnare|Flavobacterium columnare,]
2262423	2269801	7378	Predicted by at least one method			AH-01_GM001429	2265494	2266858	-1	type VI secretion system contractile sheath protein TssC [Flavobacterium columnare]
2262423	2269801	7378	Predicted by at least one method			AH-01_GM001430	2266870	2267319	-1	hypothetical protein [Flavobacterium columnare|Flavobacterium columnare,]
2262423	2269801	7378	Predicted by at least one method			AH-01_GM001431	2267333	2269801	-1	type VI secretion system ATPase ClpV [Flavobacterium columnare]
2921147	2931841	10694	Predicted by at least one method			AH-01_GM001962	2921147	2921278	1	hypothetical protein
2921147	2931841	10694	Predicted by at least one method			AH-01_GM001963	2921266	2921853	1	hypothetical protein
2921147	2931841	10694	Predicted by at least one method			AH-01_GM001964	2922345	2922791	1	putative ribonuclease YeeF [Flavobacterium succinicans]
2921147	2931841	10694	Predicted by at least one method			AH-01_GM001965	2922793	2923518	1	hypothetical protein [Flavobacterium columnare|Flavobacterium columnare,]
2921147	2931841	10694	Predicted by at least one method			AH-01_GM001966	2923753	2923890	1	hypothetical protein
2921147	2931841	10694	Predicted by at least one method			AH-01_GM001967	2923910	2924437	1	hypothetical protein [Flavobacterium columnare|Flavobacterium columnare,]
2921147	2931841	10694	Predicted by at least one method			AH-01_GM001968	2924580	2925182	1	hypothetical protein [Flavobacterium columnare|Flavobacterium columnare,]
2921147	2931841	10694	Predicted by at least one method			AH-01_GM001969	2925366	2925932	1	hypothetical protein [Flavobacterium columnare|Flavobacterium columnare,]
2921147	2931841	10694	Predicted by at least one method			AH-01_GM001970	2925934	2926407	1	hypothetical protein [Flavobacterium columnare|Flavobacterium columnare,]
2921147	2931841	10694	Predicted by at least one method			AH-01_GM001971	2926566	2926793	1	hypothetical protein [Flavobacterium columnare|Flavobacterium columnare,]
2921147	2931841	10694	Predicted by at least one method			AH-01_GM001972	2926922	2927353	1	hypothetical protein [Flavobacterium columnare, Pf1_02374]
2921147	2931841	10694	Predicted by at least one method			AH-01_GM001973	2927534	2927806	1	hypothetical protein
2921147	2931841	10694	Predicted by at least one method			AH-01_GM001974	2927815	2928207	1	hypothetical protein [Flavobacterium columnare|Flavobacterium columnare,]
2921147	2931841	10694	Predicted by at least one method			AH-01_GM001975	2928194	2929612	1	hypothetical protein [Flavobacterium columnare|Flavobacterium columnare,]
2921147	2931841	10694	Predicted by at least one method			AH-01_GM001976	2929616	2930080	1	hypothetical protein [Cellulophaga algicola]
2921147	2931841	10694	Predicted by at least one method			AH-01_GM001977	2930272	2930838	1	Probable transposase [Flavobacterium indicum]
2921147	2931841	10694	Predicted by at least one method			AH-01_GM001978	2930901	2931257	1	hypothetical protein
2921147	2931841	10694	Predicted by at least one method			AH-01_GM001979	2931254	2931841	1	hypothetical protein [Flavobacterium columnare|Flavobacterium columnare,]
2942420	2947691	5271	Predicted by at least one method			AH-01_GM001993	2942420	2942860	1	putative ribonuclease YeeF [Flavobacterium succinicans]
2942420	2947691	5271	Predicted by at least one method			AH-01_GM001994	2942869	2943582	1	hypothetical protein [Flavobacterium columnare|Flavobacterium columnare,]
2942420	2947691	5271	Predicted by at least one method			AH-01_GM001995	2943878	2944486	1	hypothetical protein [Flavobacterium aquidurense|Flavobacterium aquidurense,]
2942420	2947691	5271	Predicted by at least one method			AH-01_GM001996	2944865	2945554	1	hypothetical protein [Flavobacterium columnare|Flavobacterium columnare,]
2942420	2947691	5271	Predicted by at least one method			AH-01_GM001997	2945560	2946267	1	hypothetical protein [Flavobacterium columnare|Flavobacterium columnare,]
2942420	2947691	5271	Predicted by at least one method			AH-01_GM001998	2946398	2946607	1	hypothetical protein [Flavobacterium columnare, Pf1_02385]
2942420	2947691	5271	Predicted by at least one method			AH-01_GM001999	2946613	2947359	1	hypothetical protein [Flavobacterium columnare|Flavobacterium columnare,]
2942420	2947691	5271	Predicted by at least one method			AH-01_GM002000	2947488	2947691	1	hypothetical protein [Flavobacterium columnare|Flavobacterium columnare,]
3073257	3084085	10828	Predicted by at least one method			AH-01_GM002116	3073257	3073535	1	hypothetical protein [Flavobacterium columnare|Flavobacterium columnare,]
3073257	3084085	10828	Predicted by at least one method			AH-01_GM002117	3074307	3074495	-1	hypothetical protein
3073257	3084085	10828	Predicted by at least one method			AH-01_GM002118	3076061	3076249	1	hypothetical protein
3073257	3084085	10828	Predicted by at least one method			AH-01_GM002119	3078352	3078483	1	hypothetical protein [Tannerella sp. 6_1_58FAA_CT1, HMPREF1033_03203]
3073257	3084085	10828	Predicted by at least one method			AH-01_GM002120	3081663	3081851	1	hypothetical protein
3073257	3084085	10828	Predicted by at least one method			AH-01_GM002121	3083954	3084085	1	hypothetical protein [Tannerella sp. 6_1_58FAA_CT1, HMPREF1033_03203]
3271073	3282520	11447	Predicted by at least one method			AH-01_GM002292	3271073	3271384	-1	hypothetical protein [Flavobacterium columnare, AX766_13440]
3271073	3282520	11447	Predicted by at least one method			AH-01_GM002293	3271430	3271975	1	DNA mismatch repair protein MutS [Flavobacterium columnare]
3271073	3282520	11447	Predicted by at least one method			AH-01_GM002294	3271977	3272897	-1	hypothetical protein [Flavobacterium columnare|Flavobacterium columnare,]
3271073	3282520	11447	Predicted by at least one method			AH-01_GM002295	3272982	3274637	1	hypothetical protein [Flavobacterium columnare]
3271073	3282520	11447	Predicted by at least one method			AH-01_GM002296	3274721	3275608	1	permease [Flavobacterium columnare]
3271073	3282520	11447	Predicted by at least one method			AH-01_GM002297	3275777	3276685	1	hypothetical protein [Flavobacterium columnare]
3271073	3282520	11447	Predicted by at least one method			AH-01_GM002298	3277553	3278458	1	hypothetical protein [Flavobacterium columnare]
3271073	3282520	11447	Predicted by at least one method			AH-01_GM002299	3278941	3280830	1	molecular chaperone DnaK [Flavobacterium columnare]
3271073	3282520	11447	Predicted by at least one method			AH-01_GM002300	3281142	3281735	-1	hypothetical protein [Flavobacterium columnare|Flavobacterium columnare,]
3271073	3282520	11447	Predicted by at least one method			AH-01_GM002301	3281882	3282217	-1	hypothetical protein [Flavobacterium columnare|Flavobacterium columnare,]
3271073	3282520	11447	Predicted by at least one method			AH-01_GM002302	3282230	3282520	-1	transposase [Flavobacterium columnare]
3320427	3327410	6983	Predicted by at least one method			AH-01_GM002336	3320427	3321158	-1	hypothetical protein [Flavobacterium columnare|Flavobacterium columnare,]
3320427	3327410	6983	Predicted by at least one method			AH-01_GM002337	3321378	3321593	1	hypothetical protein [Flavobacterium columnare|Flavobacterium columnare,]
3320427	3327410	6983	Predicted by at least one method			AH-01_GM002338	3321649	3321882	1	hypothetical protein [Flavobacterium columnare]
3320427	3327410	6983	Predicted by at least one method			AH-01_GM002339	3322186	3322338	1	hypothetical protein [Flavobacterium columnare]
3320427	3327410	6983	Predicted by at least one method			AH-01_GM002340	3322335	3323195	1	hypothetical protein [Flavobacterium columnare|Flavobacterium columnare,]
3320427	3327410	6983	Predicted by at least one method			AH-01_GM002341	3323264	3324124	1	hypothetical protein [Flavobacterium columnare|Flavobacterium columnare,]
3320427	3327410	6983	Predicted by at least one method			AH-01_GM002342	3324199	3325059	1	hypothetical protein [Flavobacterium columnare|Flavobacterium columnare,]
3320427	3327410	6983	Predicted by at least one method			AH-01_GM002343	3325225	3325431	1	hypothetical protein [Flavobacterium columnare|Flavobacterium columnare,]
3320427	3327410	6983	Predicted by at least one method			AH-01_GM002344	3325704	3325937	-1	hypothetical protein [Flavobacterium columnare|Flavobacterium columnare,]
3320427	3327410	6983	Predicted by at least one method			AH-01_GM002345	3326244	3327410	-1	putative N6-adenine-specific DNA methylase [Flavobacterium columnare]
3321378	3325431	4053	Predicted by at least one method			AH-01_GM002337	3321378	3321593	1	hypothetical protein [Flavobacterium columnare|Flavobacterium columnare,]
3321378	3325431	4053	Predicted by at least one method			AH-01_GM002338	3321649	3321882	1	hypothetical protein [Flavobacterium columnare]
3321378	3325431	4053	Predicted by at least one method			AH-01_GM002339	3322186	3322338	1	hypothetical protein [Flavobacterium columnare]
3321378	3325431	4053	Predicted by at least one method			AH-01_GM002340	3322335	3323195	1	hypothetical protein [Flavobacterium columnare|Flavobacterium columnare,]
3321378	3325431	4053	Predicted by at least one method			AH-01_GM002341	3323264	3324124	1	hypothetical protein [Flavobacterium columnare|Flavobacterium columnare,]
3321378	3325431	4053	Predicted by at least one method			AH-01_GM002342	3324199	3325059	1	hypothetical protein [Flavobacterium columnare|Flavobacterium columnare,]
3321378	3325431	4053	Predicted by at least one method			AH-01_GM002343	3325225	3325431	1	hypothetical protein [Flavobacterium columnare|Flavobacterium columnare,]

## Sheet: GX-01
Island start	Island end	Length	Method	Gene name	Gene ID	Locus	Gene start	Gene end	Strand	Product	External Annotations
216134	229940	13806	Predicted by at least one method			GX-01_GM000168	216134	216397	-1	transcriptional regulator [Chryseobacterium sp. StRB126]
216134	229940	13806	Predicted by at least one method			GX-01_GM000169	216458	217552	-1	GTP-binding protein YchF [Flavobacterium columnare]
216134	229940	13806	Predicted by at least one method			GX-01_GM000170	217779	217985	1	hypothetical protein
216134	229940	13806	Predicted by at least one method			GX-01_GM000171	218530	218661	-1	hypothetical protein [Tannerella sp. 6_1_58FAA_CT1, HMPREF1033_03203]
216134	229940	13806	Predicted by at least one method			GX-01_GM000172	224170	224301	-1	hypothetical protein [Tannerella sp. 6_1_58FAA_CT1, HMPREF1033_03203]
216134	229940	13806	Predicted by at least one method			GX-01_GM000173	229809	229940	-1	hypothetical protein [Tannerella sp. 6_1_58FAA_CT1, HMPREF1033_03203]
447517	464565	17048	Predicted by at least one method			GX-01_GM000353	447517	447648	-1	hypothetical protein [Tannerella sp. 6_1_58FAA_CT1, HMPREF1033_03203]
447517	464565	17048	Predicted by at least one method			GX-01_GM000354	453157	453288	-1	hypothetical protein [Tannerella sp. 6_1_58FAA_CT1, HMPREF1033_03203]
447517	464565	17048	Predicted by at least one method			GX-01_GM000355	458797	458928	-1	hypothetical protein [Tannerella sp. 6_1_58FAA_CT1, HMPREF1033_03203]
447517	464565	17048	Predicted by at least one method			GX-01_GM000356	464434	464565	-1	hypothetical protein [Tannerella sp. 6_1_58FAA_CT1, HMPREF1033_03203]
765337	780536	15199	Predicted by at least one method			GX-01_GM000611	765337	766686	1	membrane-associated zinc metalloprotease [Flavobacterium columnare]
765337	780536	15199	Predicted by at least one method			GX-01_GM000612	767328	767528	1	hypothetical protein
765337	780536	15199	Predicted by at least one method			GX-01_GM000613	768104	769300	1	hypothetical protein [Flavobacterium psychrophilum|Flavobacterium psychrophilum,]
765337	780536	15199	Predicted by at least one method			GX-01_GM000614	769361	770326	1	hypothetical protein
765337	780536	15199	Predicted by at least one method			GX-01_GM000615	770336	771238	1	hypothetical protein
765337	780536	15199	Predicted by at least one method			GX-01_GM000616	771455	771661	-1	hypothetical protein [Flavobacterium hydatis]
765337	780536	15199	Predicted by at least one method			GX-01_GM000617	771868	772884	-1	hypothetical protein [Flavobacterium psychrophilum|Flavobacterium psychrophilum,]
765337	780536	15199	Predicted by at least one method			GX-01_GM000618	772871	773194	-1	hypothetical protein [Flavobacterium psychrophilum|Flavobacterium psychrophilum,]
765337	780536	15199	Predicted by at least one method			GX-01_GM000619	773714	774679	-1	hypothetical protein [Flavobacterium psychrophilum|Flavobacterium psychrophilum,]
765337	780536	15199	Predicted by at least one method			GX-01_GM000620	774870	775073	-1	hypothetical protein
765337	780536	15199	Predicted by at least one method			GX-01_GM000621	775078	775374	-1	hypothetical protein [Flavobacterium psychrophilum, SU65_10215]
765337	780536	15199	Predicted by at least one method			GX-01_GM000622	775521	775664	-1	hypothetical protein
765337	780536	15199	Predicted by at least one method			GX-01_GM000623	775666	775995	-1	hypothetical protein [Flavobacterium chilense]
765337	780536	15199	Predicted by at least one method			GX-01_GM000624	776023	776301	-1	hypothetical protein [Flavobacterium psychrophilum|Flavobacterium psychrophilum,]
765337	780536	15199	Predicted by at least one method			GX-01_GM000625	776298	776699	-1	hypothetical protein
765337	780536	15199	Predicted by at least one method			GX-01_GM000626	776699	777349	-1	hypothetical protein [Flavobacterium psychrophilum|Flavobacterium psychrophilum,]
765337	780536	15199	Predicted by at least one method			GX-01_GM000627	777435	777656	-1	hypothetical protein [Flavobacterium chilense]
765337	780536	15199	Predicted by at least one method			GX-01_GM000628	777829	778482	-1	hypothetical protein
765337	780536	15199	Predicted by at least one method			GX-01_GM000629	779082	779570	1	hypothetical protein [Flavobacterium columnare|Flavobacterium columnare,]
765337	780536	15199	Predicted by at least one method			GX-01_GM000630	779583	780536	-1	L-threonine 3-dehydrogenase [Flavobacterium columnare]
767328	771661	4333	Predicted by at least one method			GX-01_GM000612	767328	767528	1	hypothetical protein
767328	771661	4333	Predicted by at least one method			GX-01_GM000613	768104	769300	1	hypothetical protein [Flavobacterium psychrophilum|Flavobacterium psychrophilum,]
767328	771661	4333	Predicted by at least one method			GX-01_GM000614	769361	770326	1	hypothetical protein
767328	771661	4333	Predicted by at least one method			GX-01_GM000615	770336	771238	1	hypothetical protein
767328	771661	4333	Predicted by at least one method			GX-01_GM000616	771455	771661	-1	hypothetical protein [Flavobacterium hydatis]
1009254	1031531	22277	Predicted by at least one method			GX-01_GM000812	1009254	1011629	1	hypothetical protein [Flavobacterium columnare]
1009254	1031531	22277	Predicted by at least one method			GX-01_GM000813	1011750	1012616	1	hypothetical protein [Flavobacterium columnare|Flavobacterium columnare,]
1009254	1031531	22277	Predicted by at least one method			GX-01_GM000814	1012680	1013492	1	hypothetical protein [Flavobacterium columnare|Flavobacterium columnare,]
1009254	1031531	22277	Predicted by at least one method			GX-01_GM000815	1013546	1013740	1	hypothetical protein
1009254	1031531	22277	Predicted by at least one method			GX-01_GM000816	1013763	1014002	-1	hypothetical protein [Flavobacterium columnare|Flavobacterium columnare,]
1009254	1031531	22277	Predicted by at least one method			GX-01_GM000817	1014620	1015159	1	RHS repeat-associated core domain-containing protein [Escherichia sp. KTE11]
1009254	1031531	22277	Predicted by at least one method			GX-01_GM000818	1015167	1015424	1	hypothetical protein
1009254	1031531	22277	Predicted by at least one method			GX-01_GM000819	1015759	1016049	1	hypothetical protein [Gilliamella apicola|Gilliamella apicola,]
1009254	1031531	22277	Predicted by at least one method			GX-01_GM000820	1016056	1016361	1	hypothetical protein
1009254	1031531	22277	Predicted by at least one method			GX-01_GM000821	1016764	1017135	1	RHS protein, partial [Prevotella sp. ICM33]
1009254	1031531	22277	Predicted by at least one method			GX-01_GM000822	1017068	1017583	1	hypothetical protein
1009254	1031531	22277	Predicted by at least one method			GX-01_GM000823	1017580	1018401	1	hypothetical protein [Gilliamella apicola|Gilliamella apicola,]
1009254	1031531	22277	Predicted by at least one method			GX-01_GM000824	1018446	1018592	-1	hypothetical protein
1009254	1031531	22277	Predicted by at least one method			GX-01_GM000825	1018810	1019601	1	hypothetical protein [Lysinibacillus sp. F5, AK833_10470]
1009254	1031531	22277	Predicted by at least one method			GX-01_GM000826	1019606	1020037	1	conserved protein of unknown function [Xenorhabdus poinarii G6]
1009254	1031531	22277	Predicted by at least one method			GX-01_GM000827	1020405	1020728	1	hypothetical protein [Bacteroides massiliensis]
1009254	1031531	22277	Predicted by at least one method			GX-01_GM000828	1020722	1021282	1	MULTISPECIES: hypothetical protein [Bacteroidales|Bacteroides dorei]
1009254	1031531	22277	Predicted by at least one method			GX-01_GM000829	1021326	1021685	-1	transcriptional regulator [Microscilla marina]
1009254	1031531	22277	Predicted by at least one method			GX-01_GM000830	1021840	1024230	1	hypothetical protein [Flavobacterium columnare]
1009254	1031531	22277	Predicted by at least one method			GX-01_GM000831	1024351	1025217	1	hypothetical protein [Flavobacterium columnare|Flavobacterium columnare,]
1009254	1031531	22277	Predicted by at least one method			GX-01_GM000832	1025281	1026093	1	hypothetical protein [Flavobacterium columnare|Flavobacterium columnare,]
1009254	1031531	22277	Predicted by at least one method			GX-01_GM000833	1026147	1026341	1	hypothetical protein
1009254	1031531	22277	Predicted by at least one method			GX-01_GM000834	1026364	1026603	-1	hypothetical protein [Flavobacterium columnare|Flavobacterium columnare,]
1009254	1031531	22277	Predicted by at least one method			GX-01_GM000835	1027221	1027766	1	hypothetical protein [Flavobacterium columnare|Flavobacterium columnare,]
1009254	1031531	22277	Predicted by at least one method			GX-01_GM000836	1027773	1028201	1	hypothetical protein [Gilliamella apicola|Gilliamella apicola,]
1009254	1031531	22277	Predicted by at least one method			GX-01_GM000837	1028596	1029312	1	Rhs family protein [Pseudomonas syringae pv. maculicola]
1009254	1031531	22277	Predicted by at least one method			GX-01_GM000838	1029331	1029858	1	hypothetical protein
1009254	1031531	22277	Predicted by at least one method			GX-01_GM000839	1030141	1030599	1	hypothetical protein [Pectobacterium carotovorum]
1009254	1031531	22277	Predicted by at least one method			GX-01_GM000840	1030599	1031042	1	hypothetical protein [Pectobacterium carotovorum]
1009254	1031531	22277	Predicted by at least one method			GX-01_GM000841	1031166	1031531	-1	transcriptional regulator [Flavobacterium psychrophilum]
1256979	1281942	24963	Predicted by at least one method			GX-01_GM001040	1256979	1257371	-1	ribosome-binding factor A [Flavobacterium columnare]
1256979	1281942	24963	Predicted by at least one method			GX-01_GM001041	1257456	1257860	1	methylmalonyl-CoA epimerase [Flavobacterium columnare]
1256979	1281942	24963	Predicted by at least one method			GX-01_GM001042	1258106	1259020	1	hypothetical protein
1256979	1281942	24963	Predicted by at least one method			GX-01_GM001043	1259159	1259455	1	excisionase [Flavobacterium chilense]
1256979	1281942	24963	Predicted by at least one method			GX-01_GM001044	1259452	1260345	1	hypothetical protein [Flavobacterium terrigena, SAMN05660918_1493]
1256979	1281942	24963	Predicted by at least one method			GX-01_GM001045	1260405	1261652	1	Site-specific recombinase XerD [Flavobacterium terrigena]
1256979	1281942	24963	Predicted by at least one method			GX-01_GM001046	1261686	1262552	1	AAA ATPase [Flavobacterium columnare ATCC 49512]
1256979	1281942	24963	Predicted by at least one method			GX-01_GM001047	1262530	1263585	1	hypothetical protein [Flavobacterium columnare|Flavobacterium columnare,]
1256979	1281942	24963	Predicted by at least one method			GX-01_GM001048	1263614	1265098	-1	hypothetical protein [Flavobacterium sp. URHB0058]
1256979	1281942	24963	Predicted by at least one method			GX-01_GM001049	1265095	1266108	-1	hypothetical protein [Elizabethkingia genomosp.]
1256979	1281942	24963	Predicted by at least one method			GX-01_GM001050	1266119	1267375	-1	5-methylcytosine restriction system protein [Flavobacterium sp. 83]
1256979	1281942	24963	Predicted by at least one method			GX-01_GM001051	1267368	1270094	-1	hypothetical protein [Vitellibacter vladivostokensis]
1256979	1281942	24963	Predicted by at least one method			GX-01_GM001052	1270099	1270233	-1	hypothetical protein [Flavobacterium psychrophilum DSM 3660, SAMN02745938_10684]
1256979	1281942	24963	Predicted by at least one method			GX-01_GM001053	1270246	1271109	-1	hypothetical protein [Mariniradius saccharolyticus AK6, C943_02310]
1256979	1281942	24963	Predicted by at least one method			GX-01_GM001054	1271114	1271260	-1	hypothetical protein
1256979	1281942	24963	Predicted by at least one method			GX-01_GM001055	1271324	1272310	-1	hypothetical protein [Flavobacterium succinicans]
1256979	1281942	24963	Predicted by at least one method			GX-01_GM001056	1272320	1275322	-1	restriction endonuclease subunit M [Flavobacterium columnare]
1256979	1281942	24963	Predicted by at least one method			GX-01_GM001057	1275429	1276145	-1	hypothetical protein
1256979	1281942	24963	Predicted by at least one method			GX-01_GM001058	1276142	1277215	-1	hypothetical protein
1256979	1281942	24963	Predicted by at least one method			GX-01_GM001059	1277628	1278023	1	hypothetical protein [Flavobacterium columnare|Flavobacterium columnare,]
1256979	1281942	24963	Predicted by at least one method			GX-01_GM001060	1278075	1278527	1	DNA repair protein RadC [Flavobacterium columnare]
1256979	1281942	24963	Predicted by at least one method			GX-01_GM001061	1278645	1278899	-1	helix-turn-helix domain-containing protein [Flavobacterium columnare ATCC 49512]
1256979	1281942	24963	Predicted by at least one method			GX-01_GM001062	1278981	1279427	1	hypothetical protein [Chryseobacterium sp.]
1256979	1281942	24963	Predicted by at least one method			GX-01_GM001063	1279447	1280352	1	hypothetical protein
1256979	1281942	24963	Predicted by at least one method			GX-01_GM001064	1280370	1280900	1	hypothetical protein [Flavobacterium columnare]
1256979	1281942	24963	Predicted by at least one method			GX-01_GM001065	1280970	1281380	1	hypothetical protein [Flavobacterium columnare]
1256979	1281942	24963	Predicted by at least one method			GX-01_GM001066	1281781	1281942	-1	hypothetical protein
1257456	1266108	8652	Predicted by at least one method			GX-01_GM001041	1257456	1257860	1	methylmalonyl-CoA epimerase [Flavobacterium columnare]
1257456	1266108	8652	Predicted by at least one method			GX-01_GM001042	1258106	1259020	1	hypothetical protein
1257456	1266108	8652	Predicted by at least one method			GX-01_GM001043	1259159	1259455	1	excisionase [Flavobacterium chilense]
1257456	1266108	8652	Predicted by at least one method			GX-01_GM001044	1259452	1260345	1	hypothetical protein [Flavobacterium terrigena, SAMN05660918_1493]
1257456	1266108	8652	Predicted by at least one method			GX-01_GM001045	1260405	1261652	1	Site-specific recombinase XerD [Flavobacterium terrigena]
1257456	1266108	8652	Predicted by at least one method			GX-01_GM001046	1261686	1262552	1	AAA ATPase [Flavobacterium columnare ATCC 49512]
1257456	1266108	8652	Predicted by at least one method			GX-01_GM001047	1262530	1263585	1	hypothetical protein [Flavobacterium columnare|Flavobacterium columnare,]
1257456	1266108	8652	Predicted by at least one method			GX-01_GM001048	1263614	1265098	-1	hypothetical protein [Flavobacterium sp. URHB0058]
1257456	1266108	8652	Predicted by at least one method			GX-01_GM001049	1265095	1266108	-1	hypothetical protein [Elizabethkingia genomosp.]
1597090	1602320	5230	Predicted by at least one method			GX-01_GM001339	1597090	1597809	1	alkaline phosphatase [Flavobacterium columnare]
1597090	1602320	5230	Predicted by at least one method			GX-01_GM001340	1597846	1598424	1	conserved hypothetical protein [Leptospira biflexa]
1597090	1602320	5230	Predicted by at least one method			GX-01_GM001341	1598652	1599497	-1	hypothetical protein [Empedobacter falsenii]
1597090	1602320	5230	Predicted by at least one method			GX-01_GM001342	1599547	1600302	-1	hypothetical protein [Flavobacterium sp. AED, OA85_14635]
1597090	1602320	5230	Predicted by at least one method			GX-01_GM001343	1600557	1600889	-1	transcriptional regulator [Bacteroidetes bacterium]
1597090	1602320	5230	Predicted by at least one method			GX-01_GM001344	1600896	1601228	-1	phage-related protein [Flavobacterium limnosediminis]
1597090	1602320	5230	Predicted by at least one method			GX-01_GM001345	1601667	1602071	1	hypothetical protein [Flavobacterium columnare|Flavobacterium columnare,]
1597090	1602320	5230	Predicted by at least one method			GX-01_GM001346	1602117	1602320	-1	hypothetical protein
1899029	1904556	5527	Predicted by at least one method			GX-01_GM001582	1899029	1899391	-1	transposase [Flavobacterium columnare]
1899029	1904556	5527	Predicted by at least one method			GX-01_GM001583	1899491	1899733	1	hypothetical protein [Flavobacterium branchiophilum]
1899029	1904556	5527	Predicted by at least one method			GX-01_GM001584	1900051	1900197	1	hypothetical protein
1899029	1904556	5527	Predicted by at least one method			GX-01_GM001585	1900202	1900594	1	hypothetical protein
1899029	1904556	5527	Predicted by at least one method			GX-01_GM001586	1900643	1900816	-1	IS110 family transposase [Flavobacterium aquatile]
1899029	1904556	5527	Predicted by at least one method			GX-01_GM001587	1901251	1901685	1	putative ribonuclease YeeF [Flavobacterium succinicans]
1899029	1904556	5527	Predicted by at least one method			GX-01_GM001588	1901688	1902386	1	hypothetical protein [Flavobacterium columnare|Flavobacterium columnare,]
1899029	1904556	5527	Predicted by at least one method			GX-01_GM001589	1902467	1902847	1	hypothetical protein [Flavobacterium columnare|Flavobacterium columnare,]
1899029	1904556	5527	Predicted by at least one method			GX-01_GM001590	1903049	1903585	1	hypothetical protein [Flavobacterium columnare|Flavobacterium columnare,]
1899029	1904556	5527	Predicted by at least one method			GX-01_GM001591	1903587	1904009	1	hypothetical protein [Flavobacterium columnare|Flavobacterium columnare,]
1899029	1904556	5527	Predicted by at least one method			GX-01_GM001592	1904431	1904556	-1	hypothetical protein
1923740	1932283	8543	Predicted by at least one method			GX-01_GM001620	1923177	1923743	1	hypothetical protein
1923740	1932283	8543	Predicted by at least one method			GX-01_GM001621	1923740	1924672	1	hypothetical protein [Flavobacterium chilense]
1923740	1932283	8543	Predicted by at least one method			GX-01_GM001622	1924674	1925183	1	hypothetical protein [Flavobacterium chilense]
1923740	1932283	8543	Predicted by at least one method			GX-01_GM001623	1925551	1926255	1	MULTISPECIES: hypothetical protein [Butyrivibrio]
1923740	1932283	8543	Predicted by at least one method			GX-01_GM001624	1926317	1926769	1	hypothetical protein [Cellulophaga algicola DSM 14237, Celal_1111]
1923740	1932283	8543	Predicted by at least one method			GX-01_GM001625	1926756	1926962	1	hypothetical protein
1923740	1932283	8543	Predicted by at least one method			GX-01_GM001626	1927006	1927383	1	hypothetical protein [Streptococcus sp. AS14]
1923740	1932283	8543	Predicted by at least one method			GX-01_GM001627	1927384	1927845	1	hypothetical protein
1923740	1932283	8543	Predicted by at least one method			GX-01_GM001628	1928006	1928329	-1	hypothetical protein
1923740	1932283	8543	Predicted by at least one method			GX-01_GM001629	1928368	1928589	1	transposase [Flavobacterium daejeonense]
1923740	1932283	8543	Predicted by at least one method			GX-01_GM001630	1928985	1929659	1	hypothetical protein [Chryseobacterium haifense]
1923740	1932283	8543	Predicted by at least one method			GX-01_GM001631	1929662	1930360	1	hypothetical protein [Flavobacterium columnare|Flavobacterium columnare,]
1923740	1932283	8543	Predicted by at least one method			GX-01_GM001632	1930441	1930821	1	hypothetical protein [Flavobacterium columnare|Flavobacterium columnare,]
1923740	1932283	8543	Predicted by at least one method			GX-01_GM001633	1930830	1931738	1	integrase [Aquimarina atlantica]
1923740	1932283	8543	Predicted by at least one method			GX-01_GM001634	1931981	1932283	1	hypothetical protein [Flavobacterium columnare|Flavobacterium columnare,]
2068778	2080924	12146	Predicted by at least one method			GX-01_GM001747	2068778	2068909	1	hypothetical protein [Tannerella sp. 6_1_58FAA_CT1, HMPREF1033_03203]
2068778	2080924	12146	Predicted by at least one method			GX-01_GM001748	2074408	2074539	1	hypothetical protein [Tannerella sp. 6_1_58FAA_CT1, HMPREF1033_03203]
2068778	2080924	12146	Predicted by at least one method			GX-01_GM001749	2080042	2080173	1	hypothetical protein [Tannerella sp. 6_1_58FAA_CT1, HMPREF1033_03203]
2068778	2080924	12146	Predicted by at least one method			GX-01_GM001750	2080718	2080924	-1	hypothetical protein
2088381	2103790	15409	Predicted by at least one method			GX-01_GM001757	2088381	2088704	1	GxxExxY protein [Flavobacterium columnare]
2088381	2103790	15409	Predicted by at least one method			GX-01_GM001758	2088756	2091461	1	DNA topoisomerase IV subunit A [Flavobacterium columnare]
2088381	2103790	15409	Predicted by at least one method			GX-01_GM001759	2091747	2093072	-1	Transposase IS116/IS110/IS902 family protein [Rhodonellum ikkaensis]
2088381	2103790	15409	Predicted by at least one method			GX-01_GM001760	2093457	2094197	-1	acyl-ACP thioesterase [Flavobacterium columnare]
2088381	2103790	15409	Predicted by at least one method			GX-01_GM001761	2094199	2095128	-1	tRNA (adenosine(37)-N6)-dimethylallyltransferase MiaA [Flavobacterium columnare]
2088381	2103790	15409	Predicted by at least one method			GX-01_GM001762	2095138	2095767	-1	chloramphenicol acetyltransferase [Flavobacterium columnare]
2088381	2103790	15409	Predicted by at least one method			GX-01_GM001763	2095824	2097185	-1	exonuclease [Flavobacterium columnare]
2088381	2103790	15409	Predicted by at least one method			GX-01_GM001764	2097979	2098347	-1	four helix bundle protein [Flavobacterium psychrophilum]
2088381	2103790	15409	Predicted by at least one method			GX-01_GM001765	2098384	2099046	-1	YggS family pyridoxal phosphate enzyme [Flavobacterium columnare]
2088381	2103790	15409	Predicted by at least one method			GX-01_GM001766	2099048	2100103	-1	acyltransferase 3 [Flavobacterium columnare]
2088381	2103790	15409	Predicted by at least one method			GX-01_GM001767	2100102	2100203	1	hypothetical protein
2088381	2103790	15409	Predicted by at least one method			GX-01_GM001768	2100198	2100518	-1	hypothetical protein [Flavobacterium columnare|Flavobacterium columnare,]
2088381	2103790	15409	Predicted by at least one method			GX-01_GM001769	2100546	2101778	-1	hypothetical protein [Flavobacterium columnare|Flavobacterium columnare,]
2088381	2103790	15409	Predicted by at least one method			GX-01_GM001770	2101844	2102734	-1	3-hydroxybutyryl-CoA dehydrogenase [Flavobacterium columnare]
2088381	2103790	15409	Predicted by at least one method			GX-01_GM001771	2102789	2103790	-1	hypothetical protein [Flavobacterium columnare|Flavobacterium columnare,]
2592841	2597231	4390	Predicted by at least one method			GX-01_GM002206	2592841	2592987	1	hypothetical protein
2592841	2597231	4390	Predicted by at least one method			GX-01_GM002207	2592991	2593161	1	hypothetical protein [Epilithonimonas sp.]
2592841	2597231	4390	Predicted by at least one method			GX-01_GM002208	2593326	2593658	1	hypothetical protein
2592841	2597231	4390	Predicted by at least one method			GX-01_GM002209	2593797	2593925	1	hypothetical protein
2592841	2597231	4390	Predicted by at least one method			GX-01_GM002210	2593939	2594166	1	TonB-dependent receptor [Flavobacterium psychrophilum]
2592841	2597231	4390	Predicted by at least one method			GX-01_GM002211	2594218	2594487	1	hypothetical protein
2592841	2597231	4390	Predicted by at least one method			GX-01_GM002212	2594497	2594664	-1	hypothetical protein [Capnocytophaga sp. oral taxon 326 str. F0382, HMPREF9073_00838]
2592841	2597231	4390	Predicted by at least one method			GX-01_GM002213	2594695	2595129	-1	transposase [Flavobacterium columnare]
2592841	2597231	4390	Predicted by at least one method			GX-01_GM002214	2595416	2595928	1	hypothetical protein
2592841	2597231	4390	Predicted by at least one method			GX-01_GM002215	2595930	2596757	1	hypothetical protein [Aquimarina agarivorans]
2592841	2597231	4390	Predicted by at least one method			GX-01_GM002216	2596764	2597231	1	SMI1/KNR4 family protein [Flavobacterium sp. MEB061]
2592991	2603803	10812	Predicted by at least one method			GX-01_GM002207	2592991	2593161	1	hypothetical protein [Epilithonimonas sp.]
2592991	2603803	10812	Predicted by at least one method			GX-01_GM002208	2593326	2593658	1	hypothetical protein
2592991	2603803	10812	Predicted by at least one method			GX-01_GM002209	2593797	2593925	1	hypothetical protein
2592991	2603803	10812	Predicted by at least one method			GX-01_GM002210	2593939	2594166	1	TonB-dependent receptor [Flavobacterium psychrophilum]
2592991	2603803	10812	Predicted by at least one method			GX-01_GM002211	2594218	2594487	1	hypothetical protein
2592991	2603803	10812	Predicted by at least one method			GX-01_GM002212	2594497	2594664	-1	hypothetical protein [Capnocytophaga sp. oral taxon 326 str. F0382, HMPREF9073_00838]
2592991	2603803	10812	Predicted by at least one method			GX-01_GM002213	2594695	2595129	-1	transposase [Flavobacterium columnare]
2592991	2603803	10812	Predicted by at least one method			GX-01_GM002214	2595416	2595928	1	hypothetical protein
2592991	2603803	10812	Predicted by at least one method			GX-01_GM002215	2595930	2596757	1	hypothetical protein [Aquimarina agarivorans]
2592991	2603803	10812	Predicted by at least one method			GX-01_GM002216	2596764	2597231	1	SMI1/KNR4 family protein [Flavobacterium sp. MEB061]
2592991	2603803	10812	Predicted by at least one method			GX-01_GM002217	2597449	2598030	1	hypothetical protein
2592991	2603803	10812	Predicted by at least one method			GX-01_GM002218	2598649	2601642	-1	hypothetical protein [Flavobacterium columnare]
2592991	2603803	10812	Predicted by at least one method			GX-01_GM002219	2601813	2602994	1	molybdopterin molybdenumtransferase MoeA [Flavobacterium columnare]
2592991	2603803	10812	Predicted by at least one method			GX-01_GM002220	2603066	2603803	1	hypothetical protein [Flavobacterium columnare|Flavobacterium columnare,]
3008979	3015488	6509	Predicted by at least one method			GX-01_GM002589	3008979	3009185	1	hypothetical protein
3008979	3015488	6509	Predicted by at least one method			GX-01_GM002590	3009727	3009858	-1	hypothetical protein [Tannerella sp. 6_1_58FAA_CT1, HMPREF1033_03203]
3008979	3015488	6509	Predicted by at least one method			GX-01_GM002591	3015357	3015488	-1	hypothetical protein [Tannerella sp. 6_1_58FAA_CT1, HMPREF1033_03203]
3148055	3164978	16923	Predicted by at least one method			GX-01_GM002696	3148055	3148888	-1	transposase [Flavobacterium sp. EM1308]
3148055	3164978	16923	Predicted by at least one method			GX-01_GM002697	3148888	3149415	-1	helix-turn-helix domain-containing protein [Flavobacterium aquidurense]
3148055	3164978	16923	Predicted by at least one method			GX-01_GM002698	3149498	3151453	-1	cell envelope biogenesis protein OmpA [Flavobacterium columnare]
3148055	3164978	16923	Predicted by at least one method			GX-01_GM002699	3151464	3152378	-1	hypothetical protein [Flavobacterium columnare|Flavobacterium columnare,]
3148055	3164978	16923	Predicted by at least one method			GX-01_GM002700	3152433	3160067	-1	hypothetical protein [Flavobacterium columnare|Flavobacterium columnare,]
3148055	3164978	16923	Predicted by at least one method			GX-01_GM002701	3161214	3161357	1	hypothetical protein
3148055	3164978	16923	Predicted by at least one method			GX-01_GM002702	3161669	3162136	-1	hypothetical protein [Flavobacterium columnare|Flavobacterium columnare,]
3148055	3164978	16923	Predicted by at least one method			GX-01_GM002703	3162142	3162906	-1	MBL fold metallo-hydrolase [Flavobacterium columnare]
3148055	3164978	16923	Predicted by at least one method			GX-01_GM002704	3162992	3164458	1	hypothetical protein [Flavobacterium columnare]
3148055	3164978	16923	Predicted by at least one method			GX-01_GM002705	3164577	3164978	-1	excinuclease ABC subunit B [Flavobacterium columnare]
