# Supplementary material for: Genomic evidence of genetic diversity and functional evolution in Flavobacterium columnare
Source: Front Microbiol. 2023 Sep 28;14:1240471. doi: 10.3389/fmicb.2023.1240471 (PMC10568018; doi:10.3389/fmicb.2023.1240471)
Supplement: Supplementary file 4 [file Data_Sheet_4.XLSX]

## Sheet: AH-01
Region	Region Length	Completeness	Score	Total Proteins	Phage Hit Proteins	Region Position	Most Common Phage	GC %
1	10.1Kb	incomplete	20	18	10	84430-94574	PHAGE_Flavob_vB_FspM_pippi8_1_NC_048830(8)	0.3568
2	12Kb	incomplete	20	20	12	661093-673101	PHAGE_Flavob_vB_FspM_lotta8_1_NC_048829(8)	0.3452
3	13.5Kb	incomplete	30	22	11	1161337-1174896	PHAGE_Flavob_vB_FspM_lotta8_1_NC_048829(8)	0.3406

## Sheet: GX-01
Region	Region Length	Completeness	Score	Total Proteins	Phage Hit Proteins	Region Position	Most Common Phage	GC %
1	9.2Kb	incomplete	10	10	9	624004-633235	PHAGE_Bacill_G_NC_023719(3)	0.3343
2	9.2Kb	incomplete	10	9	6	2265845-2275059	PHAGE_Prochl_P_SSM2_NC_006883(1)	0.3085
