# Supplementary material for: Genomic evidence of genetic diversity and functional evolution in Flavobacterium columnare
Source: Front Microbiol. 2023 Sep 28;14:1240471. doi: 10.3389/fmicb.2023.1240471 (PMC10568018; doi:10.3389/fmicb.2023.1240471)
Supplement: Supplementary file 5 [file Data_Sheet_5.XLSX]

## Sheet: AH-01
CRISPR_ID	CRISPR_location	CRISPR_type	Repeat_type	Spacer_info	Cas protein info	Cas_description	Consensus_repeat		Self-targeting ？
Chr1_1	988353-989294	orTypeII	NA	13 spacers	cas1,cas2,cas9	cas1:cd09720_cas1_CAS-II-A:CAS-II-B:CAS-II-C cas2:COG3512_cas2_CAS-II-A:CAS-II-B:CAS-II-C	AATATCGTGTTTTCTAATCTTTAATCAAACCACAAC
Chr1_2	1453401-1453511	Orphan	NA	1 spacers			TTCGCTTCGCTCGAATTACAAAGTTTTTA
Chr1_3	2226574-2226679	Orphan	NA	1 spacers			ATTTACACAATCCAAATCTAAACGTCTAGTTTTCAACG
Chr1_4	2555361-2555452	TypeVI-B1,TypeVI-B2	NA	1 spacers	cas13b	cas13b_CAS_V-B1	CCTTCAAAATAAGGGCTTTCCCAAC
Chr1_5	2555588-2555679	TypeVI-B1,TypeVI-B2	NA	1 spacers	cas13b	cas13b_CAS_V-B1	CCTTCAAAATAAGGGCTTTCCCAAC
Chr1_6	2555804-2556234	TypeVI-B1,TypeVI-B2	NA:VI-B1	6 spacers	cas13b	cas13b_CAS_V-B1	GTTGTAGATACCCTTCAAAATAAGGGCTTTCCCAAC		yes

## Sheet: GX-01
CRISPR_ID	CRISPR_location	CRISPR_type	Repeat_type	Spacer_info	Cas protein info	Cas_description	Consensus_repeat		Self-targeting ？
Chr1_1	195940-196035	Orphan	NA	1 spacers			TTTTTTTTCAATTGAAAATAAAAA		yes
Chr1_2	208825-208920	Orphan	NA	1 spacers			TTTTTTTTCAATTGAAAATAAAAA		yes
Chr1_3	214272-214367	Orphan	NA	1 spacers			TTTTTTTTCAATTGAAAATAAAAA		yes
Chr1_4	777368-777458	Unclear	NA	1 spacers	cas3	cd09639_cas3_CAS-I	TTAAAATGCTTTTGCGACCTCTTG
Chr1_5	831288-831393	Orphan	NA	1 spacers			TACACAAAGTCGGGAGACTTTGCG
Chr1_6	1661949-1662069	Orphan	NA	1 spacers			ATAAGCTTTATGCTTATTTTACTGTGATTGTGATTAATTTTATTTG
