# Supplementary material for: Genomic evidence of genetic diversity and functional evolution in Flavobacterium columnare
Source: Front Microbiol. 2023 Sep 28;14:1240471. doi: 10.3389/fmicb.2023.1240471 (PMC10568018; doi:10.3389/fmicb.2023.1240471)
Supplement: Supplementary file 6 [file Data_Sheet_6.XLS]

## Sheet: reorganized genomes summary
Strain	Assembly	Level	Size(Mb)	GC%	Scaffolds	CDS	Group	Input draft genome		Output scaffolded genome
Pf1	GCA_001677395.1	Complete	3.17108	31.6	1	2640	genomovar I (genetic group 1)	# contigs	Length (Mb)	# contigs	Length (Mb)
TC 1691	GCA_001936395.1	Complete	3.03208	31.6	1	2520
FCO-F2	GCA_014844255.1	Complete	3.22131	31.7	1	2707
FCO-F9	GCA_014844775.1	Complete	3.26127	31.7	1	2758
ATCC 49512	GCA_000240075.2	Complete	3.16243	31.5	1	2643
ATCC 23463	GCA_002530675.1	Scaffold	3.11635	31.4	181	2675		181	3.11635	19	3.12475
94-081	GCA_001534645.1	Complete	3.3216	30.8	1	2772	genomovar II (genetic group 2)
AH-01		Complete	3.40708	30.9	2	3022
AL-02-36	GCA_019565575.1	Chromosome	3.40126	31	1	2356
C#2	GCA_001641185.1	Complete	3.32912	31	1	2701
Costa Rica 04-02-TN	GCA_019565455.1	Complete	3.54	30.4	1	2598	genomovar II (genetic group 4)
NK01	GCA_002204895.1	Contig	3.39467	29.9	134	2946		134	3.39467	11	3.40067
1215	GCA_002204815.1	Contig	3.33945	30.6	376	2892	genomovar III (genetic group 3)	376	3.33945	38	3.35565
90-106	GCA_019565505.1	Chromosome	3.40481	31.2	1	2328
ARS1	GCA_004010215.1	Contig	3.35766	31	4	2731		31	3.35766	1	3.35776
GX-01		Complete	3.439	31	1	2965
