# Supplementary material for: Genomic evidence of genetic diversity and functional evolution in Flavobacterium columnare
Source: Front Microbiol. 2023 Sep 28;14:1240471. doi: 10.3389/fmicb.2023.1240471 (PMC10568018; doi:10.3389/fmicb.2023.1240471)
Supplement: Supplementary file 7 [file Data_Sheet_7.XLS]

## Sheet: single copy clusters
# cluster_name	protein_number	swiss_prot_id	go_annotation	protein_list
cluster125	16	A6GVV2	GO:0015940; P:pantothenate biosynthetic process; IEA:UniProtKB-UniRule	NK01|OWP78691.1;90106|QYS88188.1;AL0236|QYS92239.1;TC_1691|APT22589.1;Costa_Rica_04_02_TN|QYS87509.1;ATCC_49512|AEW87476.1;FCO_F2|QOH24680.1;ARS1|RVU90663.1;C_2|AND63655.1;ATCC_23463|PDS26205.1;FCO_F9|QOG57251.1;94081|AMA48199.1;Pf1|ANO49449.1;1215|OWP84939.1;GX_01|GX-01_GM000421;AH_01|AH-01_GM000933
cluster126	16	N/A	N/A	NK01|OWP77159.1;90106|QYS88407.1;AL0236|QYS90269.1;TC_1691|APT21648.1;Costa_Rica_04_02_TN|QYS85313.1;ATCC_49512|AEW86944.1;FCO_F2|QOH23594.1;ARS1|RVU89670.1;C_2|AND63369.1;ATCC_23463|PDS25324.1;FCO_F9|QOG58388.1;94081|AMA49680.1;Pf1|ANO47739.1;1215|OWP82633.1;GX_01|GX-01_GM000094;AH_01|AH-01_GM002934
cluster127	16	N/A	N/A	NK01|OWP74773.1;90106|QYS90136.1;AL0236|QYS92469.1;TC_1691|APT22114.1;Costa_Rica_04_02_TN|QYS87784.1;ATCC_49512|AEW86792.1;FCO_F2|QOH24210.1;ARS1|RVU91686.1;C_2|AND64141.1;ATCC_23463|PDS22616.1;FCO_F9|QOG57759.1;94081|AMA50318.1;Pf1|ANO47214.1;1215|OWP85326.1;GX_01|GX-01_GM001026;AH_01|AH-01_GM001521
cluster128	16	O07523	GO:0005886; C:plasma membrane; IEA:UniProtKB-SubCell	NK01|OWP76277.1;90106|QYS88613.1;AL0236|QYS90504.1;TC_1691|APT21334.1;Costa_Rica_04_02_TN|QYS85654.1;ATCC_49512|AEW87195.1;FCO_F2|QOH23264.1;ARS1|RVU92072.1;C_2|AND63089.1;ATCC_23463|PDS25435.1;FCO_F9|QOG56098.1;94081|AMA49384.1;Pf1|ANO48094.1;1215|OWP84197.1;GX_01|GX-01_GM002768;AH_01|AH-01_GM002618
cluster129	16	A0A0H3AIG7	GO:0018153; P:isopeptide cross-linking via N6-(L-isoglutamyl)-L-lysine; IDA:UniProtKB	NK01|OWP79131.1;90106|QYS90073.1;AL0236|QYS91892.1;TC_1691|APT22232.1;Costa_Rica_04_02_TN|QYS87179.1;ATCC_49512|AEW86670.1;FCO_F2|QOH24331.1;ARS1|RVU91032.1;C_2|AND64038.1;ATCC_23463|PDS25856.1;FCO_F9|QOG57616.1;94081|AMA50432.1;Pf1|ANO47079.1;1215|OWP83635.1;GX_01|GX-01_GM000779;AH_01|AH-01_GM001410
cluster130	16	P45744	GO:0009697; P:salicylic acid biosynthetic process; IBA:GO_Central	NK01|OWP75906.1;90106|QYS90231.1;AL0236|QYS90867.1;TC_1691|APT22855.1;Costa_Rica_04_02_TN|QYS86410.1;ATCC_49512|AEW85074.1;FCO_F2|QOH25758.1;ARS1|RVU91631.1;C_2|AND65576.1;ATCC_23463|PDS24253.1;FCO_F9|QOG56428.1;94081|AMA50636.1;Pf1|ANO49149.1;1215|OWP84800.1;GX_01|GX-01_GM002310;AH_01|AH-01_GM000323
cluster131	16	A5FMP6	GO:0006569; P:tryptophan catabolic process; IEA:UniProtKB-UniRule	NK01|OWP77500.1;90106|QYS88347.1;AL0236|QYS92383.1;TC_1691|APT22751.1;Costa_Rica_04_02_TN|QYS87692.1;ATCC_49512|AEW85532.1;FCO_F2|QOH24842.1;ARS1|RVU89758.1;C_2|AND63457.1;ATCC_23463|PDS25650.1;FCO_F9|QOG57085.1;94081|AMA48383.1;Pf1|ANO49265.1;1215|OWP82959.1;GX_01|GX-01_GM000191;AH_01|AH-01_GM000712
cluster132	16	P41338	GO:0006635; P:fatty acid beta-oxidation; IBA:GO_Central	NK01|OWP75184.1;90106|QYS90089.1;AL0236|QYS91099.1;TC_1691|APT23270.1;Costa_Rica_04_02_TN|QYS86002.1;ATCC_49512|AEW86102.1;FCO_F2|QOH25109.1;ARS1|RVU90334.1;C_2|AND65222.1;ATCC_23463|PDS22899.1;FCO_F9|QOG56825.1;94081|AMA48653.1;Pf1|ANO48693.1;1215|OWP83125.1;GX_01|GX-01_GM002067;AH_01|AH-01_GM002391
cluster133	16	N/A	N/A	NK01|OWP74619.1;90106|QYS88638.1;AL0236|QYS90564.1;TC_1691|APT21307.1;Costa_Rica_04_02_TN|QYS85693.1;ATCC_49512|AEW86066.1;FCO_F2|QOH23237.1;ARS1|RVU92099.1;C_2|AND63032.1;ATCC_23463|PDS25407.1;FCO_F9|QOG56127.1;94081|AMA49332.1;Pf1|ANO48123.1;1215|OWP83121.1;GX_01|GX-01_GM002738;AH_01|AH-01_GM002552
cluster134	16	Q9ZKW1	GO:0016491; F:oxidoreductase activity; IEA:UniProtKB-KW	NK01|OWP75649.1;90106|QYS88739.1;AL0236|QYS90973.1;TC_1691|APT22804.1;Costa_Rica_04_02_TN|QYS86510.1;ATCC_49512|AEW85022.1;FCO_F2|QOH25572.1;ARS1|RVU91912.1;C_2|AND65058.1;ATCC_23463|PDS27292.1;FCO_F9|QOG56325.1;94081|AMA48808.1;Pf1|ANO49203.1;1215|OWP83361.1;GX_01|GX-01_GM002554;AH_01|AH-01_GM000529
cluster135	16	Q02K94	GO:0006633; P:fatty acid biosynthetic process; IEA:UniProtKB-UniPathway	NK01|OWP77355.1;90106|QYS89710.1;AL0236|QYS91209.1;TC_1691|APT21855.1;Costa_Rica_04_02_TN|QYS86770.1;ATCC_49512|AEW87174.1;FCO_F2|QOH23944.1;ARS1|RVU91476.1;C_2|AND65369.1;ATCC_23463|PDS26045.1;FCO_F9|QOG58047.1;94081|AMA48503.1;Pf1|ANO47509.1;1215|OWP85360.1;GX_01|GX-01_GM001360;AH_01|AH-01_GM002234
cluster136	16	A5FLP4	GO:0000179; F:rRNA (adenine-N6,N6-)-dimethyltransferase activity; IEA:InterPro	NK01|OWP78994.1;90106|QYS89982.1;AL0236|QYS91808.1;TC_1691|APT22191.1;Costa_Rica_04_02_TN|QYS87131.1;ATCC_49512|AEW86714.1;FCO_F2|QOH24285.1;ARS1|RVU91125.1;C_2|AND64131.1;ATCC_23463|PDS23686.1;FCO_F9|QOG57660.1;94081|AMA50328.1;Pf1|ANO47127.1;1215|OWP83324.1;GX_01|GX-01_GM000923;AH_01|AH-01_GM001501
cluster137	16	O32113	GO:0097428; P:protein maturation by iron-sulfur cluster transfer; IBA:GO_Central	NK01|OWP78747.1;90106|QYS88129.1;AL0236|QYS92186.1;TC_1691|APT22524.1;Costa_Rica_04_02_TN|QYS87472.1;ATCC_49512|AEW87405.1;FCO_F2|QOH24611.1;ARS1|RVU90753.1;C_2|AND63726.1;ATCC_23463|PDS24324.1;FCO_F9|QOG57322.1;94081|AMA48136.1;Pf1|ANO49518.1;1215|OWP83839.1;GX_01|GX-01_GM000510;AH_01|AH-01_GM000998
cluster138	16	N/A	N/A	NK01|OWP77881.1;90106|QYS88567.1;AL0236|QYS92529.1;TC_1691|APT21424.1;Costa_Rica_04_02_TN|QYS87851.1;ATCC_49512|AEW87281.1;FCO_F2|QOH23350.1;ARS1|RVU92002.1;C_2|AND63174.1;ATCC_23463|PDS25078.1;FCO_F9|QOG56014.1;94081|AMA49477.1;Pf1|ANO47998.1;1215|OWP83830.1;GX_01|GX-01_GM002846;AH_01|AH-01_GM002709
cluster139	16	P06874	GO:0004222; F:metalloendopeptidase activity; IEA:InterPro	NK01|OWP75295.1;90106|QYS88985.1;AL0236|QYS90829.1;TC_1691|APT23032.1;Costa_Rica_04_02_TN|QYS86245.1;ATCC_49512|AEW85254.1;FCO_F2|QOH25342.1;ARS1|RVU90203.1;C_2|AND64878.1;ATCC_23463|PDS25609.1;FCO_F9|QOG56600.1;94081|AMA49048.1;Pf1|ANO48960.1;1215|OWP82929.1;GX_01|GX-01_GM002218;AH_01|AH-01_GM000268
cluster140	16	N/A	N/A	NK01|OWP78985.1;90106|QYS90140.1;AL0236|QYS92472.1;TC_1691|APT22177.1;Costa_Rica_04_02_TN|QYS87125.1;ATCC_49512|AEW86727.1;FCO_F2|QOH24270.1;ARS1|RVU91680.1;C_2|AND65535.1;ATCC_23463|PDS26591.1;FCO_F9|QOG57673.1;94081|AMA50714.1;Pf1|ANO47140.1;1215|OWP83457.1;GX_01|GX-01_GM000906;AH_01|AH-01_GM001474
cluster141	16	N/A	N/A	NK01|OWP75995.1;90106|QYS88942.1;AL0236|QYS90883.1;TC_1691|APT22974.1;Costa_Rica_04_02_TN|QYS86233.1;ATCC_49512|AEW85203.2;FCO_F2|QOH25396.1;ARS1|RVU90141.1;C_2|AND64944.1;ATCC_23463|PDS22502.1;FCO_F9|QOG56555.1;94081|AMA48924.1;Pf1|ANO49017.1;1215|OWP84780.1;GX_01|GX-01_GM002285;AH_01|AH-01_GM000349
cluster142	16	O49499	GO:0046686; P:response to cadmium ion; IEP:TAIR	NK01|OWP77478.1;90106|QYS88326.1;AL0236|QYS92362.1;TC_1691|APT22735.1;Costa_Rica_04_02_TN|QYS87667.1;ATCC_49512|AEW85516.1;FCO_F2|QOH24826.1;ARS1|RVU89781.1;C_2|AND63482.1;ATCC_23463|PDS23773.1;FCO_F9|QOG57101.1;94081|AMA48357.1;Pf1|ANO49282.1;1215|OWP84648.1;GX_01|GX-01_GM000215;AH_01|AH-01_GM000741
cluster143	16	P96554	GO:0005886; C:plasma membrane; IEA:UniProtKB-SubCell	NK01|OWP76265.1;90106|QYS88620.1;AL0236|QYS90509.1;TC_1691|APT21325.1;Costa_Rica_04_02_TN|QYS85665.1;ATCC_49512|AEW86084.1;FCO_F2|QOH23254.1;ARS1|RVU92082.1;C_2|AND63078.1;ATCC_23463|PDS25426.1;FCO_F9|QOG56110.1;94081|AMA49373.1;Pf1|ANO48104.1;1215|OWP83060.1;GX_01|GX-01_GM002758;AH_01|AH-01_GM002605
cluster144	16	N/A	N/A	NK01|OWP77642.1;90106|QYS89535.1;AL0236|QYS91424.1;TC_1691|APT21728.1;Costa_Rica_04_02_TN|QYS87763.1;ATCC_49512|AEW87024.1;FCO_F2|QOH23804.1;ARS1|RVU91745.1;C_2|AND64554.1;ATCC_23463|PDS25895.1;FCO_F9|QOG58180.1;94081|AMA49914.1;Pf1|ANO47650.1;1215|OWP85229.1;GX_01|GX-01_GM001541;AH_01|AH-01_GM001915
cluster145	16	O07592	GO:0006629; P:lipid metabolic process; IEA:InterPro	NK01|OWP75334.1;90106|QYS88731.1;AL0236|QYS90981.1;TC_1691|APT22789.1;Costa_Rica_04_02_TN|QYS86527.1;ATCC_49512|AEW85006.1;FCO_F2|QOH25589.1;ARS1|RVU91896.1;C_2|AND65071.1;ATCC_23463|PDS22233.1;FCO_F9|QOG56305.1;94081|AMA48795.1;Pf1|ANO49220.1;1215|OWP83865.1;GX_01|GX-01_GM002569;AH_01|AH-01_GM000545
cluster146	16	N/A	N/A	NK01|OWP77338.1;90106|QYS89723.1;AL0236|QYS91224.1;TC_1691|APT21871.1;Costa_Rica_04_02_TN|QYS86783.1;ATCC_49512|AEW85579.2;FCO_F2|QOH23962.1;ARS1|RVU91454.1;C_2|AND65388.1;ATCC_23463|PDS22420.1;FCO_F9|QOG58030.1;94081|AMA48485.1;Pf1|ANO47492.1;1215|OWP85381.1;GX_01|GX-01_GM001333;AH_01|AH-01_GM002213
cluster147	16	A6GY20	GO:0006412; P:translation; IEA:UniProtKB-UniRule	NK01|OWP77722.1;90106|QYS88717.1;AL0236|QYS90632.1;TC_1691|APT21185.1;Costa_Rica_04_02_TN|QYS85783.1;ATCC_49512|AEW84987.1;FCO_F2|QOH23112.1;ARS1|RVU92224.1;C_2|AND62927.1;ATCC_23463|PDS22469.1;FCO_F9|QOG56284.1;94081|AMA49222.1;Pf1|ANO48262.1;1215|OWP83919.1;GX_01|GX-01_GM002594;AH_01|AH-01_GM002427
cluster148	16	N/A	N/A	NK01|OWP77250.1;90106|QYS88079.1;AL0236|QYS92075.1;TC_1691|APT22434.1;Costa_Rica_04_02_TN|QYS87406.1;ATCC_49512|AEW86446.1;FCO_F2|QOH24525.1;ARS1|RVU90804.1;C_2|AND63827.1;ATCC_23463|PDS22934.1;FCO_F9|QOG57414.1;94081|AMA48029.1;Pf1|ANO49629.1;1215|OWP84046.1;GX_01|GX-01_GM000567;AH_01|AH-01_GM001163
cluster149	16	N/A	N/A	NK01|OWP78164.1;90106|QYS88194.1;AL0236|QYS92249.1;TC_1691|APT22598.1;Costa_Rica_04_02_TN|QYS87527.1;ATCC_49512|AEW87485.1;FCO_F2|QOH24689.1;ARS1|RVU90652.1;C_2|AND63634.1;ATCC_23463|PDS26214.1;FCO_F9|QOG57242.1;94081|AMA48211.1;Pf1|ANO49440.1;1215|OWP83329.1;GX_01|GX-01_GM000411;AH_01|AH-01_GM000918
cluster150	16	N/A	N/A	NK01|OWP75923.1;90106|QYS88773.1;AL0236|QYS90892.1;TC_1691|APT23092.1;Costa_Rica_04_02_TN|QYS86387.1;ATCC_49512|AEW85327.1;FCO_F2|QOH25282.1;ARS1|RVU89952.1;C_2|AND64956.1;ATCC_23463|PDS23582.1;FCO_F9|QOG56674.1;94081|AMA48912.1;Pf1|ANO48891.1;1215|OWP84918.1;GX_01|GX-01_GM002502;AH_01|AH-01_GM000362
cluster151	16	Q8A485	GO:0006412; P:translation; IEA:UniProtKB-UniRule	NK01|OWP77628.1;90106|QYS89525.1;AL0236|QYS91416.1;TC_1691|APT21715.1;Costa_Rica_04_02_TN|QYS86642.1;ATCC_49512|AEW87010.1;FCO_F2|QOH23790.1;ARS1|RVU91758.1;C_2|AND64567.1;ATCC_23463|PDS25908.1;FCO_F9|QOG58193.1;94081|AMA49901.1;Pf1|ANO47664.1;1215|OWP85242.1;GX_01|GX-01_GM001556;AH_01|AH-01_GM001929
cluster152	16	N/A	N/A	NK01|OWP74663.1;90106|QYS89026.1;AL0236|QYS90999.1;TC_1691|APT23185.1;Costa_Rica_04_02_TN|QYS86071.1;ATCC_49512|AEW85428.1;FCO_F2|QOH25196.1;ARS1|RVU90260.1;C_2|AND65095.1;ATCC_23463|PDS22066.1;FCO_F9|QOG56744.1;94081|AMA48770.1;Pf1|ANO48787.1;1215|OWP84899.1;GX_01|GX-01_GM002147;AH_01|AH-01_GM000573
cluster153	16	N/A	N/A	NK01|OWP78359.1;90106|QYS88798.1;AL0236|QYS90824.1;TC_1691|APT23087.1;Costa_Rica_04_02_TN|QYS86164.1;ATCC_49512|AEW85322.1;FCO_F2|QOH25287.1;ARS1|RVU89985.1;C_2|AND64873.1;ATCC_23463|PDS23577.1;FCO_F9|QOG56669.1;94081|AMA49053.1;Pf1|ANO48897.1;1215|OWP82953.1;GX_01|GX-01_GM002465;AH_01|AH-01_GM000262
cluster154	16	B8E358	GO:0009229; P:thiamine diphosphate biosynthetic process; IEA:UniProtKB-UniPathway	NK01|OWP79109.1;90106|QYS87921.1;AL0236|QYS91936.1;TC_1691|APT22293.1;Costa_Rica_04_02_TN|QYS87289.1;ATCC_49512|AEW86599.1;FCO_F2|QOH24387.1;ARS1|RVU91012.1;C_2|AND63974.1;ATCC_23463|PDS25755.1;FCO_F9|QOG57554.1;94081|AMA50504.1;Pf1|ANO47006.1;1215|OWP84123.1;GX_01|GX-01_GM000757;AH_01|AH-01_GM001333
cluster155	16	P42332	GO:0046677; P:response to antibiotic; IEA:UniProtKB-KW	NK01|OWP77481.1;90106|QYS88328.1;AL0236|QYS92363.1;TC_1691|APT22738.1;Costa_Rica_04_02_TN|QYS87670.1;ATCC_49512|AEW85519.1;FCO_F2|QOH24829.1;ARS1|RVU89778.1;C_2|AND63479.1;ATCC_23463|PDS23770.1;FCO_F9|QOG57098.1;94081|AMA48360.1;Pf1|ANO49279.1;1215|OWP84651.1;GX_01|GX-01_GM000212;AH_01|AH-01_GM000738
cluster156	16	A5FN00	GO:0003743; F:translation initiation factor activity; IEA:UniProtKB-UniRule	NK01|OWP77616.1;90106|QYS89515.1;AL0236|QYS91408.1;TC_1691|APT21704.1;Costa_Rica_04_02_TN|QYS86632.1;ATCC_49512|AEW86998.1;FCO_F2|QOH23778.1;ARS1|RVU91769.1;C_2|AND64578.1;ATCC_23463|PDS25919.1;FCO_F9|QOG58205.1;94081|AMA49890.1;Pf1|ANO47676.1;1215|OWP85253.1;GX_01|GX-01_GM001568;AH_01|AH-01_GM001941
cluster157	16	N/A	N/A	NK01|OWP78343.1;90106|QYS88788.1;AL0236|QYS90789.1;TC_1691|APT22885.1;Costa_Rica_04_02_TN|QYS86145.1;ATCC_49512|AEW85108.1;FCO_F2|QOH25488.1;ARS1|RVU89973.1;C_2|AND64833.1;ATCC_23463|PDS26375.1;FCO_F9|QOG56461.1;94081|AMA49094.1;Pf1|ANO49115.1;1215|OWP83996.1;GX_01|GX-01_GM002479;AH_01|AH-01_GM000218
cluster158	16	N/A	N/A	NK01|OWP77474.1;90106|QYS88323.1;AL0236|QYS92360.1;TC_1691|APT22731.1;Costa_Rica_04_02_TN|QYS87828.1;ATCC_49512|AEW85512.1;FCO_F2|QOH24822.1;ARS1|RVU89785.1;C_2|AND63486.1;ATCC_23463|PDS23777.1;FCO_F9|QOG57105.1;94081|AMA48353.1;Pf1|ANO49286.1;1215|OWP84644.1;GX_01|GX-01_GM000219;AH_01|AH-01_GM000745
cluster159	16	A7MY04	GO:0009245; P:lipid A biosynthetic process; IEA:UniProtKB-UniRule	NK01|OWP77360.1;90106|QYS89706.1;AL0236|QYS91206.1;TC_1691|APT21850.1;Costa_Rica_04_02_TN|QYS86767.1;ATCC_49512|AEW87169.1;FCO_F2|QOH23939.1;ARS1|RVU91481.1;C_2|AND65601.1;ATCC_23463|PDS26040.1;FCO_F9|QOG58052.1;94081|AMA50610.1;Pf1|ANO47514.1;1215|OWP85355.1;GX_01|GX-01_GM001365;AH_01|AH-01_GM002239
cluster160	16	N/A	N/A	NK01|OWP77509.1;90106|QYS88353.1;AL0236|QYS92501.1;TC_1691|APT22758.1;Costa_Rica_04_02_TN|QYS87699.1;ATCC_49512|AEW85540.1;FCO_F2|QOH24849.1;ARS1|RVU89749.1;C_2|AND63465.1;ATCC_23463|PDS25657.1;FCO_F9|QOG57078.1;94081|AMA48375.1;Pf1|ANO49257.1;1215|OWP83338.1;GX_01|GX-01_GM000182;AH_01|AH-01_GM000722
cluster161	16	D9IA43	GO:1902600; P:proton transmembrane transport; IC:UniProtKB	NK01|OWP76702.1;90106|QYS89210.1;AL0236|QYS90668.1;TC_1691|APT23297.1;Costa_Rica_04_02_TN|QYS85962.1;ATCC_49512|AEW86126.1;FCO_F2|QOH25089.1;ARS1|RVU90371.1;C_2|AND64740.1;ATCC_23463|PDS22878.1;FCO_F9|QOG56847.1;94081|AMA49192.1;Pf1|ANO48666.1;1215|OWP84522.1;GX_01|GX-01_GM002013;AH_01|AH-01_GM000115
cluster162	16	N/A	N/A	NK01|OWP74417.1;90106|QYS88537.1;AL0236|QYS90400.1;TC_1691|APT21468.1;Costa_Rica_04_02_TN|QYS85523.1;ATCC_49512|AEW85825.1;FCO_F2|QOH23412.1;ARS1|RVU91974.1;C_2|AND63210.1;ATCC_23463|PDS23107.1;FCO_F9|QOG55956.1;94081|AMA49511.1;Pf1|ANO47950.1;1215|OWP84538.1;GX_01|GX-01_GM002875;AH_01|AH-01_GM002752
cluster163	16	O67577	GO:0002938; P:tRNA guanine ribose methylation; IDA:UniProtKB	NK01|OWP75568.1;90106|QYS89235.1;AL0236|QYS90988.1;TC_1691|APT23326.1;Costa_Rica_04_02_TN|QYS85929.1;ATCC_49512|AEW86159.1;FCO_F2|QOH25059.1;ARS1|RVU90410.1;C_2|AND65087.1;ATCC_23463|PDS27180.1;FCO_F9|QOG56880.1;94081|AMA48778.1;Pf1|ANO48633.1;1215|OWP83748.1;GX_01|GX-01_GM001976;AH_01|AH-01_GM000564
cluster164	16	O32229	GO:0016491; F:oxidoreductase activity; IEA:UniProtKB-KW	NK01|OWP78980.1;90106|QYS89991.1;AL0236|QYS91821.1;TC_1691|APT22172.1;Costa_Rica_04_02_TN|QYS87121.1;ATCC_49512|AEW86733.1;FCO_F2|QOH24264.1;ARS1|RVU91114.1;C_2|AND64111.1;ATCC_23463|PDS26597.1;FCO_F9|QOG57678.1;94081|AMA50347.1;Pf1|ANO47146.1;1215|OWP83797.1;GX_01|GX-01_GM000912;AH_01|AH-01_GM001480
cluster165	16	O67716	GO:0009088; P:threonine biosynthetic process; IEA:UniProtKB-UniRule	NK01|OWP78337.1;90106|QYS88782.1;AL0236|QYS90782.1;TC_1691|APT22880.1;Costa_Rica_04_02_TN|QYS86138.1;ATCC_49512|AEW85102.1;FCO_F2|QOH25494.1;ARS1|RVU89967.1;C_2|AND64828.1;ATCC_23463|PDS26369.1;FCO_F9|QOG56455.1;94081|AMA49100.1;Pf1|ANO49121.1;1215|OWP82994.1;GX_01|GX-01_GM002485;AH_01|AH-01_GM000212
cluster166	16	N/A	N/A	NK01|OWP74236.1;90106|QYS89821.1;AL0236|QYS91639.1;TC_1691|APT21990.1;Costa_Rica_04_02_TN|QYS86882.1;ATCC_49512|AEW85711.1;FCO_F2|QOH24089.1;ARS1|RVU91332.1;C_2|AND64339.1;ATCC_23463|PDS26660.1;FCO_F9|QOG57904.1;94081|AMA50140.1;Pf1|ANO47352.1;1215|OWP84630.1;GX_01|GX-01_GM001204;AH_01|AH-01_GM001685
cluster167	16	N/A	N/A	NK01|OWP74667.1;90106|QYS89022.1;AL0236|QYS90671.1;TC_1691|APT23181.1;Costa_Rica_04_02_TN|QYS86074.1;ATCC_49512|AEW85424.1;FCO_F2|QOH25200.1;ARS1|RVU90256.1;C_2|AND64748.1;ATCC_23463|PDS22062.1;FCO_F9|QOG56740.1;94081|AMA49184.1;Pf1|ANO48791.1;1215|OWP84896.1;GX_01|GX-01_GM002151;AH_01|AH-01_GM000124
cluster168	16	Q9KGN8	GO:0006177; P:GMP biosynthetic process; IEA:UniProtKB-UniRule	NK01|OWP74519.1;90106|QYS88911.1;AL0236|QYS90756.1;TC_1691|APT23054.1;Costa_Rica_04_02_TN|QYS86136.1;ATCC_49512|AEW85230.1;FCO_F2|QOH25317.1;ARS1|RVU90117.1;C_2|AND64796.1;ATCC_23463|PDS21972.1;FCO_F9|QOG56580.1;94081|AMA49133.1;Pf1|ANO48934.1;1215|OWP83372.1;GX_01|GX-01_GM002313;AH_01|AH-01_GM000180
cluster169	16	A5FE53	GO:0070038; F:rRNA (pseudouridine-N3-)-methyltransferase activity; IEA:UniProtKB-UniRule	NK01|OWP74671.1;90106|QYS89017.1;AL0236|QYS90676.1;TC_1691|APT23177.1;Costa_Rica_04_02_TN|QYS86078.1;ATCC_49512|AEW85420.1;FCO_F2|QOH25204.1;ARS1|RVU90252.1;C_2|AND64752.1;ATCC_23463|PDS22058.1;FCO_F9|QOG56736.1;94081|AMA49180.1;Pf1|ANO48795.1;1215|OWP84892.1;GX_01|GX-01_GM002155;AH_01|AH-01_GM000128
cluster170	16	P94474	GO:0016887; F:ATPase activity; IEA:InterPro	NK01|OWP78718.1;90106|QYS88164.1;AL0236|QYS92218.1;TC_1691|APT22554.1;Costa_Rica_04_02_TN|QYS87490.1;ATCC_49512|AEW87438.1;FCO_F2|QOH24644.1;ARS1|RVU90698.1;C_2|AND63694.1;ATCC_23463|PDS26167.1;FCO_F9|QOG57289.1;94081|AMA48168.1;Pf1|ANO49486.1;1215|OWP84428.1;GX_01|GX-01_GM000458;AH_01|AH-01_GM000966
cluster171	16	N/A	N/A	NK01|OWP76510.1;90106|QYS89864.1;AL0236|QYS91669.1;TC_1691|APT22022.1;Costa_Rica_04_02_TN|QYS86946.1;ATCC_49512|AEW85744.1;FCO_F2|QOH24118.1;ARS1|RVU91280.1;C_2|AND64294.1;ATCC_23463|PDS26690.1;FCO_F9|QOG57873.1;94081|AMA50186.1;Pf1|ANO47316.1;1215|OWP83789.1;GX_01|GX-01_GM001152;AH_01|AH-01_GM001634
cluster172	16	N/A	N/A	NK01|OWP77369.1;90106|QYS89697.1;AL0236|QYS91202.1;TC_1691|APT21841.1;Costa_Rica_04_02_TN|QYS86760.1;ATCC_49512|AEW87160.1;FCO_F2|QOH23931.1;ARS1|RVU91490.1;C_2|AND65357.1;ATCC_23463|PDS26031.1;FCO_F9|QOG58060.1;94081|AMA48515.1;Pf1|ANO47523.1;1215|OWP85346.1;GX_01|GX-01_GM001374;AH_01|AH-01_GM002248
cluster173	16	N/A	N/A	NK01|OWP77773.1;90106|QYS88685.1;AL0236|QYS90606.1;TC_1691|APT21240.1;Costa_Rica_04_02_TN|QYS85747.1;ATCC_49512|AEW84924.1;FCO_F2|QOH23171.1;ARS1|RVU92172.1;C_2|AND62976.1;ATCC_23463|PDS26761.1;FCO_F9|QOG56219.1;94081|AMA49276.1;Pf1|ANO48194.1;1215|OWP83654.1;GX_01|GX-01_GM002656;AH_01|AH-01_GM002489
cluster174	16	N/A	N/A	NK01|OWP75452.1;90106|QYS89329.1;AL0236|QYS91260.1;TC_1691|APT23446.1;Costa_Rica_04_02_TN|QYS85839.1;ATCC_49512|AEW86298.1;FCO_F2|QOH24919.1;ARS1|RVU90531.1;C_2|AND65412.1;ATCC_23463|PDS23930.1;FCO_F9|QOG57006.1;94081|AMA48459.1;Pf1|ANO48495.1;1215|OWP83042.1;GX_01|GX-01_GM001831;AH_01|AH-01_GM002186
cluster176	16	N/A	N/A	NK01|OWP77788.1;90106|QYS88706.1;AL0236|QYS90623.1;TC_1691|APT23518.1;Costa_Rica_04_02_TN|QYS85765.1;ATCC_49512|AEW84955.1;FCO_F2|QOH25614.1;ARS1|RVU92200.1;C_2|AND65473.1;ATCC_23463|PDS22332.1;FCO_F9|QOG56245.1;94081|AMA50658.1;Pf1|ANO48229.1;1215|OWP82990.1;GX_01|GX-01_GM002619;AH_01|AH-01_GM002453
cluster177	16	N/A	N/A	NK01|OWP74899.1;90106|QYS90124.1;AL0236|QYS91494.1;TC_1691|APT21800.1;Costa_Rica_04_02_TN|QYS86725.1;ATCC_49512|AEW87117.1;FCO_F2|QOH23891.1;ARS1|RVU91528.1;C_2|AND65549.1;ATCC_23463|PDS25990.1;FCO_F9|QOG58104.1;94081|AMA50700.1;Pf1|ANO47567.1;1215|OWP83605.1;GX_01|GX-01_GM001421;AH_01|AH-01_GM001836
cluster178	16	N/A	N/A	NK01|OWP77750.1;90106|QYS88702.1;AL0236|QYS90620.1;TC_1691|APT21217.1;Costa_Rica_04_02_TN|QYS85762.1;ATCC_49512|AEW84950.1;FCO_F2|QOH23148.1;ARS1|RVU92196.1;C_2|AND62954.1;ATCC_23463|PDS22337.1;FCO_F9|QOG56241.1;94081|AMA49251.1;Pf1|ANO48224.1;1215|OWP82985.1;GX_01|GX-01_GM002624;AH_01|AH-01_GM002458
cluster179	16	N/A	N/A	NK01|OWP77161.1;90106|QYS88440.1;AL0236|QYS90309.1;TC_1691|APT23544.1;Costa_Rica_04_02_TN|QYS85349.1;ATCC_49512|AEW86894.1;FCO_F2|QOH23545.1;ARS1|RVU89620.1;C_2|AND63322.1;ATCC_23463|PDS25363.1;FCO_F9|QOG58447.1;94081|AMA49626.1;Pf1|ANO47793.1;1215|OWP84879.1;GX_01|GX-01_GM000040;AH_01|AH-01_GM002879
cluster180	16	N/A	N/A	NK01|OWP78556.1;90106|QYS89959.1;AL0236|QYS91680.1;TC_1691|APT22093.1;Costa_Rica_04_02_TN|QYS87009.1;ATCC_49512|AEW86814.1;FCO_F2|QOH24189.1;ARS1|RVU91169.1;C_2|AND64279.1;ATCC_23463|PDS22659.1;FCO_F9|QOG57781.1;94081|AMA50707.1;Pf1|ANO47237.1;1215|OWP84974.1;GX_01|GX-01_GM000971;AH_01|AH-01_GM001617
cluster182	16	A5FE76	GO:0006412; P:translation; IEA:UniProtKB-UniRule	NK01|OWP78347.1;90106|QYS88792.1;AL0236|QYS90794.1;TC_1691|APT22889.1;Costa_Rica_04_02_TN|QYS86148.1;ATCC_49512|AEW85113.1;FCO_F2|QOH25483.1;ARS1|RVU89978.1;C_2|AND64837.1;ATCC_23463|PDS26380.1;FCO_F9|QOG56466.1;94081|AMA49090.1;Pf1|ANO49110.1;1215|OWP83991.1;GX_01|GX-01_GM002474;AH_01|AH-01_GM000223
cluster183	16	N/A	N/A	NK01|OWP74425.1;90106|QYS88530.1;AL0236|QYS90395.1;TC_1691|APT21475.1;Costa_Rica_04_02_TN|QYS85517.1;ATCC_49512|AEW85833.1;FCO_F2|QOH23419.1;ARS1|RVU91966.1;C_2|AND63218.1;ATCC_23463|PDS23099.1;FCO_F9|QOG55950.1;94081|AMA49519.1;Pf1|ANO47942.1;1215|OWP84546.1;GX_01|GX-01_GM002883;AH_01|AH-01_GM002760
cluster184	16	P44337	GO:0043565; F:sequence-specific DNA binding; IEA:InterPro	NK01|OWP79096.1;90106|QYS87929.1;AL0236|QYS91923.1;TC_1691|APT22278.1;Costa_Rica_04_02_TN|QYS87277.1;ATCC_49512|AEW86617.1;FCO_F2|QOH24373.1;ARS1|RVU91002.1;C_2|AND63995.1;ATCC_23463|PDS25738.1;FCO_F9|QOG57570.1;94081|AMA50483.1;Pf1|ANO47024.1;1215|OWP84815.1;GX_01|GX-01_GM000745;AH_01|AH-01_GM001357
cluster185	16	Q6GJF6	GO:0046654; P:tetrahydrofolate biosynthetic process; IEA:UniProtKB-UniPathway	NK01|OWP74954.1;90106|QYS87961.1;AL0236|QYS91970.1;TC_1691|APT22325.1;Costa_Rica_04_02_TN|QYS87324.1;ATCC_49512|AEW86567.1;FCO_F2|QOH24419.1;ARS1|RVU90983.1;C_2|AND63947.1;ATCC_23463|PDS26945.1;FCO_F9|QOG57521.1;94081|AMA50531.1;Pf1|ANO46966.1;1215|OWP84133.1;GX_01|GX-01_GM000722;AH_01|AH-01_GM001303
cluster186	16	Q8A1G1	GO:0005983; P:starch catabolic process; IEA:UniProtKB-UniPathway	NK01|OWP77123.1;90106|QYS88432.1;AL0236|QYS90298.1;TC_1691|APT21614.1;Costa_Rica_04_02_TN|QYS85339.1;ATCC_49512|AEW86907.1;FCO_F2|QOH23557.1;ARS1|RVU89633.1;C_2|AND63334.1;ATCC_23463|PDS25286.1;FCO_F9|QOG58436.1;94081|AMA49638.1;Pf1|ANO47779.1;1215|OWP83773.1;GX_01|GX-01_GM000053;AH_01|AH-01_GM002892
cluster187	16	N/A	N/A	NK01|OWP76266.1;90106|QYS88619.1;AL0236|QYS90508.1;TC_1691|APT21326.1;Costa_Rica_04_02_TN|QYS85664.1;ATCC_49512|AEW86085.1;FCO_F2|QOH23255.1;ARS1|RVU92081.1;C_2|AND63079.1;ATCC_23463|PDS25427.1;FCO_F9|QOG56109.1;94081|AMA49374.1;Pf1|ANO48103.1;1215|OWP83061.1;GX_01|GX-01_GM002759;AH_01|AH-01_GM002606
cluster188	16	N/A	N/A	NK01|OWP74488.1;90106|QYS88461.1;AL0236|QYS90329.1;TC_1691|APT21582.1;Costa_Rica_04_02_TN|QYS85366.1;ATCC_49512|AEW85760.1;FCO_F2|QOH23523.1;ARS1|RVU89599.1;C_2|AND65492.1;ATCC_23463|PDS24762.1;FCO_F9|QOG58469.1;94081|AMA50680.1;Pf1|ANO47819.1;1215|OWP83975.1;GX_01|GX-01_GM000019;AH_01|AH-01_GM002856
cluster189	16	N/A	N/A	NK01|OWP78059.1;90106|QYS89267.1;AL0236|QYS91128.1;TC_1691|APT23373.1;Costa_Rica_04_02_TN|QYS85886.1;ATCC_49512|AEW86209.1;FCO_F2|QOH25009.1;ARS1|RVU90453.1;C_2|AND65262.1;ATCC_23463|PDS27226.1;FCO_F9|QOG56930.1;94081|AMA48610.1;Pf1|ANO48579.1;1215|OWP83673.1;GX_01|GX-01_GM001924;AH_01|AH-01_GM002349
cluster190	16	A6GWI4	GO:0006412; P:translation; IEA:UniProtKB-UniRule	NK01|OWP78497.1;90106|QYS89892.1;AL0236|QYS91712.1;TC_1691|APT22068.1;Costa_Rica_04_02_TN|QYS86990.1;ATCC_49512|AEW86841.1;FCO_F2|QOH24165.1;ARS1|RVU91240.1;C_2|AND64237.1;ATCC_23463|PDS24091.1;FCO_F9|QOG57826.1;94081|AMA50245.1;Pf1|ANO47264.1;1215|OWP84687.1;GX_01|GX-01_GM001082;AH_01|AH-01_GM001568
cluster191	16	N/A	N/A	NK01|OWP78339.1;90106|QYS88784.1;AL0236|QYS90784.1;TC_1691|APT22882.1;Costa_Rica_04_02_TN|QYS86141.1;ATCC_49512|AEW85104.1;FCO_F2|QOH25492.1;ARS1|RVU89969.1;C_2|AND64830.1;ATCC_23463|PDS26371.1;FCO_F9|QOG56457.1;94081|AMA49098.1;Pf1|ANO49119.1;1215|OWP84000.1;GX_01|GX-01_GM002483;AH_01|AH-01_GM000214
cluster192	16	P50854	GO:0009231; P:riboflavin biosynthetic process; IEA:UniProtKB-UniPathway	NK01|OWP77245.1;90106|QYS88082.1;AL0236|QYS92078.1;TC_1691|APT22439.1;Costa_Rica_04_02_TN|QYS87410.1;ATCC_49512|AEW86441.1;FCO_F2|QOH24530.1;ARS1|RVU90799.1;C_2|AND63822.1;ATCC_23463|PDS22939.1;FCO_F9|QOG57409.1;94081|AMA48034.1;Pf1|ANO49624.1;1215|OWP84051.1;GX_01|GX-01_GM000562;AH_01|AH-01_GM001158
cluster193	16	Q7PY41	GO:0002143; P:tRNA wobble position uridine thiolation; IBA:GO_Central	NK01|OWP79113.1;90106|QYS90148.1;AL0236|QYS91939.1;TC_1691|APT22289.1;Costa_Rica_04_02_TN|QYS87294.1;ATCC_49512|AEW86604.1;FCO_F2|QOH24384.1;ARS1|RVU91674.1;C_2|AND63969.1;ATCC_23463|PDS25751.1;FCO_F9|QOG57558.1;94081|AMA50509.1;Pf1|ANO47011.1;1215|OWP84119.1;GX_01|GX-01_GM000763;AH_01|AH-01_GM001328
cluster194	16	O24743	GO:0006744; P:ubiquinone biosynthetic process; IEA:UniProtKB-KW	NK01|OWP76801.1;90106|QYS89745.1;AL0236|QYS91526.1;TC_1691|APT21913.1;Costa_Rica_04_02_TN|QYS86810.1;ATCC_49512|AEW85629.1;FCO_F2|QOH24010.1;ARS1|RVU91418.1;C_2|AND64427.1;ATCC_23463|PDS23960.1;FCO_F9|QOG57983.1;94081|AMA50042.1;Pf1|ANO47442.1;1215|OWP85153.1;GX_01|GX-01_GM001293;AH_01|AH-01_GM001785
cluster195	16	A6VR19	GO:0009245; P:lipid A biosynthetic process; IEA:UniProtKB-UniRule	NK01|OWP78989.1;90106|QYS89985.1;AL0236|QYS92474.1;TC_1691|APT22184.1;Costa_Rica_04_02_TN|QYS87127.1;ATCC_49512|AEW86722.1;FCO_F2|QOH24277.1;ARS1|RVU91120.1;C_2|AND64102.1;ATCC_23463|PDS26584.1;FCO_F9|QOG57667.1;94081|AMA50356.1;Pf1|ANO47134.1;1215|OWP83803.1;GX_01|GX-01_GM000918;AH_01|AH-01_GM001469
cluster196	16	N/A	N/A	NK01|OWP78972.1;90106|QYS88058.1;AL0236|QYS91796.1;TC_1691|APT22140.1;Costa_Rica_04_02_TN|QYS87115.1;ATCC_49512|AEW86771.2;FCO_F2|QOH24228.1;ARS1|RVU90878.1;C_2|AND64155.1;ATCC_23463|PDS23813.1;FCO_F9|QOG57712.1;94081|AMA50303.1;Pf1|ANO47184.1;1215|OWP84754.1;GX_01|GX-01_GM000584;AH_01|AH-01_GM001539
cluster197	16	N/A	N/A	NK01|OWP78974.1;90106|QYS88056.1;AL0236|QYS91798.1;TC_1691|APT22142.1;Costa_Rica_04_02_TN|QYS87117.1;ATCC_49512|AEW86769.1;FCO_F2|QOH24230.1;ARS1|RVU90880.1;C_2|AND64153.1;ATCC_23463|PDS23811.1;FCO_F9|QOG57710.1;94081|AMA50305.1;Pf1|ANO47182.1;1215|OWP84756.1;GX_01|GX-01_GM000586;AH_01|AH-01_GM001537
cluster198	16	N/A	N/A	NK01|OWP76618.1;90106|QYS88648.1;AL0236|QYS90576.1;TC_1691|APT23524.1;Costa_Rica_04_02_TN|QYS85708.1;ATCC_49512|AEW86046.1;FCO_F2|QOH23217.1;ARS1|RVU92119.1;C_2|AND63013.1;ATCC_23463|PDS24984.1;FCO_F9|QOG56147.1;94081|AMA49313.1;Pf1|ANO48143.1;1215|OWP83938.1;GX_01|GX-01_GM002718;AH_01|AH-01_GM002532
cluster199	16	O32037	GO:0061504; P:cyclic threonylcarbamoyladenosine biosynthetic process; IBA:GO_Central	NK01|OWP74322.1;90106|QYS89247.1;AL0236|QYS91115.1;TC_1691|APT23344.1;Costa_Rica_04_02_TN|QYS85907.1;ATCC_49512|AEW86179.1;FCO_F2|QOH25040.1;ARS1|RVU90426.1;C_2|AND65245.1;ATCC_23463|PDS27200.1;FCO_F9|QOG56899.1;94081|AMA48629.1;Pf1|ANO48612.1;1215|OWP82819.1;GX_01|GX-01_GM001955;AH_01|AH-01_GM002367
cluster200	16	N/A	N/A	NK01|OWP75232.1;90106|QYS89500.1;AL0236|QYS92164.1;TC_1691|APT21577.1;Costa_Rica_04_02_TN|QYS85500.1;ATCC_49512|AEW85765.1;FCO_F2|QOH23518.1;ARS1|RVU91781.1;C_2|AND63740.1;ATCC_23463|PDS24757.1;FCO_F9|QOG58474.1;94081|AMA48122.1;Pf1|ANO47825.1;1215|OWP85265.1;GX_01|GX-01_GM001579;AH_01|AH-01_GM001025
cluster201	16	Q9X248	GO:0030497; P:fatty acid elongation; ISS:UniProtKB	NK01|OWP75446.1;90106|QYS89332.1;AL0236|QYS91265.1;TC_1691|APT23454.1;Costa_Rica_04_02_TN|QYS85833.1;ATCC_49512|AEW86306.1;FCO_F2|QOH24912.1;ARS1|RVU90540.1;C_2|AND65419.1;ATCC_23463|PDS23923.1;FCO_F9|QOG57014.1;94081|AMA48452.1;Pf1|ANO48486.1;1215|OWP83408.1;GX_01|GX-01_GM001822;AH_01|AH-01_GM002178
cluster202	16	N/A	N/A	NK01|OWP77262.1;90106|QYS90158.1;AL0236|QYS92487.1;TC_1691|APT23609.1;Costa_Rica_04_02_TN|QYS87814.1;ATCC_49512|AEW86459.1;FCO_F2|QOH25699.1;ARS1|RVU91660.1;C_2|AND63840.1;ATCC_23463|PDS27001.1;FCO_F9|QOG58552.1;94081|AMA50584.1;Pf1|ANO49641.1;1215|OWP84763.1;GX_01|GX-01_GM000596;AH_01|AH-01_GM001175
cluster203	16	N/A	N/A	NK01|OWP77236.1;90106|QYS88093.1;AL0236|QYS92088.1;TC_1691|APT22447.1;Costa_Rica_04_02_TN|QYS87418.1;ATCC_49512|AEW86431.1;FCO_F2|QOH24539.1;ARS1|RVU90789.1;C_2|AND63812.1;ATCC_23463|PDS23309.1;FCO_F9|QOG57400.1;94081|AMA48044.1;Pf1|ANO49614.1;1215|OWP84015.1;GX_01|GX-01_GM000551;AH_01|AH-01_GM001148
cluster204	16	N/A	N/A	NK01|OWP76609.1;90106|QYS88653.1;AL0236|QYS90580.1;TC_1691|APT21280.1;Costa_Rica_04_02_TN|QYS85714.1;ATCC_49512|AEW86038.1;FCO_F2|QOH23209.1;ARS1|RVU92127.1;C_2|AND63005.1;ATCC_23463|PDS24977.1;FCO_F9|QOG56155.1;94081|AMA49305.1;Pf1|ANO48151.1;1215|OWP83757.1;GX_01|GX-01_GM002710;AH_01|AH-01_GM002524
cluster205	16	A6GXD6	GO:0015937; P:coenzyme A biosynthetic process; IEA:UniProtKB-UniRule	NK01|OWP78067.1;90106|QYS89260.1;AL0236|QYS91121.1;TC_1691|APT23365.1;Costa_Rica_04_02_TN|QYS85892.1;ATCC_49512|AEW86201.1;FCO_F2|QOH25017.1;ARS1|RVU90445.1;C_2|AND65255.1;ATCC_23463|PDS27218.1;FCO_F9|QOG56922.1;94081|AMA48618.1;Pf1|ANO48587.1;1215|OWP83682.1;GX_01|GX-01_GM001934;AH_01|AH-01_GM002357
cluster206	16	N/A	N/A	NK01|OWP76698.1;90106|QYS89207.1;AL0236|QYS90669.1;TC_1691|APT23293.1;Costa_Rica_04_02_TN|QYS85964.1;ATCC_49512|AEW86121.1;FCO_F2|QOH25093.1;ARS1|RVU90367.1;C_2|AND64744.1;ATCC_23463|PDS22882.1;FCO_F9|QOG56843.1;94081|AMA49188.1;Pf1|ANO48670.1;1215|OWP84526.1;GX_01|GX-01_GM002018;AH_01|AH-01_GM000119
cluster207	16	Q73K92	GO:0009408; P:response to heat; IEA:InterPro	NK01|OWP78572.1;90106|QYS89936.1;AL0236|QYS91859.1;TC_1691|APT22152.1;Costa_Rica_04_02_TN|QYS87022.1;ATCC_49512|AEW86758.1;FCO_F2|QOH24242.1;ARS1|RVU91192.1;C_2|AND64068.1;ATCC_23463|PDS24678.1;FCO_F9|QOG57699.1;94081|AMA50391.1;Pf1|ANO47169.1;1215|OWP84583.1;GX_01|GX-01_GM001001;AH_01|AH-01_GM001431
cluster208	16	N/A	N/A	NK01|OWP78738.1;90106|QYS88152.1;AL0236|QYS92197.1;TC_1691|APT22532.1;Costa_Rica_04_02_TN|QYS87478.1;ATCC_49512|AEW87415.1;FCO_F2|QOH24621.1;ARS1|RVU90720.1;C_2|AND63716.1;ATCC_23463|PDS26145.1;FCO_F9|QOG57311.1;94081|AMA48146.1;Pf1|ANO49508.1;1215|OWP84440.1;GX_01|GX-01_GM000482;AH_01|AH-01_GM000988
cluster209	16	N/A	N/A	NK01|OWP79115.1;90106|QYS87912.1;AL0236|QYS91926.1;TC_1691|APT22285.1;Costa_Rica_04_02_TN|QYS87296.1;ATCC_49512|AEW86610.1;FCO_F2|QOH24380.1;ARS1|RVU91022.1;C_2|AND63988.1;ATCC_23463|PDS25745.1;FCO_F9|QOG57563.1;94081|AMA50490.1;Pf1|ANO47017.1;1215|OWP84113.1;GX_01|GX-01_GM000769;AH_01|AH-01_GM001350
cluster210	16	N/A	N/A	NK01|OWP74920.1;90106|QYS87977.1;AL0236|QYS92006.1;TC_1691|APT22352.1;Costa_Rica_04_02_TN|QYS87346.1;ATCC_49512|AEW86537.1;FCO_F2|QOH24448.1;ARS1|RVU90963.1;C_2|AND63919.1;ATCC_23463|PDS26972.1;FCO_F9|QOG57492.1;94081|AMA50560.1;Pf1|ANO49719.1;1215|OWP83632.1;GX_01|GX-01_GM000692;AH_01|AH-01_GM001268
cluster211	16	N/A	N/A	NK01|OWP78367.1;90106|QYS88884.1;AL0236|QYS90947.1;TC_1691|APT23014.1;Costa_Rica_04_02_TN|QYS86170.1;ATCC_49512|AEW85272.1;FCO_F2|QOH25360.1;ARS1|RVU90084.1;C_2|AND65013.1;ATCC_23463|PDS25591.1;FCO_F9|QOG56619.1;94081|AMA48854.1;Pf1|ANO48979.1;1215|OWP82590.1;GX_01|GX-01_GM002348;AH_01|AH-01_GM000427
cluster212	16	P63358	GO:0016887; F:ATPase activity; IEA:InterPro	NK01|OWP75840.1;90106|QYS88385.1;AL0236|QYS90244.1;TC_1691|APT21671.1;Costa_Rica_04_02_TN|QYS87715.1;ATCC_49512|AEW86970.1;FCO_F2|QOH23619.1;ARS1|RVU89695.1;C_2|AND63399.1;ATCC_23463|PDS25348.1;FCO_F9|QOG58364.1;94081|AMA49733.1;Pf1|ANO47713.1;1215|OWP85427.1;GX_01|GX-01_GM000120;AH_01|AH-01_GM002971
cluster213	16	N/A	N/A	NK01|OWP74353.1;90106|QYS87957.1;AL0236|QYS91963.1;TC_1691|APT23596.1;Costa_Rica_04_02_TN|QYS87315.1;ATCC_49512|AEW86576.2;FCO_F2|QOH24411.1;ARS1|RVU90990.1;C_2|AND63954.1;ATCC_23463|PDS26975.1;FCO_F9|QOG57529.1;94081|AMA50524.1;Pf1|ANO46974.1;1215|OWP84127.1;GX_01|GX-01_GM000729;AH_01|AH-01_GM001311
cluster214	16	Q8RAM9	GO:0101030; P:tRNA-guanine transglycosylation; IEA:InterPro	NK01|OWP77730.1;90106|QYS88714.1;AL0236|QYS90627.1;TC_1691|APT21193.1;Costa_Rica_04_02_TN|QYS85777.1;ATCC_49512|AEW84980.1;FCO_F2|QOH23120.1;ARS1|RVU92216.1;C_2|AND62935.1;ATCC_23463|PDS22461.1;FCO_F9|QOG56276.1;94081|AMA49230.1;Pf1|ANO48254.1;1215|OWP83911.1;GX_01|GX-01_GM002602;AH_01|AH-01_GM002435
cluster215	16	Q8Z3G5	GO:0009103; P:lipopolysaccharide biosynthetic process; IEA:UniProtKB-UniPathway	NK01|OWP75438.1;90106|QYS89340.1;AL0236|QYS91269.1;TC_1691|APT23462.1;Costa_Rica_04_02_TN|QYS85828.1;ATCC_49512|AEW86314.1;FCO_F2|QOH24905.1;ARS1|RVU90549.1;C_2|AND65425.1;ATCC_23463|PDS23915.1;FCO_F9|QOG57022.1;94081|AMA48445.1;Pf1|ANO48478.1;1215|OWP85106.1;GX_01|GX-01_GM001811;AH_01|AH-01_GM002170
cluster216	16	N/A	N/A	NK01|OWP76511.1;90106|QYS89863.1;AL0236|QYS91670.1;TC_1691|APT22023.1;Costa_Rica_04_02_TN|QYS86947.1;ATCC_49512|AEW85745.1;FCO_F2|QOH24119.1;ARS1|RVU91281.1;C_2|AND64293.1;ATCC_23463|PDS26691.1;FCO_F9|QOG57872.1;94081|AMA50187.1;Pf1|ANO47315.1;1215|OWP83788.1;GX_01|GX-01_GM001151;AH_01|AH-01_GM001633
cluster217	16	N/A	N/A	NK01|OWP76786.1;90106|QYS89765.1;AL0236|QYS91542.1;TC_1691|APT23566.1;Costa_Rica_04_02_TN|QYS86824.1;ATCC_49512|AEW85639.1;FCO_F2|QOH24019.1;ARS1|RVU91397.1;C_2|AND64411.1;ATCC_23463|PDS24072.1;FCO_F9|QOG57975.1;94081|AMA50059.1;Pf1|ANO47429.1;1215|OWP84751.1;GX_01|GX-01_GM001271;AH_01|AH-01_GM001768
cluster218	16	B0UC46	N/A	NK01|OWP75377.1;90106|QYS88248.1;AL0236|QYS92297.1;TC_1691|APT23625.1;Costa_Rica_04_02_TN|QYS87593.1;ATCC_49512|AEW85449.1;FCO_F2|QOH24762.1;ARS1|RVU89877.1;C_2|AND63551.1;ATCC_23463|PDS26459.1;FCO_F9|QOG58545.1;94081|AMA48285.1;Pf1|ANO49357.1;1215|OWP83595.1;GX_01|GX-01_GM000329;AH_01|AH-01_GM000836
cluster219	16	A6H0E5	GO:0000967; P:rRNA 5'-end processing; IEA:UniProtKB-UniRule	NK01|OWP76625.1;90106|QYS88645.1;AL0236|QYS90572.1;TC_1691|APT21294.1;Costa_Rica_04_02_TN|QYS85704.1;ATCC_49512|AEW86053.1;FCO_F2|QOH23224.1;ARS1|RVU92112.1;C_2|AND63020.1;ATCC_23463|PDS24991.1;FCO_F9|QOG56140.1;94081|AMA49320.1;Pf1|ANO48136.1;1215|OWP83944.1;GX_01|GX-01_GM002725;AH_01|AH-01_GM002539
cluster220	16	N/A	N/A	NK01|OWP78708.1;90106|QYS88173.1;AL0236|QYS92225.1;TC_1691|APT22568.1;Costa_Rica_04_02_TN|QYS87500.1;ATCC_49512|AEW87454.1;FCO_F2|QOH24660.1;ARS1|RVU90683.1;C_2|AND63683.1;ATCC_23463|PDS26183.1;FCO_F9|QOG57271.1;94081|AMA48180.1;Pf1|ANO49470.1;1215|OWP84957.1;GX_01|GX-01_GM000441;AH_01|AH-01_GM000953
cluster221	16	Q11Y69	GO:0006646; P:phosphatidylethanolamine biosynthetic process; IEA:UniProtKB-UniPathway	NK01|OWP74294.1;90106|QYS88860.1;AL0236|QYS90928.1;TC_1691|APT23038.1;Costa_Rica_04_02_TN|QYS86369.1;ATCC_49512|AEW85246.1;FCO_F2|QOH25336.1;ARS1|RVU90058.1;C_2|AND64989.1;ATCC_23463|PDS21784.1;FCO_F9|QOG56594.1;94081|AMA48879.1;Pf1|ANO48951.1;1215|OWP83349.1;GX_01|GX-01_GM002378;AH_01|AH-01_GM000400
cluster222	16	P29447	GO:0006662; P:glycerol ether metabolic process; IEA:InterPro	NK01|OWP75633.1;90106|QYS88998.1;AL0236|QYS91066.1;TC_1691|APT23144.1;Costa_Rica_04_02_TN|QYS86498.1;ATCC_49512|AEW85387.1;FCO_F2|QOH25236.1;ARS1|RVU90218.1;C_2|AND65202.1;ATCC_23463|PDS23626.1;FCO_F9|QOG56702.1;94081|AMA48678.1;Pf1|ANO48829.1;1215|OWP84846.1;GX_01|GX-01_GM002193;AH_01|AH-01_GM002410
cluster223	16	N/A	N/A	NK01|OWP76514.1;90106|QYS89862.1;AL0236|QYS91672.1;TC_1691|APT22026.1;Costa_Rica_04_02_TN|QYS86950.1;ATCC_49512|AEW85748.1;FCO_F2|QOH24122.1;ARS1|RVU91284.1;C_2|AND64290.1;ATCC_23463|PDS26694.1;FCO_F9|QOG57869.1;94081|AMA50190.1;Pf1|ANO47312.1;1215|OWP83785.1;GX_01|GX-01_GM001148;AH_01|AH-01_GM001630
cluster224	16	A5FIV1	GO:0042026; P:protein refolding; IEA:UniProtKB-UniRule	NK01|OWP77387.1;90106|QYS89680.1;AL0236|QYS91511.1;TC_1691|APT21820.1;Costa_Rica_04_02_TN|QYS86746.1;ATCC_49512|AEW87137.1;FCO_F2|QOH23910.1;ARS1|RVU91510.1;C_2|AND64453.1;ATCC_23463|PDS26010.1;FCO_F9|QOG58085.1;94081|AMA50017.1;Pf1|ANO47547.1;1215|OWP84059.1;GX_01|GX-01_GM001399;AH_01|AH-01_GM001815
cluster225	16	P54464	GO:0016884; F:carbon-nitrogen ligase activity, with glutamine as amido-N-donor; IEA:InterPro	NK01|OWP76828.1;90106|QYS89731.1;AL0236|QYS91512.1;TC_1691|APT21888.1;Costa_Rica_04_02_TN|QYS86792.1;ATCC_49512|AEW85602.1;FCO_F2|QOH23984.1;ARS1|RVU91444.1;C_2|AND64452.1;ATCC_23463|PDS23985.1;FCO_F9|QOG58009.1;94081|AMA50018.1;Pf1|ANO47471.1;1215|OWP85178.1;GX_01|GX-01_GM001321;AH_01|AH-01_GM001814
cluster226	16	Q8PWY5	GO:0006796; P:phosphate-containing compound metabolic process; IEA:InterPro	NK01|OWP74332.1;90106|QYS89788.1;AL0236|QYS91561.1;TC_1691|APT21939.1;Costa_Rica_04_02_TN|QYS86845.1;ATCC_49512|AEW85656.1;FCO_F2|QOH24036.1;ARS1|RVU91378.1;C_2|AND64391.1;ATCC_23463|PDS24053.1;FCO_F9|QOG57957.1;94081|AMA50078.1;Pf1|ANO47409.1;1215|OWP84750.1;GX_01|GX-01_GM001253;AH_01|AH-01_GM001746
cluster227	16	N/A	N/A	NK01|OWP76996.1;90106|QYS88511.1;AL0236|QYS90377.1;TC_1691|APT21499.1;Costa_Rica_04_02_TN|QYS85473.1;ATCC_49512|AEW85860.1;FCO_F2|QOH23444.1;ARS1|RVU91939.1;C_2|AND63240.1;ATCC_23463|PDS23186.1;FCO_F9|QOG55925.1;94081|AMA49541.1;Pf1|ANO47915.1;1215|OWP83961.1;GX_01|GX-01_GM002914;AH_01|AH-01_GM002786
cluster228	16	Q5A599	GO:1900436; P:positive regulation of filamentous growth of a population of unicellular organisms in response to starvation; IMP:CGD	NK01|OWP75571.1;90106|QYS89238.1;AL0236|QYS90994.1;TC_1691|APT23329.1;Costa_Rica_04_02_TN|QYS85925.1;ATCC_49512|AEW86162.1;FCO_F2|QOH25056.1;ARS1|RVU90413.1;C_2|AND65090.1;ATCC_23463|PDS27183.1;FCO_F9|QOG56883.1;94081|AMA48775.1;Pf1|ANO48630.1;1215|OWP84376.1;GX_01|GX-01_GM001972;AH_01|AH-01_GM000567
cluster229	16	P51547	GO:0004784; F:superoxide dismutase activity; IEA:UniProtKB-EC	NK01|OWP76915.1;90106|QYS89098.1;AL0236|QYS91050.1;TC_1691|APT23213.1;Costa_Rica_04_02_TN|QYS86046.1;ATCC_49512|AEW85991.1;FCO_F2|QOH25167.1;ARS1|RVU90289.1;C_2|AND65161.1;ATCC_23463|PDS22960.1;FCO_F9|QOG56773.1;94081|AMA48703.1;Pf1|ANO48757.1;1215|OWP82854.1;GX_01|GX-01_GM002114;AH_01|AH-01_GM000018
cluster230	16	Q8DJK9	GO:0006979; P:response to oxidative stress; IEA:InterPro	NK01|OWP74374.1;90106|QYS89124.1;AL0236|QYS91032.1;TC_1691|APT23242.1;Costa_Rica_04_02_TN|QYS86377.1;ATCC_49512|AEW85960.1;FCO_F2|QOH25137.1;ARS1|RVU90318.1;C_2|AND65127.1;ATCC_23463|PDS24011.1;FCO_F9|QOG56804.1;94081|AMA48737.1;Pf1|ANO48723.1;1215|OWP83979.1;GX_01|GX-01_GM002084;AH_01|AH-01_GM000617
cluster231	16	N/A	N/A	NK01|OWP76730.1;90106|QYS89228.1;AL0236|QYS90651.1;TC_1691|APT23315.1;Costa_Rica_04_02_TN|QYS85938.1;ATCC_49512|AEW86146.1;FCO_F2|QOH25072.1;ARS1|RVU90396.1;C_2|AND64717.1;ATCC_23463|PDS27168.1;FCO_F9|QOG56867.1;94081|AMA49214.1;Pf1|ANO48647.1;1215|OWP82748.1;GX_01|GX-01_GM001990;AH_01|AH-01_GM000680
cluster232	16	N/A	N/A	NK01|OWP77460.1;90106|QYS88313.1;AL0236|QYS92350.1;TC_1691|APT23629.1;Costa_Rica_04_02_TN|QYS87654.1;ATCC_49512|AEW85496.2;FCO_F2|QOH24808.1;ARS1|RVU89797.1;C_2|AND63501.1;ATCC_23463|PDS23024.1;FCO_F9|QOG57120.1;94081|AMA48337.1;Pf1|ANO49304.1;1215|OWP84103.1;GX_01|GX-01_GM000236;AH_01|AH-01_GM000764
cluster233	16	P71318	GO:0003700; F:DNA-binding transcription factor activity; IEA:InterPro	NK01|OWP75343.1;90106|QYS88724.1;AL0236|QYS90739.1;TC_1691|APT22782.1;Costa_Rica_04_02_TN|QYS86535.1;ATCC_49512|AEW84997.1;FCO_F2|QOH25597.1;ARS1|RVU91886.1;C_2|AND64772.1;ATCC_23463|PDS22225.1;FCO_F9|QOG56297.1;94081|AMA49157.1;Pf1|ANO49229.1;1215|OWP82991.1;GX_01|GX-01_GM002580;AH_01|AH-01_GM000154
cluster234	16	N/A	N/A	NK01|OWP75772.1;90106|QYS88294.1;AL0236|QYS92328.1;TC_1691|APT22688.1;Costa_Rica_04_02_TN|QYS87636.1;ATCC_49512|AEW85470.1;FCO_F2|QOH24782.1;ARS1|RVU89823.1;C_2|AND63529.1;ATCC_23463|PDS26447.1;FCO_F9|QOG57146.1;94081|AMA48308.1;Pf1|ANO49334.1;1215|OWP85052.1;GX_01|GX-01_GM000264;AH_01|AH-01_GM000794
cluster235	16	A5UZH8	GO:0048038; F:quinone binding; IEA:UniProtKB-KW	NK01|OWP78195.1;90106|QYS88211.1;AL0236|QYS92267.1;TC_1691|APT22628.1;Costa_Rica_04_02_TN|QYS87546.1;ATCC_49512|AEW84874.1;FCO_F2|QOH24720.1;ARS1|RVU90623.1;C_2|AND63594.1;ATCC_23463|PDS22147.1;FCO_F9|QOG57210.1;94081|AMA48241.1;Pf1|ANO49405.1;1215|OWP83535.1;GX_01|GX-01_GM000380;AH_01|AH-01_GM000886
cluster236	16	N/A	N/A	NK01|OWP74738.1;90106|QYS88009.1;AL0236|QYS92049.1;TC_1691|APT22391.1;Costa_Rica_04_02_TN|QYS87371.1;ATCC_49512|AEW86493.1;FCO_F2|QOH24486.1;ARS1|RVU90916.1;C_2|AND63868.1;ATCC_23463|PDS27094.1;FCO_F9|QOG57454.1;94081|AMA47990.1;Pf1|ANO49674.1;1215|OWP85024.1;GX_01|GX-01_GM000645;AH_01|AH-01_GM001208
cluster237	16	Q58133	GO:0043565; F:sequence-specific DNA binding; IEA:InterPro	NK01|OWP74895.1;90106|QYS89661.1;AL0236|QYS91491.1;TC_1691|APT21796.1;Costa_Rica_04_02_TN|QYS86723.1;ATCC_49512|AEW87112.1;FCO_F2|QOH23887.1;ARS1|RVU91532.1;C_2|AND64477.1;ATCC_23463|PDS25985.1;FCO_F9|QOG58108.1;94081|AMA49994.1;Pf1|ANO47572.1;1215|OWP83707.1;GX_01|GX-01_GM001427;AH_01|AH-01_GM001841
cluster238	16	N/A	N/A	NK01|OWP75955.1;90106|QYS89187.1;AL0236|QYS91023.1;TC_1691|APT23231.1;Costa_Rica_04_02_TN|QYS86200.1;ATCC_49512|AEW85972.1;FCO_F2|QOH25149.1;ARS1|RVU90355.1;C_2|AND65117.1;ATCC_23463|PDS24000.1;FCO_F9|QOG56792.1;94081|AMA48747.1;Pf1|ANO48735.1;1215|OWP84464.1;GX_01|GX-01_GM002029;AH_01|AH-01_GM000603
cluster239	16	Q8KED5	GO:0045454; P:cell redox homeostasis; IEA:InterPro	NK01|OWP75627.1;90106|QYS90084.1;AL0236|QYS91064.1;TC_1691|APT23138.1;Costa_Rica_04_02_TN|QYS86493.1;ATCC_49512|AEW85381.1;FCO_F2|QOH25242.1;ARS1|RVU90215.1;C_2|AND65196.1;ATCC_23463|PDS23620.1;FCO_F9|QOG56696.1;94081|AMA48684.1;Pf1|ANO48835.1;1215|OWP84854.1;GX_01|GX-01_GM002196;AH_01|AH-01_GM002416
cluster240	16	P0C2U3	GO:0015031; P:protein transport; IEA:UniProtKB-KW	NK01|OWP75703.1;90106|QYS89813.1;AL0236|QYS91599.1;TC_1691|APT21960.1;Costa_Rica_04_02_TN|QYS86867.1;ATCC_49512|AEW85678.1;FCO_F2|QOH24057.1;ARS1|RVU91346.1;C_2|AND64359.1;ATCC_23463|PDS24181.1;FCO_F9|QOG57937.1;94081|AMA50115.1;Pf1|ANO47387.1;1215|OWP84168.1;GX_01|GX-01_GM001219;AH_01|AH-01_GM001709
cluster241	16	P0ABG8	GO:0008360; P:regulation of cell shape; IEA:UniProtKB-KW	NK01|OWP75713.1;90106|QYS89807.1;AL0236|QYS91596.1;TC_1691|APT21954.1;Costa_Rica_04_02_TN|QYS86859.1;ATCC_49512|AEW85670.1;FCO_F2|QOH24050.1;ARS1|RVU91353.1;C_2|AND64366.1;ATCC_23463|PDS24039.1;FCO_F9|QOG57943.1;94081|AMA50108.1;Pf1|ANO47394.1;1215|OWP84189.1;GX_01|GX-01_GM001226;AH_01|AH-01_GM001716
cluster242	16	N/A	N/A	NK01|OWP75151.1;90106|QYS88849.1;AL0236|QYS90971.1;TC_1691|APT22809.1;Costa_Rica_04_02_TN|QYS86094.1;ATCC_49512|AEW85026.1;FCO_F2|QOH25567.1;ARS1|RVU90044.1;C_2|AND65053.1;ATCC_23463|PDS27287.1;FCO_F9|QOG56330.1;94081|AMA48813.1;Pf1|ANO49198.1;1215|OWP83377.1;GX_01|GX-01_GM002392;AH_01|AH-01_GM000522
cluster243	16	P55195	GO:0006189; P:'de novo' IMP biosynthetic process; IEA:UniProtKB-UniPathway	NK01|OWP75070.1;90106|QYS89584.1;AL0236|QYS91471.1;TC_1691|APT21764.1;Costa_Rica_04_02_TN|QYS86695.1;ATCC_49512|AEW87064.1;FCO_F2|QOH23845.1;ARS1|RVU91610.1;C_2|AND64515.1;ATCC_23463|PDS24806.1;FCO_F9|QOG58140.1;94081|AMA49952.1;Pf1|ANO47610.1;1215|OWP83725.1;GX_01|GX-01_GM001491;AH_01|AH-01_GM001874
cluster244	16	N/A	N/A	NK01|OWP76807.1;90106|QYS89742.1;AL0236|QYS91523.1;TC_1691|APT21910.1;Costa_Rica_04_02_TN|QYS86804.1;ATCC_49512|AEW85625.1;FCO_F2|QOH24007.1;ARS1|RVU91421.1;C_2|AND64430.1;ATCC_23463|PDS23963.1;FCO_F9|QOG57988.1;94081|AMA50039.1;Pf1|ANO47447.1;1215|OWP85156.1;GX_01|GX-01_GM001296;AH_01|AH-01_GM001790
cluster245	16	A5FMX0	GO:0042254; P:ribosome biogenesis; IEA:UniProtKB-UniRule	NK01|OWP75074.1;90106|QYS89581.1;AL0236|QYS91468.1;TC_1691|APT21760.1;Costa_Rica_04_02_TN|QYS86691.1;ATCC_49512|AEW87060.1;FCO_F2|QOH23841.1;ARS1|RVU91614.1;C_2|AND64519.1;ATCC_23463|PDS24810.1;FCO_F9|QOG58144.1;94081|AMA49948.1;Pf1|ANO47614.1;1215|OWP83721.1;GX_01|GX-01_GM001495;AH_01|AH-01_GM001878
cluster246	16	N/A	N/A	NK01|OWP76703.1;90106|QYS89211.1;AL0236|QYS90667.1;TC_1691|APT23298.1;Costa_Rica_04_02_TN|QYS85961.1;ATCC_49512|AEW86127.1;FCO_F2|QOH25730.1;ARS1|RVU90372.1;C_2|AND64739.1;ATCC_23463|PDS22877.1;FCO_F9|QOG56848.1;94081|AMA49193.1;Pf1|ANO48665.1;1215|OWP84521.1;GX_01|GX-01_GM002012;AH_01|AH-01_GM000114
cluster247	16	Q9SRH6	GO:0002239; P:response to oomycetes; IEP:TAIR	NK01|OWP74348.1;90106|QYS87959.1;AL0236|QYS91967.1;TC_1691|APT22322.1;Costa_Rica_04_02_TN|QYS87321.1;ATCC_49512|AEW86571.1;FCO_F2|QOH24416.1;ARS1|RVU90985.1;C_2|AND63950.1;ATCC_23463|PDS26942.1;FCO_F9|QOG57524.1;94081|AMA50528.1;Pf1|ANO46969.1;1215|OWP84131.1;GX_01|GX-01_GM000724;AH_01|AH-01_GM001306
cluster248	16	N/A	N/A	NK01|OWP74617.1;90106|QYS88636.1;AL0236|QYS90562.1;TC_1691|APT23525.1;Costa_Rica_04_02_TN|QYS85691.1;ATCC_49512|AEW86068.1;FCO_F2|QOH23239.1;ARS1|RVU92097.1;C_2|AND63034.1;ATCC_23463|PDS25409.1;FCO_F9|QOG56125.1;94081|AMA49334.1;Pf1|ANO48121.1;1215|OWP83119.1;GX_01|GX-01_GM002740;AH_01|AH-01_GM002554
cluster249	16	N/A	N/A	NK01|OWP76606.1;90106|QYS88654.1;AL0236|QYS90582.1;TC_1691|APT21277.1;Costa_Rica_04_02_TN|QYS85715.1;ATCC_49512|AEW86037.1;FCO_F2|QOH23206.1;ARS1|RVU92130.1;C_2|AND63002.1;ATCC_23463|PDS24974.1;FCO_F9|QOG56158.1;94081|AMA49302.1;Pf1|ANO48154.1;1215|OWP83760.1;GX_01|GX-01_GM002707;AH_01|AH-01_GM002520
cluster250	16	Q55451	GO:0009236; P:cobalamin biosynthetic process; IEA:UniProtKB-UniPathway	NK01|OWP75916.1;90106|QYS90216.1;AL0236|QYS90902.1;TC_1691|APT23097.1;Costa_Rica_04_02_TN|QYS86397.1;ATCC_49512|AEW85335.1;FCO_F2|QOH25274.1;ARS1|RVU89944.1;C_2|AND64963.1;ATCC_23463|PDS23590.1;FCO_F9|QOG56682.1;94081|AMA48905.1;Pf1|ANO48883.1;1215|OWP84923.1;GX_01|GX-01_GM002510;AH_01|AH-01_GM000370
cluster252	16	N/A	N/A	NK01|OWP76706.1;90106|QYS89214.1;AL0236|QYS90666.1;TC_1691|APT23301.1;Costa_Rica_04_02_TN|QYS85959.1;ATCC_49512|AEW86130.1;FCO_F2|QOH25086.1;ARS1|RVU90375.1;C_2|AND64735.1;ATCC_23463|PDS22874.1;FCO_F9|QOG56851.1;94081|AMA49198.1;Pf1|ANO48662.1;1215|OWP84519.1;GX_01|GX-01_GM002009;AH_01|AH-01_GM000111
cluster253	16	O27101	GO:0015031; P:protein transport; IEA:UniProtKB-KW	NK01|OWP78360.1;90106|QYS88799.1;AL0236|QYS90825.1;TC_1691|APT23086.1;Costa_Rica_04_02_TN|QYS86165.1;ATCC_49512|AEW85321.1;FCO_F2|QOH25288.1;ARS1|RVU89986.1;C_2|AND65570.1;ATCC_23463|PDS23576.1;FCO_F9|QOG56668.1;94081|AMA50645.1;Pf1|ANO48898.1;1215|OWP82949.1;GX_01|GX-01_GM002464;AH_01|AH-01_GM000263
cluster254	16	N/A	N/A	NK01|OWP77237.1;90106|QYS88092.1;AL0236|QYS92087.1;TC_1691|APT22446.1;Costa_Rica_04_02_TN|QYS87417.1;ATCC_49512|AEW86432.1;FCO_F2|QOH24538.1;ARS1|RVU90790.1;C_2|AND63813.1;ATCC_23463|PDS23308.1;FCO_F9|QOG57401.1;94081|AMA48043.1;Pf1|ANO49615.1;1215|OWP84016.1;GX_01|GX-01_GM000552;AH_01|AH-01_GM001149
cluster255	16	N/A	N/A	NK01|OWP74743.1;90106|QYS88005.1;AL0236|QYS92044.1;TC_1691|APT23606.1;Costa_Rica_04_02_TN|QYS87368.1;ATCC_49512|AEW86501.1;FCO_F2|QOH24479.1;ARS1|RVU90922.1;C_2|AND63876.1;ATCC_23463|PDS27102.1;FCO_F9|QOG57461.1;94081|AMA47981.1;Pf1|ANO49682.1;1215|OWP85032.1;GX_01|GX-01_GM000653;AH_01|AH-01_GM001216
cluster256	16	N/A	N/A	NK01|OWP76403.1;90106|QYS88870.1;AL0236|QYS90920.1;TC_1691|APT23065.1;Costa_Rica_04_02_TN|QYS86358.1;ATCC_49512|AEW85299.1;FCO_F2|QOH25305.1;ARS1|RVU91627.1;C_2|AND64978.1;ATCC_23463|PDS21823.1;FCO_F9|QOG56643.1;94081|AMA48890.1;Pf1|ANO48920.1;1215|OWP83587.1;GX_01|GX-01_GM002364;AH_01|AH-01_GM000385
cluster257	16	B2VA52	GO:0008360; P:regulation of cell shape; IEA:UniProtKB-KW	NK01|OWP76349.1;90106|QYS89554.1;AL0236|QYS91454.1;TC_1691|APT21749.1;Costa_Rica_04_02_TN|QYS86678.1;ATCC_49512|AEW87049.1;FCO_F2|QOH23829.1;ARS1|RVU91722.1;C_2|AND64530.1;ATCC_23463|PDS26503.1;FCO_F9|QOG58155.1;94081|AMA49937.1;Pf1|ANO47625.1;1215|OWP82791.1;GX_01|GX-01_GM001517;AH_01|AH-01_GM001889
cluster258	16	N/A	N/A	NK01|OWP78022.1;90106|QYS89309.1;AL0236|QYS91179.1;TC_1691|APT23424.1;Costa_Rica_04_02_TN|QYS85858.1;ATCC_49512|AEW86273.1;FCO_F2|QOH24942.1;ARS1|RVU90511.1;C_2|AND65328.1;ATCC_23463|PDS23516.1;FCO_F9|QOG56983.1;94081|AMA48544.1;Pf1|ANO48522.1;1215|OWP84306.1;GX_01|GX-01_GM001858;AH_01|AH-01_GM002279
cluster259	16	Q9MUT3	GO:0015979; P:photosynthesis; IEA:UniProtKB-KW	NK01|OWP75924.1;90106|QYS88774.1;AL0236|QYS90891.1;TC_1691|APT23091.1;Costa_Rica_04_02_TN|QYS86386.1;ATCC_49512|AEW85326.1;FCO_F2|QOH25283.1;ARS1|RVU89953.1;C_2|AND64955.1;ATCC_23463|PDS23581.1;FCO_F9|QOG56673.1;94081|AMA48913.1;Pf1|ANO48892.1;1215|OWP84917.1;GX_01|GX-01_GM002501;AH_01|AH-01_GM000361
cluster260	16	P33656	GO:0001123; P:transcription initiation from bacterial-type RNA polymerase promoter; IEA:UniProtKB-UniRule	NK01|OWP77331.1;90106|QYS89730.1;AL0236|QYS91231.1;TC_1691|APT21878.1;Costa_Rica_04_02_TN|QYS86789.1;ATCC_49512|AEW85587.1;FCO_F2|QOH23970.1;ARS1|RVU91446.1;C_2|AND65394.1;ATCC_23463|PDS22427.1;FCO_F9|QOG58023.1;94081|AMA48478.1;Pf1|ANO47484.1;1215|OWP85388.1;GX_01|GX-01_GM001324;AH_01|AH-01_GM002205
cluster261	16	N/A	N/A	NK01|OWP77154.1;90106|QYS88409.1;AL0236|QYS90271.1;TC_1691|APT21645.1;Costa_Rica_04_02_TN|QYS85316.1;ATCC_49512|AEW86940.1;FCO_F2|QOH23591.1;ARS1|RVU89667.1;C_2|AND63366.1;ATCC_23463|PDS25321.1;FCO_F9|QOG58392.1;94081|AMA49677.1;Pf1|ANO47743.1;1215|OWP82877.1;GX_01|GX-01_GM000090;AH_01|AH-01_GM002930
cluster262	16	N/A	N/A	NK01|OWP76604.1;90106|QYS88656.1;AL0236|QYS90584.1;TC_1691|APT21275.1;Costa_Rica_04_02_TN|QYS85717.1;ATCC_49512|AEW86035.1;FCO_F2|QOH23204.1;ARS1|RVU92132.1;C_2|AND65480.1;ATCC_23463|PDS24972.1;FCO_F9|QOG56160.1;94081|AMA49300.1;Pf1|ANO48156.1;1215|OWP82964.1;GX_01|GX-01_GM002705;AH_01|AH-01_GM002518
cluster263	16	P25888	GO:0042255; P:ribosome assembly; IGI:EcoCyc	NK01|OWP75574.1;90106|QYS89240.1;AL0236|QYS91109.1;TC_1691|APT23332.1;Costa_Rica_04_02_TN|QYS85921.1;ATCC_49512|AEW86166.1;FCO_F2|QOH25052.1;ARS1|RVU90415.1;C_2|AND65238.1;ATCC_23463|PDS27187.1;FCO_F9|QOG56887.1;94081|AMA48637.1;Pf1|ANO48626.1;1215|OWP84379.1;GX_01|GX-01_GM001968;AH_01|AH-01_GM002375
cluster264	16	Q6F9F4	GO:0016810; F:hydrolase activity, acting on carbon-nitrogen (but not peptide) bonds; IDA:UniProtKB	NK01|OWP79081.1;90106|QYS90027.1;AL0236|QYS91919.1;TC_1691|APT22264.1;Costa_Rica_04_02_TN|QYS87268.1;ATCC_49512|AEW86632.1;FCO_F2|QOH24359.1;ARS1|RVU91077.1;C_2|AND64008.1;ATCC_23463|PDS25724.1;FCO_F9|QOG57584.1;94081|AMA50470.1;Pf1|ANO47040.1;1215|OWP84406.1;GX_01|GX-01_GM000863;AH_01|AH-01_GM001374
cluster265	16	N/A	N/A	NK01|OWP78388.1;90106|QYS88965.1;AL0236|QYS90745.1;TC_1691|APT22829.1;Costa_Rica_04_02_TN|QYS86122.1;ATCC_49512|AEW85048.1;FCO_F2|QOH25546.1;ARS1|RVU90172.1;C_2|AND64779.1;ATCC_23463|PDS23222.1;FCO_F9|QOG56351.1;94081|AMA49150.1;Pf1|ANO49176.1;1215|OWP82625.1;GX_01|GX-01_GM002250;AH_01|AH-01_GM000161
cluster266	16	P44070	GO:0005886; C:plasma membrane; IEA:UniProtKB-SubCell	NK01|OWP77003.1;90106|QYS88506.1;AL0236|QYS90371.1;TC_1691|APT21505.1;Costa_Rica_04_02_TN|QYS85468.1;ATCC_49512|AEW85866.1;FCO_F2|QOH23450.1;ARS1|RVU91932.1;C_2|AND63246.1;ATCC_23463|PDS23193.1;FCO_F9|QOG55918.1;94081|AMA49547.1;Pf1|ANO47908.1;1215|OWP83954.1;GX_01|GX-01_GM002921;AH_01|AH-01_GM002793
cluster267	16	N/A	N/A	NK01|OWP77486.1;90106|QYS88332.1;AL0236|QYS92365.1;TC_1691|APT22743.1;Costa_Rica_04_02_TN|QYS87674.1;ATCC_49512|AEW85524.1;FCO_F2|QOH24834.1;ARS1|RVU89773.1;C_2|AND63475.1;ATCC_23463|PDS23766.1;FCO_F9|QOG57093.1;94081|AMA48364.1;Pf1|ANO49274.1;1215|OWP84656.1;GX_01|GX-01_GM000207;AH_01|AH-01_GM000733
cluster268	16	N/A	N/A	NK01|OWP77118.1;90106|QYS88436.1;AL0236|QYS90304.1;TC_1691|APT21609.1;Costa_Rica_04_02_TN|QYS85342.1;ATCC_49512|AEW86902.1;FCO_F2|QOH23552.1;ARS1|RVU89627.1;C_2|AND63329.1;ATCC_23463|PDS25281.1;FCO_F9|QOG58441.1;94081|AMA49633.1;Pf1|ANO47784.1;1215|OWP84858.1;GX_01|GX-01_GM000048;AH_01|AH-01_GM002887
cluster269	16	N/A	N/A	NK01|OWP79035.1;90106|QYS90075.1;AL0236|QYS91894.1;TC_1691|APT22230.1;Costa_Rica_04_02_TN|QYS87177.1;ATCC_49512|AEW86672.1;FCO_F2|QOH24329.1;ARS1|RVU91030.1;C_2|AND64036.1;ATCC_23463|PDS25858.1;FCO_F9|QOG57618.1;94081|AMA50434.1;Pf1|ANO47081.1;1215|OWP83637.1;GX_01|GX-01_GM000777;AH_01|AH-01_GM001408
cluster270	16	Q5HKQ0	GO:0043708; P:cell adhesion involved in biofilm formation; IEA:InterPro	NK01|OWP76783.1;90106|QYS89769.1;AL0236|QYS91546.1;TC_1691|APT21924.1;Costa_Rica_04_02_TN|QYS86829.1;ATCC_49512|AEW85642.2;FCO_F2|QOH24022.1;ARS1|RVU91394.1;C_2|AND64408.1;ATCC_23463|PDS24069.1;FCO_F9|QOG57972.1;94081|AMA50062.1;Pf1|ANO47426.1;1215|OWP84736.1;GX_01|GX-01_GM001268;AH_01|AH-01_GM001765
cluster271	16	Q7WZY5	GO:0046983; F:protein dimerization activity; IEA:InterPro	NK01|OWP77219.1;90106|QYS88117.1;AL0236|QYS92490.1;TC_1691|APT22460.1;Costa_Rica_04_02_TN|QYS87436.1;ATCC_49512|AEW86417.2;FCO_F2|QOH24550.1;ARS1|RVU90770.1;C_2|AND63795.1;ATCC_23463|PDS23044.1;FCO_F9|QOG57387.1;94081|AMA48061.1;Pf1|ANO49599.1;1215|OWP84723.1;GX_01|GX-01_GM000531;AH_01|AH-01_GM001128
cluster272	16	N/A	N/A	NK01|OWP77224.1;90106|QYS88108.1;AL0236|QYS92489.1;TC_1691|APT22464.1;Costa_Rica_04_02_TN|QYS87431.1;ATCC_49512|AEW86412.1;FCO_F2|QOH24554.1;ARS1|RVU90775.1;C_2|AND65513.1;ATCC_23463|PDS23040.1;FCO_F9|QOG57382.1;94081|AMA50585.1;Pf1|ANO49594.1;1215|OWP82575.1;GX_01|GX-01_GM000536;AH_01|AH-01_GM001133
cluster273	16	A6GXG2	GO:0035999; P:tetrahydrofolate interconversion; IEA:UniProtKB-UniPathway	NK01|OWP75203.1;90106|QYS89118.1;AL0236|QYS91026.1;TC_1691|APT23235.1;Costa_Rica_04_02_TN|QYS86009.1;ATCC_49512|AEW85967.1;FCO_F2|QOH25144.1;ARS1|RVU90311.1;C_2|AND65122.1;ATCC_23463|PDS24004.1;FCO_F9|QOG56797.1;94081|AMA48742.1;Pf1|ANO48730.1;1215|OWP83987.1;GX_01|GX-01_GM002091;AH_01|AH-01_GM000609
cluster274	16	Q8RBH4	GO:0019557; P:histidine catabolic process to glutamate and formate; IEA:UniProtKB-UniPathway	NK01|OWP75329.1;90106|QYS88733.1;AL0236|QYS92564.1;TC_1691|APT23633.1;Costa_Rica_04_02_TN|QYS86523.1;ATCC_49512|AEW85008.1;FCO_F2|QOH25587.1;ARS1|RVU91898.1;C_2|AND65585.1;ATCC_23463|PDS22241.1;FCO_F9|QOG56307.1;94081|AMA50626.1;Pf1|ANO49218.1;1215|OWP83867.1;GX_01|GX-01_GM002567;AH_01|AH-01_GM000543
cluster275	16	N/A	N/A	NK01|OWP74248.1;90106|QYS87953.1;AL0236|QYS91962.1;TC_1691|APT22315.1;Costa_Rica_04_02_TN|QYS87313.1;ATCC_49512|AEW86577.2;FCO_F2|QOH24410.1;ARS1|RVU91670.1;C_2|AND63955.1;ATCC_23463|PDS22125.1;FCO_F9|QOG57530.1;94081|AMA50523.1;Pf1|ANO46977.1;1215|OWP83422.1;GX_01|GX-01_GM000732;AH_01|AH-01_GM001312
cluster276	16	N/A	N/A	NK01|OWP75326.1;90106|QYS88735.1;AL0236|QYS90978.1;TC_1691|APT22793.1;Costa_Rica_04_02_TN|QYS86520.1;ATCC_49512|AEW85011.1;FCO_F2|QOH25584.1;ARS1|RVU91903.1;C_2|AND65067.1;ATCC_23463|PDS22237.1;FCO_F9|QOG56310.1;94081|AMA48799.1;Pf1|ANO49215.1;1215|OWP83869.1;GX_01|GX-01_GM002564;AH_01|AH-01_GM000540
cluster277	16	N/A	N/A	NK01|OWP76943.1;90106|QYS89030.1;AL0236|QYS91004.1;TC_1691|APT23190.1;Costa_Rica_04_02_TN|QYS86066.1;ATCC_49512|AEW85433.1;FCO_F2|QOH25191.1;ARS1|RVU90265.1;C_2|AND65100.1;ATCC_23463|PDS24410.1;FCO_F9|QOG56749.1;94081|AMA48765.1;Pf1|ANO48782.1;1215|OWP84904.1;GX_01|GX-01_GM002142;AH_01|AH-01_GM000579
cluster278	16	Q9HUW1	GO:0017150; F:tRNA dihydrouridine synthase activity; IEA:UniProtKB-UniRule	NK01|OWP79092.1;90106|QYS90039.1;AL0236|QYS91922.1;TC_1691|APT22274.1;Costa_Rica_04_02_TN|QYS87273.1;ATCC_49512|AEW86621.1;FCO_F2|QOH24368.1;ARS1|RVU91066.1;C_2|AND63998.1;ATCC_23463|PDS25734.1;FCO_F9|QOG57573.1;94081|AMA50480.1;Pf1|ANO47028.1;1215|OWP83259.1;GX_01|GX-01_GM000850;AH_01|AH-01_GM001361
cluster279	16	P21762	GO:0006979; P:response to oxidative stress; IBA:GO_Central	NK01|OWP75634.1;90106|QYS88999.1;AL0236|QYS91067.1;TC_1691|APT23145.1;Costa_Rica_04_02_TN|QYS86499.1;ATCC_49512|AEW85388.1;FCO_F2|QOH25235.1;ARS1|RVU90219.1;C_2|AND65203.1;ATCC_23463|PDS23627.1;FCO_F9|QOG56703.1;94081|AMA48677.1;Pf1|ANO48828.1;1215|OWP84847.1;GX_01|GX-01_GM002192;AH_01|AH-01_GM002409
cluster280	16	N/A	N/A	NK01|OWP76913.1;90106|QYS89100.1;AL0236|QYS91051.1;TC_1691|APT23215.1;Costa_Rica_04_02_TN|QYS86044.1;ATCC_49512|AEW85989.1;FCO_F2|QOH25165.1;ARS1|RVU90291.1;C_2|AND65163.1;ATCC_23463|PDS22962.1;FCO_F9|QOG56775.1;94081|AMA48701.1;Pf1|ANO48755.1;1215|OWP82852.1;GX_01|GX-01_GM002112;AH_01|AH-01_GM000016
cluster281	16	N/A	N/A	NK01|OWP78562.1;90106|QYS89957.1;AL0236|QYS92470.1;TC_1691|APT22100.1;Costa_Rica_04_02_TN|QYS87014.1;ATCC_49512|AEW86806.1;FCO_F2|QOH24196.1;ARS1|RVU91171.1;C_2|AND64139.1;ATCC_23463|PDS22602.1;FCO_F9|QOG57773.1;94081|AMA50320.1;Pf1|ANO47228.1;1215|OWP84972.1;GX_01|GX-01_GM000973;AH_01|AH-01_GM001519
cluster282	16	N/A	N/A	NK01|OWP77762.1;90106|QYS88693.1;AL0236|QYS90614.1;TC_1691|APT21228.1;Costa_Rica_04_02_TN|QYS85755.1;ATCC_49512|AEW84937.1;FCO_F2|QOH23159.1;ARS1|RVU92186.1;C_2|AND62965.1;ATCC_23463|PDS26748.1;FCO_F9|QOG56230.1;94081|AMA49264.1;Pf1|ANO48209.1;1215|OWP83186.1;GX_01|GX-01_GM002639;AH_01|AH-01_GM002473
cluster283	16	A6GW90	GO:0042274; P:ribosomal small subunit biogenesis; IEA:UniProtKB-UniRule	NK01|OWP77484.1;90106|QYS88331.1;AL0236|QYS92364.1;TC_1691|APT22741.1;Costa_Rica_04_02_TN|QYS87672.1;ATCC_49512|AEW85522.1;FCO_F2|QOH24832.1;ARS1|RVU89775.1;C_2|AND63476.1;ATCC_23463|PDS23767.1;FCO_F9|QOG57095.1;94081|AMA48363.1;Pf1|ANO49276.1;1215|OWP84654.1;GX_01|GX-01_GM000209;AH_01|AH-01_GM000735
cluster284	16	N/A	N/A	NK01|OWP76437.1;90106|QYS88898.1;AL0236|QYS90818.1;TC_1691|APT22915.1;Costa_Rica_04_02_TN|QYS86282.1;ATCC_49512|AEW85139.1;FCO_F2|QOH25457.1;ARS1|RVU90096.1;C_2|AND64862.1;ATCC_23463|PDS22339.1;FCO_F9|QOG56492.1;94081|AMA49064.1;Pf1|ANO49085.1;1215|OWP83762.1;GX_01|GX-01_GM002336;AH_01|AH-01_GM000249
cluster285	16	N/A	N/A	NK01|OWP78774.1;90106|QYS88135.1;AL0236|QYS92141.1;TC_1691|APT22490.1;Costa_Rica_04_02_TN|QYS87455.1;ATCC_49512|AEW87379.1;FCO_F2|QOH24583.1;ARS1|RVU90745.1;C_2|AND63759.1;ATCC_23463|PDS25536.1;FCO_F9|QOG57352.1;94081|AMA48104.1;Pf1|ANO49556.1;1215|OWP83846.1;GX_01|GX-01_GM000502;AH_01|AH-01_GM001040
cluster286	16	A5FLE7	GO:0006782; P:protoporphyrinogen IX biosynthetic process; IEA:UniProtKB-UniPathway	NK01|OWP79016.1;90106|QYS89975.1;AL0236|QYS91842.1;TC_1691|APT22211.1;Costa_Rica_04_02_TN|QYS87148.1;ATCC_49512|AEW86691.1;FCO_F2|QOH24307.1;ARS1|RVU91138.1;C_2|AND64088.1;ATCC_23463|PDS23352.1;FCO_F9|QOG57637.1;94081|AMA50370.1;Pf1|ANO47102.1;1215|OWP84147.1;GX_01|GX-01_GM000936;AH_01|AH-01_GM001456
cluster287	16	Q086T5	GO:0009236; P:cobalamin biosynthetic process; IEA:UniProtKB-UniRule	NK01|OWP75239.1;90106|QYS88526.1;AL0236|QYS90390.1;TC_1691|APT21479.1;Costa_Rica_04_02_TN|QYS87846.1;ATCC_49512|AEW85838.1;FCO_F2|QOH23424.1;ARS1|RVU91961.1;C_2|AND63223.1;ATCC_23463|PDS22821.1;FCO_F9|QOG55945.1;94081|AMA49524.1;Pf1|ANO47937.1;1215|OWP84559.1;GX_01|GX-01_GM002888;AH_01|AH-01_GM002765
cluster288	16	N/A	N/A	NK01|OWP76521.1;90106|QYS90132.1;AL0236|QYS92456.1;TC_1691|APT22014.1;Costa_Rica_04_02_TN|QYS86939.1;ATCC_49512|AEW85735.1;FCO_F2|QOH25660.1;ARS1|RVU91295.1;C_2|AND64303.1;ATCC_23463|PDS26681.1;FCO_F9|QOG57882.1;94081|AMA50177.1;Pf1|ANO47326.1;1215|OWP84264.1;GX_01|GX-01_GM001162;AH_01|AH-01_GM001643
cluster289	16	N/A	N/A	NK01|OWP78057.1;90106|QYS89268.1;AL0236|QYS91126.1;TC_1691|APT23371.1;Costa_Rica_04_02_TN|QYS85884.1;ATCC_49512|AEW86207.1;FCO_F2|QOH25011.1;ARS1|RVU90455.1;C_2|AND65260.1;ATCC_23463|PDS27224.1;FCO_F9|QOG56928.1;94081|AMA48612.1;Pf1|ANO48581.1;1215|OWP83671.1;GX_01|GX-01_GM001922;AH_01|AH-01_GM002351
cluster290	16	Q4J9L3	GO:0006464; P:cellular protein modification process; IEA:UniProtKB-UniRule	NK01|OWP75972.1;90106|QYS89123.1;AL0236|QYS91031.1;TC_1691|APT23241.1;Costa_Rica_04_02_TN|QYS87886.1;ATCC_49512|AEW85961.1;FCO_F2|QOH25138.1;ARS1|RVU90317.1;C_2|AND65593.1;ATCC_23463|PDS24010.1;FCO_F9|QOG56803.1;94081|AMA50617.1;Pf1|ANO48724.1;1215|OWP83980.1;GX_01|GX-01_GM002085;AH_01|AH-01_GM000616
cluster291	16	Q87RD1	GO:0002949; P:tRNA threonylcarbamoyladenosine modification; IEA:InterPro	NK01|OWP76507.1;90106|QYS89866.1;AL0236|QYS91667.1;TC_1691|APT22020.1;Costa_Rica_04_02_TN|QYS86944.1;ATCC_49512|AEW85741.1;FCO_F2|QOH24115.1;ARS1|RVU91277.1;C_2|AND64297.1;ATCC_23463|PDS26687.1;FCO_F9|QOG57876.1;94081|AMA50183.1;Pf1|ANO47319.1;1215|OWP83792.1;GX_01|GX-01_GM001156;AH_01|AH-01_GM001637
cluster292	16	A5FN17	GO:0006412; P:translation; IEA:UniProtKB-UniRule	NK01|OWP77613.1;90106|QYS89512.1;AL0236|QYS91405.1;TC_1691|APT21701.1;Costa_Rica_04_02_TN|QYS86630.1;ATCC_49512|AEW86995.1;FCO_F2|QOH23775.1;ARS1|RVU91772.1;C_2|AND64581.1;ATCC_23463|PDS25922.1;FCO_F9|QOG58208.1;94081|AMA49887.1;Pf1|ANO47678.1;1215|OWP85256.1;GX_01|GX-01_GM001570;AH_01|AH-01_GM001943
cluster293	16	B7KKJ9	GO:0006355; P:regulation of transcription, DNA-templated; IEA:UniProtKB-UniRule	NK01|OWP77775.1;90106|QYS88683.1;AL0236|QYS90604.1;TC_1691|APT21243.1;Costa_Rica_04_02_TN|QYS85742.1;ATCC_49512|AEW84921.1;FCO_F2|QOH23174.1;ARS1|RVU92170.1;C_2|AND62979.1;ATCC_23463|PDS26764.1;FCO_F9|QOG56216.1;94081|AMA49279.1;Pf1|ANO48191.1;1215|OWP83065.1;GX_01|GX-01_GM002659;AH_01|AH-01_GM002492
cluster294	16	N/A	N/A	NK01|OWP74168.1;90106|QYS88955.1;AL0236|QYS90886.1;TC_1691|APT23003.1;Costa_Rica_04_02_TN|QYS86263.1;ATCC_49512|AEW85283.1;FCO_F2|QOH25370.1;ARS1|RVU90156.1;C_2|AND64948.1;ATCC_23463|PDS21994.1;FCO_F9|QOG56630.1;94081|AMA48920.1;Pf1|ANO48990.1;1215|OWP83551.1;GX_01|GX-01_GM002269;AH_01|AH-01_GM000353
cluster295	16	O34648	GO:0005886; C:plasma membrane; IEA:UniProtKB-SubCell	NK01|OWP76494.1;90106|QYS89839.1;AL0236|QYS91659.1;TC_1691|APT22005.1;Costa_Rica_04_02_TN|QYS86933.1;ATCC_49512|AEW85726.1;FCO_F2|QOH24102.1;ARS1|RVU91305.1;C_2|AND64312.1;ATCC_23463|PDS26672.1;FCO_F9|QOG57891.1;94081|AMA50168.1;Pf1|ANO47335.1;1215|OWP84274.1;GX_01|GX-01_GM001172;AH_01|AH-01_GM001652
cluster296	16	O31540	GO:0005886; C:plasma membrane; IEA:UniProtKB-SubCell	NK01|OWP78777.1;90106|QYS88127.1;AL0236|QYS92139.1;TC_1691|APT22486.1;Costa_Rica_04_02_TN|QYS87453.1;ATCC_49512|AEW87374.1;FCO_F2|QOH24579.1;ARS1|RVU90757.1;C_2|AND63763.1;ATCC_23463|PDS25531.1;FCO_F9|QOG57356.1;94081|AMA48100.1;Pf1|ANO49561.1;1215|OWP84709.1;GX_01|GX-01_GM000516;AH_01|AH-01_GM001045
cluster297	16	P54168	N/A	NK01|OWP79006.1;90106|QYS89971.1;AL0236|QYS91818.1;TC_1691|APT22203.1;Costa_Rica_04_02_TN|QYS87141.1;ATCC_49512|AEW86700.1;FCO_F2|QOH24298.1;ARS1|RVU91145.1;C_2|AND64117.1;ATCC_23463|PDS23343.1;FCO_F9|QOG57646.1;94081|AMA50342.1;Pf1|ANO47111.1;1215|OWP84155.1;GX_01|GX-01_GM000945;AH_01|AH-01_GM001485
cluster298	16	Q72SX8	GO:0015986; P:ATP synthesis coupled proton transport; IEA:UniProtKB-UniRule	NK01|OWP78782.1;90106|QYS88123.1;AL0236|QYS92135.1;TC_1691|APT22481.1;Costa_Rica_04_02_TN|QYS87450.1;ATCC_49512|AEW87369.1;FCO_F2|QOH24574.1;ARS1|RVU90762.1;C_2|AND63768.1;ATCC_23463|PDS25526.1;FCO_F9|QOG57361.1;94081|AMA48085.1;Pf1|ANO49566.1;1215|OWP84714.1;GX_01|GX-01_GM000521;AH_01|AH-01_GM001050
cluster299	16	N/A	N/A	NK01|OWP74235.1;90106|QYS89820.1;AL0236|QYS91636.1;TC_1691|APT21989.1;Costa_Rica_04_02_TN|QYS86881.1;ATCC_49512|AEW85710.1;FCO_F2|QOH24088.1;ARS1|RVU91333.1;C_2|AND64340.1;ATCC_23463|PDS26659.1;FCO_F9|QOG57905.1;94081|AMA50139.1;Pf1|ANO47353.1;1215|OWP84631.1;GX_01|GX-01_GM001205;AH_01|AH-01_GM001686
cluster300	16	A0M0A2	GO:0006412; P:translation; IEA:UniProtKB-UniRule	NK01|OWP77000.1;90106|QYS88509.1;AL0236|QYS90374.1;TC_1691|APT21503.1;Costa_Rica_04_02_TN|QYS85470.1;ATCC_49512|AEW85863.1;FCO_F2|QOH23447.1;ARS1|RVU91935.1;C_2|AND63243.1;ATCC_23463|PDS23190.1;FCO_F9|QOG55921.1;94081|AMA49544.1;Pf1|ANO47911.1;1215|OWP83957.1;GX_01|GX-01_GM002918;AH_01|AH-01_GM002790
cluster301	16	Q0TMR2	GO:0006412; P:translation; IEA:UniProtKB-UniRule	NK01|OWP77621.1;90106|QYS89519.1;AL0236|QYS91412.1;TC_1691|APT21708.1;Costa_Rica_04_02_TN|QYS86636.1;ATCC_49512|AEW87003.1;FCO_F2|QOH23783.1;ARS1|RVU91764.1;C_2|AND64574.1;ATCC_23463|PDS25915.1;FCO_F9|QOG58200.1;94081|AMA49894.1;Pf1|ANO47671.1;1215|OWP85249.1;GX_01|GX-01_GM001563;AH_01|AH-01_GM001936
cluster302	16	N/A	N/A	NK01|OWP78797.1;90106|QYS88170.1;AL0236|QYS92222.1;TC_1691|APT23620.1;Costa_Rica_04_02_TN|QYS87497.1;ATCC_49512|AEW87451.1;FCO_F2|QOH24657.1;ARS1|RVU90686.1;C_2|AND63686.1;ATCC_23463|PDS26180.1;FCO_F9|QOG57274.1;94081|AMA48177.1;Pf1|ANO49473.1;1215|OWP84960.1;GX_01|GX-01_GM000444;AH_01|AH-01_GM000956
cluster303	16	A6GZL9	GO:0009249; P:protein lipoylation; IEA:UniProtKB-UniRule	NK01|OWP75896.1;90106|QYS88807.1;AL0236|QYS90863.1;TC_1691|APT22844.1;Costa_Rica_04_02_TN|QYS86419.1;ATCC_49512|AEW85064.1;FCO_F2|QOH25530.1;ARS1|RVU89997.1;C_2|AND64914.1;ATCC_23463|PDS24262.1;FCO_F9|QOG56418.1;94081|AMA48955.1;Pf1|ANO49160.1;1215|OWP83579.1;GX_01|GX-01_GM002452;AH_01|AH-01_GM000311
cluster304	16	B2RIV3	GO:0044206; P:UMP salvage; IEA:UniProtKB-UniPathway	NK01|OWP77260.1;90106|QYS88050.1;AL0236|QYS92067.1;TC_1691|APT22424.1;Costa_Rica_04_02_TN|QYS87397.1;ATCC_49512|AEW86457.1;FCO_F2|QOH24515.1;ARS1|RVU90886.1;C_2|AND63838.1;ATCC_23463|PDS26999.1;FCO_F9|QOG57423.1;94081|AMA48019.1;Pf1|ANO49639.1;1215|OWP84761.1;GX_01|GX-01_GM000594;AH_01|AH-01_GM001173
cluster305	16	N/A	N/A	NK01|OWP79124.1;90106|QYS87933.1;AL0236|QYS91946.1;TC_1691|APT22307.1;Costa_Rica_04_02_TN|QYS87304.1;ATCC_49512|AEW86585.1;FCO_F2|QOH24403.1;ARS1|RVU90997.1;C_2|AND65521.1;ATCC_23463|PDS25771.1;FCO_F9|QOG57538.1;94081|AMA50727.1;Pf1|ANO46985.1;1215|OWP84820.1;GX_01|GX-01_GM000740;AH_01|AH-01_GM001320
cluster306	16	N/A	N/A	NK01|OWP76292.1;90106|QYS88604.1;AL0236|QYS90494.1;TC_1691|APT21349.1;Costa_Rica_04_02_TN|QYS85642.1;ATCC_49512|AEW87209.1;FCO_F2|QOH23278.1;ARS1|RVU92059.1;C_2|AND63103.1;ATCC_23463|PDS22836.1;FCO_F9|QOG56085.1;94081|AMA49398.1;Pf1|ANO48079.1;1215|OWP83086.1;GX_01|GX-01_GM002782;AH_01|AH-01_GM002632
cluster307	16	P08954	GO:0016042; P:lipid catabolic process; IEA:UniProtKB-KW	NK01|OWP78990.1;90106|QYS89984.1;AL0236|QYS91832.1;TC_1691|APT22185.1;Costa_Rica_04_02_TN|QYS87128.1;ATCC_49512|AEW86721.1;FCO_F2|QOH24278.1;ARS1|RVU91121.1;C_2|AND64101.1;ATCC_23463|PDS26583.1;FCO_F9|QOG57666.1;94081|AMA50357.1;Pf1|ANO47133.1;1215|OWP82920.1;GX_01|GX-01_GM000919;AH_01|AH-01_GM001468
cluster308	16	A6GZI6	GO:0006412; P:translation; IEA:UniProtKB-UniRule	NK01|OWP77931.1;90106|QYS88598.1;AL0236|QYS90487.1;TC_1691|APT21356.1;Costa_Rica_04_02_TN|QYS85638.1;ATCC_49512|AEW87216.1;FCO_F2|QOH23284.1;ARS1|RVU92052.1;C_2|AND63108.1;ATCC_23463|PDS22843.1;FCO_F9|QOG56079.1;94081|AMA49403.1;Pf1|ANO48071.1;1215|OWP83618.1;GX_01|GX-01_GM002790;AH_01|AH-01_GM002640
cluster309	16	N/A	N/A	NK01|OWP74319.1;90106|QYS89246.1;AL0236|QYS91116.1;TC_1691|APT23341.1;Costa_Rica_04_02_TN|QYS85908.1;ATCC_49512|AEW86176.1;FCO_F2|QOH25042.1;ARS1|RVU90423.1;C_2|AND65248.1;ATCC_23463|PDS27197.1;FCO_F9|QOG56897.1;94081|AMA48626.1;Pf1|ANO48616.1;1215|OWP84388.1;GX_01|GX-01_GM001957;AH_01|AH-01_GM002365
cluster310	16	N/A	N/A	NK01|OWP74955.1;90106|QYS87962.1;AL0236|QYS91971.1;TC_1691|APT22328.1;Costa_Rica_04_02_TN|QYS87325.1;ATCC_49512|AEW86566.1;FCO_F2|QOH24420.1;ARS1|RVU90982.1;C_2|AND63946.1;ATCC_23463|PDS26946.1;FCO_F9|QOG57520.1;94081|AMA50532.1;Pf1|ANO46963.1;1215|OWP84134.1;GX_01|GX-01_GM000721;AH_01|AH-01_GM001302
cluster311	16	N/A	N/A	NK01|OWP76483.1;90106|QYS89832.1;AL0236|QYS91653.1;TC_1691|APT21995.1;Costa_Rica_04_02_TN|QYS86926.1;ATCC_49512|AEW85716.1;FCO_F2|QOH24092.1;ARS1|RVU91315.1;C_2|AND64322.1;ATCC_23463|PDS26662.1;FCO_F9|QOG57901.1;94081|AMA50158.1;Pf1|ANO47345.1;1215|OWP83242.1;GX_01|GX-01_GM001183;AH_01|AH-01_GM001662
cluster312	16	A0LZI4	GO:0009089; P:lysine biosynthetic process via diaminopimelate; IEA:UniProtKB-UniRule	NK01|OWP77904.1;90106|QYS88583.1;AL0236|QYS90454.1;TC_1691|APT21392.1;Costa_Rica_04_02_TN|QYS85623.1;ATCC_49512|AEW87249.1;FCO_F2|QOH23321.1;ARS1|RVU92025.1;C_2|AND63144.1;ATCC_23463|PDS24365.1;FCO_F9|QOG56042.1;94081|AMA49450.1;Pf1|ANO48033.1;1215|OWP83645.1;GX_01|GX-01_GM002819;AH_01|AH-01_GM002681
cluster313	16	B3EGV0	GO:0005978; P:glycogen biosynthetic process; IEA:UniProtKB-UniRule	NK01|OWP78689.1;90106|QYS90163.1;AL0236|QYS92494.1;TC_1691|APT22591.1;Costa_Rica_04_02_TN|QYS87821.1;ATCC_49512|AEW87478.1;FCO_F2|QOH24682.1;ARS1|RVU90661.1;C_2|AND63653.1;ATCC_23463|PDS26207.1;FCO_F9|QOG57249.1;94081|AMA48201.1;Pf1|ANO49447.1;1215|OWP84937.1;GX_01|GX-01_GM000419;AH_01|AH-01_GM000931
cluster314	16	N/A	N/A	NK01|OWP75374.1;90106|QYS88253.1;AL0236|QYS92293.1;TC_1691|APT22671.1;Costa_Rica_04_02_TN|QYS87588.1;ATCC_49512|AEW85446.1;FCO_F2|QOH24759.1;ARS1|RVU89874.1;C_2|AND63554.1;ATCC_23463|PDS26428.1;FCO_F9|QOG57168.1;94081|AMA48282.1;Pf1|ANO49360.1;1215|OWP83598.1;GX_01|GX-01_GM000326;AH_01|AH-01_GM000839
cluster315	16	A6GYV0	GO:0006412; P:translation; IEA:UniProtKB-UniRule	NK01|OWP77114.1;90106|QYS90184.1;AL0236|QYS92517.1;TC_1691|APT23545.1;Costa_Rica_04_02_TN|QYS85345.1;ATCC_49512|AEW86898.1;FCO_F2|QOH25638.1;ARS1|RVU89903.1;C_2|AND65493.1;ATCC_23463|PDS25364.1;FCO_F9|QOG58596.1;94081|AMA50681.1;Pf1|ANO47789.1;1215|OWP84878.1;GX_01|GX-01_GM000044;AH_01|AH-01_GM002883
cluster316	16	O32216	GO:0005886; C:plasma membrane; IBA:GO_Central	NK01|OWP74961.1;90106|QYS87967.1;AL0236|QYS91977.1;TC_1691|APT22335.1;Costa_Rica_04_02_TN|QYS87330.1;ATCC_49512|AEW86559.1;FCO_F2|QOH24427.1;ARS1|RVU90974.1;C_2|AND63939.1;ATCC_23463|PDS26953.1;FCO_F9|QOG57514.1;94081|AMA50542.1;Pf1|ANO49740.1;1215|OWP84024.1;GX_01|GX-01_GM000711;AH_01|AH-01_GM001295
cluster317	16	Q56770	GO:0000271; P:polysaccharide biosynthetic process; IEA:UniProtKB-KW	NK01|OWP77266.1;90106|QYS88047.1;AL0236|QYS92064.1;TC_1691|APT22419.1;Costa_Rica_04_02_TN|QYS87813.1;ATCC_49512|AEW86463.1;FCO_F2|QOH24510.1;ARS1|RVU90890.1;C_2|AND63844.1;ATCC_23463|PDS27005.1;FCO_F9|QOG57428.1;94081|AMA48014.1;Pf1|ANO49645.1;1215|OWP84766.1;GX_01|GX-01_GM000600;AH_01|AH-01_GM001179
cluster318	16	N/A	N/A	NK01|OWP78494.1;90106|QYS89889.1;AL0236|QYS91707.1;TC_1691|APT22065.1;Costa_Rica_04_02_TN|QYS86986.1;ATCC_49512|AEW86845.1;FCO_F2|QOH24161.1;ARS1|RVU91244.1;C_2|AND64240.1;ATCC_23463|PDS24088.1;FCO_F9|QOG57830.1;94081|AMA50242.1;Pf1|ANO47268.1;1215|OWP84691.1;GX_01|GX-01_GM001086;AH_01|AH-01_GM001572
cluster319	16	Q93W77	GO:0097428; P:protein maturation by iron-sulfur cluster transfer; IBA:GO_Central	NK01|OWP77226.1;90106|QYS88106.1;AL0236|QYS92101.1;TC_1691|APT23615.1;Costa_Rica_04_02_TN|QYS87429.1;ATCC_49512|AEW86410.1;FCO_F2|QOH24556.1;ARS1|RVU90777.1;C_2|AND63801.1;ATCC_23463|PDS23050.1;FCO_F9|QOG57380.1;94081|AMA48055.1;Pf1|ANO49592.1;1215|OWP84003.1;GX_01|GX-01_GM000538;AH_01|AH-01_GM001135
cluster320	16	N/A	N/A	NK01|OWP78781.1;90106|QYS88124.1;AL0236|QYS92136.1;TC_1691|APT22482.1;Costa_Rica_04_02_TN|QYS87451.1;ATCC_49512|AEW87370.1;FCO_F2|QOH24575.1;ARS1|RVU90761.1;C_2|AND63767.1;ATCC_23463|PDS25527.1;FCO_F9|QOG57360.1;94081|AMA48086.1;Pf1|ANO49565.1;1215|OWP84713.1;GX_01|GX-01_GM000520;AH_01|AH-01_GM001049
cluster321	16	N/A	N/A	NK01|OWP78973.1;90106|QYS88057.1;AL0236|QYS91797.1;TC_1691|APT22141.1;Costa_Rica_04_02_TN|QYS87116.1;ATCC_49512|AEW86770.1;FCO_F2|QOH24229.1;ARS1|RVU90879.1;C_2|AND64154.1;ATCC_23463|PDS23812.1;FCO_F9|QOG57711.1;94081|AMA50304.1;1215|OWP84755.1;GX_01|GX-01_GM000585;AH_01|AH-01_GM001538;Pf1|ANO47183.1
cluster322	16	A6LFA6	GO:0008270; F:zinc ion binding; IEA:UniProtKB-UniRule	NK01|OWP77768.1;90106|QYS88690.1;AL0236|QYS90610.1;TC_1691|APT21235.1;Costa_Rica_04_02_TN|QYS85751.1;ATCC_49512|AEW84929.1;FCO_F2|QOH23166.1;ARS1|RVU92178.1;C_2|AND62971.1;ATCC_23463|PDS26756.1;FCO_F9|QOG56224.1;94081|AMA49271.1;Pf1|ANO48200.1;1215|OWP83660.1;GX_01|GX-01_GM002649;AH_01|AH-01_GM002483
cluster323	16	N/A	N/A	NK01|OWP77006.1;90106|QYS88504.1;AL0236|QYS90370.1;TC_1691|APT21508.1;Costa_Rica_04_02_TN|QYS85465.1;ATCC_49512|AEW85869.1;FCO_F2|QOH23453.1;ARS1|RVU91930.1;C_2|AND63249.1;ATCC_23463|PDS23195.1;FCO_F9|QOG55915.1;94081|AMA49550.1;Pf1|ANO47905.1;1215|OWP84328.1;GX_01|GX-01_GM002924;AH_01|AH-01_GM002796
cluster324	16	N/A	N/A	NK01|OWP78061.1;90106|QYS89264.1;AL0236|QYS91130.1;TC_1691|APT23376.1;Costa_Rica_04_02_TN|QYS85888.1;ATCC_49512|AEW86212.1;FCO_F2|QOH25006.1;ARS1|RVU90450.1;C_2|AND65265.1;ATCC_23463|PDS27229.1;FCO_F9|QOG56933.1;94081|AMA48607.1;Pf1|ANO48576.1;1215|OWP83676.1;GX_01|GX-01_GM001927;AH_01|AH-01_GM002346
cluster325	16	N/A	N/A	NK01|OWP76681.1;90106|QYS89177.1;AL0236|QYS91100.1;TC_1691|APT23274.1;Costa_Rica_04_02_TN|QYS85975.1;ATCC_49512|AEW86104.1;FCO_F2|QOH25108.1;ARS1|RVU90339.1;C_2|AND65223.1;ATCC_23463|PDS22898.1;FCO_F9|QOG56826.1;94081|AMA48652.1;Pf1|ANO48690.1;1215|OWP83101.1;GX_01|GX-01_GM002057;AH_01|AH-01_GM002390
cluster326	16	N/A	N/A	NK01|OWP74733.1;90106|QYS88006.1;AL0236|QYS92046.1;TC_1691|APT22386.1;Costa_Rica_04_02_TN|QYS87369.1;ATCC_49512|AEW86499.1;FCO_F2|QOH24481.1;ARS1|RVU90920.1;C_2|AND63874.1;ATCC_23463|PDS27100.1;FCO_F9|QOG57459.1;94081|AMA47984.1;Pf1|ANO49680.1;1215|OWP85030.1;GX_01|GX-01_GM000651;AH_01|AH-01_GM001214
cluster327	16	A6LDB6	GO:0006412; P:translation; IEA:UniProtKB-UniRule	NK01|OWP77010.1;90106|QYS88499.1;AL0236|QYS90368.1;TC_1691|APT23536.1;Costa_Rica_04_02_TN|QYS85461.1;ATCC_49512|AEW85815.1;FCO_F2|QOH23457.1;ARS1|RVU91925.1;C_2|AND63253.1;ATCC_23463|PDS23211.1;FCO_F9|QOG55911.1;94081|AMA49554.1;Pf1|ANO47900.1;1215|OWP84323.1;GX_01|GX-01_GM002931;AH_01|AH-01_GM002801
cluster328	16	N/A	N/A	NK01|OWP76428.1;90106|QYS88888.1;AL0236|QYS92548.1;TC_1691|APT22907.1;Costa_Rica_04_02_TN|QYS86292.1;ATCC_49512|AEW85131.1;FCO_F2|QOH25465.1;ARS1|RVU90088.1;C_2|AND64853.1;ATCC_23463|PDS24423.1;FCO_F9|QOG56484.1;94081|AMA49073.1;Pf1|ANO49092.1;1215|OWP83770.1;GX_01|GX-01_GM002344;AH_01|AH-01_GM000239
cluster329	16	N/A	N/A	NK01|OWP76413.1;90106|QYS89011.1;AL0236|QYS90875.1;TC_1691|APT23072.1;Costa_Rica_04_02_TN|QYS86351.1;ATCC_49512|AEW85306.1;FCO_F2|QOH25298.1;ARS1|RVU90238.1;C_2|AND64932.1;ATCC_23463|PDS21813.1;FCO_F9|QOG56651.1;94081|AMA48937.1;Pf1|ANO48913.1;1215|OWP83083.1;GX_01|GX-01_GM002171;AH_01|AH-01_GM000333
cluster330	16	N/A	N/A	NK01|OWP79066.1;90106|QYS89997.1;AL0236|QYS91846.1;TC_1691|APT22245.1;Costa_Rica_04_02_TN|QYS87258.1;ATCC_49512|AEW86660.1;FCO_F2|QOH24339.1;ARS1|RVU91103.1;C_2|AND64079.1;ATCC_23463|PDS25702.1;FCO_F9|QOG57606.1;94081|AMA50380.1;Pf1|ANO47064.1;1215|OWP83473.1;GX_01|GX-01_GM000898;AH_01|AH-01_GM001444
cluster331	16	P10473	GO:0006662; P:glycerol ether metabolic process; IEA:InterPro	NK01|OWP77457.1;90106|QYS88311.1;AL0236|QYS92348.1;TC_1691|APT22711.1;Costa_Rica_04_02_TN|QYS87653.1;ATCC_49512|AEW85493.1;FCO_F2|QOH24806.1;ARS1|RVU89800.1;C_2|AND63504.1;ATCC_23463|PDS23010.1;FCO_F9|QOG57123.1;94081|AMA48334.1;Pf1|ANO49307.1;1215|OWP84101.1;GX_01|GX-01_GM000240;AH_01|AH-01_GM000767
cluster332	16	A5FJP6	GO:0006412; P:translation; IEA:UniProtKB-UniRule	NK01|OWP78184.1;90106|QYS88202.1;AL0236|QYS92259.1;TC_1691|APT22616.1;Costa_Rica_04_02_TN|QYS87536.1;ATCC_49512|AEW84861.1;FCO_F2|QOH24708.1;ARS1|RVU90636.1;C_2|AND63606.1;ATCC_23463|PDS22160.1;FCO_F9|QOG57223.1;94081|AMA48229.1;Pf1|ANO49418.1;1215|OWP83449.1;GX_01|GX-01_GM000394;AH_01|AH-01_GM000899
cluster333	16	Q73UD3	GO:0005886; C:plasma membrane; IEA:UniProtKB-SubCell	NK01|OWP78715.1;90106|QYS88165.1;AL0236|QYS92220.1;TC_1691|APT22559.1;Costa_Rica_04_02_TN|QYS87493.1;ATCC_49512|AEW87443.1;FCO_F2|QOH24649.1;ARS1|RVU90694.1;C_2|AND65511.1;ATCC_23463|PDS26172.1;FCO_F9|QOG57284.1;94081|AMA48172.1;Pf1|ANO49481.1;1215|OWP84435.1;GX_01|GX-01_GM000453;AH_01|AH-01_GM000962
cluster334	16	A5FL87	GO:0006364; P:rRNA processing; IEA:UniProtKB-UniRule	NK01|OWP74351.1;90106|QYS87958.1;AL0236|QYS91965.1;TC_1691|APT22320.1;Costa_Rica_04_02_TN|QYS87317.1;ATCC_49512|AEW86574.1;FCO_F2|QOH24413.1;ARS1|RVU90988.1;C_2|AND63952.1;ATCC_23463|PDS26940.1;FCO_F9|QOG57527.1;94081|AMA50526.1;Pf1|ANO46972.1;1215|OWP84129.1;GX_01|GX-01_GM000727;AH_01|AH-01_GM001309
cluster335	16	Q9I3A4	GO:0016289; F:CoA hydrolase activity; IBA:GO_Central	NK01|OWP75905.1;90106|QYS90230.1;AL0236|QYS90866.1;TC_1691|APT22854.1;Costa_Rica_04_02_TN|QYS86411.1;ATCC_49512|AEW85073.1;FCO_F2|QOH25521.1;ARS1|RVU91630.1;C_2|AND64922.1;ATCC_23463|PDS24254.1;FCO_F9|QOG56427.1;94081|AMA48947.1;Pf1|ANO49150.1;1215|OWP84801.1;GX_01|GX-01_GM002311;AH_01|AH-01_GM000322
cluster336	16	N/A	N/A	NK01|OWP78189.1;90106|QYS88206.1;AL0236|QYS92261.1;TC_1691|APT22621.1;Costa_Rica_04_02_TN|QYS87539.1;ATCC_49512|AEW84867.1;FCO_F2|QOH24713.1;ARS1|RVU90630.1;C_2|AND63601.1;ATCC_23463|PDS22154.1;FCO_F9|QOG57217.1;94081|AMA48234.1;Pf1|ANO49412.1;1215|OWP83528.1;GX_01|GX-01_GM000387;AH_01|AH-01_GM000893
cluster337	16	Q46798	GO:0000920; P:septum digestion after cytokinesis; IGI:EcoliWiki	NK01|OWP75834.1;90106|QYS88387.1;AL0236|QYS90248.1;TC_1691|APT21666.1;Costa_Rica_04_02_TN|QYS87720.1;ATCC_49512|AEW86965.1;FCO_F2|QOH23614.1;ARS1|RVU89690.1;C_2|AND63394.1;ATCC_23463|PDS25343.1;FCO_F9|QOG58368.1;94081|AMA49727.1;Pf1|ANO47718.1;1215|OWP85449.1;GX_01|GX-01_GM000115;AH_01|AH-01_GM002966
cluster338	16	P37572	GO:0000725; P:recombinational repair; IBA:GO_Central	NK01|OWP78693.1;90106|QYS88186.1;AL0236|QYS92236.1;TC_1691|APT22586.1;Costa_Rica_04_02_TN|QYS87507.1;ATCC_49512|AEW87473.1;FCO_F2|QOH24677.1;ARS1|RVU90666.1;C_2|AND63658.1;ATCC_23463|PDS26202.1;FCO_F9|QOG57254.1;94081|AMA48196.1;Pf1|ANO49452.1;1215|OWP84941.1;GX_01|GX-01_GM000424;AH_01|AH-01_GM000936
cluster339	16	N/A	N/A	NK01|OWP75144.1;90106|QYS89007.1;AL0236|QYS90963.1;TC_1691|APT23158.1;Costa_Rica_04_02_TN|QYS86089.1;ATCC_49512|AEW85401.1;FCO_F2|QOH25222.1;ARS1|RVU90233.1;C_2|AND65037.1;ATCC_23463|PDS22177.1;FCO_F9|QOG56718.1;94081|AMA48830.1;Pf1|ANO48814.1;1215|OWP82924.1;GX_01|GX-01_GM002176;AH_01|AH-01_GM000505
cluster340	16	N/A	N/A	NK01|OWP78784.1;90106|QYS88122.1;AL0236|QYS92133.1;TC_1691|APT23616.1;Costa_Rica_04_02_TN|QYS87448.1;ATCC_49512|AEW87367.1;FCO_F2|QOH24572.1;ARS1|RVU90764.1;C_2|AND63770.1;ATCC_23463|PDS25540.1;FCO_F9|QOG57363.1;94081|AMA48083.1;Pf1|ANO49568.1;1215|OWP84727.1;GX_01|GX-01_GM000523;AH_01|AH-01_GM001052
cluster341	16	A6H064	GO:0050661; F:NADP binding; IEA:UniProtKB-UniRule	NK01|OWP77225.1;90106|QYS88107.1;AL0236|QYS92102.1;TC_1691|APT22465.1;Costa_Rica_04_02_TN|QYS87430.1;ATCC_49512|AEW86411.1;FCO_F2|QOH24555.1;ARS1|RVU90776.1;C_2|AND63800.1;ATCC_23463|PDS23039.1;FCO_F9|QOG57381.1;94081|AMA48056.1;Pf1|ANO49593.1;1215|OWP84002.1;GX_01|GX-01_GM000537;AH_01|AH-01_GM001134
cluster342	16	N/A	N/A	NK01|OWP78040.1;90106|QYS89290.1;AL0236|QYS92578.1;TC_1691|APT23401.1;Costa_Rica_04_02_TN|QYS85873.1;ATCC_49512|AEW86246.1;FCO_F2|QOH24966.1;ARS1|RVU90489.1;C_2|AND65302.1;ATCC_23463|PDS27255.1;FCO_F9|QOG56957.1;94081|AMA48572.1;Pf1|ANO48549.1;1215|OWP83692.1;GX_01|GX-01_GM001883;AH_01|AH-01_GM002309
cluster343	16	N/A	N/A	NK01|OWP76290.1;90106|QYS88606.1;AL0236|QYS90496.1;TC_1691|APT21347.1;Costa_Rica_04_02_TN|QYS85645.1;ATCC_49512|AEW87207.1;FCO_F2|QOH23276.1;ARS1|RVU92061.1;C_2|AND63101.1;ATCC_23463|PDS25447.1;FCO_F9|QOG56087.1;94081|AMA49396.1;Pf1|ANO48081.1;1215|OWP84208.1;GX_01|GX-01_GM002780;AH_01|AH-01_GM002630
cluster344	16	Q57022	GO:0016757; F:transferase activity, transferring glycosyl groups; IBA:GO_Central	NK01|OWP74669.1;90106|QYS89020.1;AL0236|QYS90673.1;TC_1691|APT23179.1;Costa_Rica_04_02_TN|QYS86075.1;ATCC_49512|AEW85422.1;FCO_F2|QOH25202.1;ARS1|RVU90254.1;C_2|AND64750.1;ATCC_23463|PDS22060.1;FCO_F9|QOG56738.1;94081|AMA49182.1;Pf1|ANO48793.1;1215|OWP84894.1;GX_01|GX-01_GM002153;AH_01|AH-01_GM000126
cluster345	16	N/A	N/A	NK01|OWP76402.1;90106|QYS88869.1;AL0236|QYS90922.1;TC_1691|APT23066.1;Costa_Rica_04_02_TN|QYS86359.1;ATCC_49512|AEW85300.1;FCO_F2|QOH25304.1;ARS1|RVU90070.1;C_2|AND64979.1;ATCC_23463|PDS21819.1;FCO_F9|QOG56644.1;94081|AMA48889.1;Pf1|ANO48919.1;1215|OWP83588.1;GX_01|GX-01_GM002365;AH_01|AH-01_GM000386
cluster346	16	Q1RKD2	GO:0042773; P:ATP synthesis coupled electron transport; IEA:InterPro	NK01|OWP78199.1;90106|QYS88214.1;AL0236|QYS92271.1;TC_1691|APT22635.1;Costa_Rica_04_02_TN|QYS87551.1;ATCC_49512|AEW84878.1;FCO_F2|QOH24724.1;ARS1|RVU90619.1;C_2|AND63590.1;ATCC_23463|PDS24730.1;FCO_F9|QOG57204.1;94081|AMA48245.1;Pf1|ANO49398.1;1215|OWP84497.1;GX_01|GX-01_GM000376;AH_01|AH-01_GM000878
cluster347	16	N/A	N/A	NK01|OWP76599.1;90106|QYS88672.1;AL0236|QYS90587.1;TC_1691|APT21271.1;Costa_Rica_04_02_TN|QYS85721.1;ATCC_49512|AEW86029.1;FCO_F2|QOH23200.1;ARS1|RVU92142.1;C_2|AND62997.1;ATCC_23463|PDS24967.1;FCO_F9|QOG56164.1;94081|AMA49296.1;Pf1|ANO48163.1;1215|OWP83265.1;GX_01|GX-01_GM002688;AH_01|AH-01_GM002512
cluster348	16	N/A	N/A	NK01|OWP78997.1;90106|QYS89965.1;AL0236|QYS91812.1;TC_1691|APT22194.1;Costa_Rica_04_02_TN|QYS87133.1;ATCC_49512|AEW86710.1;FCO_F2|QOH24288.1;ARS1|RVU91154.1;C_2|AND64127.1;ATCC_23463|PDS23333.1;FCO_F9|QOG57656.1;94081|AMA50332.1;Pf1|ANO47122.1;1215|OWP83898.1;GX_01|GX-01_GM000955;AH_01|AH-01_GM001496
cluster349	16	A5D3L5	GO:0006782; P:protoporphyrinogen IX biosynthetic process; IEA:UniProtKB-UniPathway	NK01|OWP79014.1;90106|QYS89974.1;AL0236|QYS91841.1;TC_1691|APT22209.1;Costa_Rica_04_02_TN|QYS87793.1;ATCC_49512|AEW86693.1;FCO_F2|QOH24305.1;ARS1|RVU91140.1;C_2|AND64090.1;ATCC_23463|PDS23350.1;FCO_F9|QOG57639.1;94081|AMA50368.1;Pf1|ANO47104.1;1215|OWP84149.1;GX_01|GX-01_GM000938;AH_01|AH-01_GM001458
cluster350	16	N/A	N/A	NK01|OWP75022.1;90106|QYS89831.1;AL0236|QYS91641.1;TC_1691|APT21973.1;Costa_Rica_04_02_TN|QYS86886.1;ATCC_49512|AEW85691.1;FCO_F2|QOH24071.1;ARS1|RVU91316.1;C_2|AND64336.1;ATCC_23463|PDS26628.1;FCO_F9|QOG57925.1;94081|AMA50143.1;Pf1|ANO47372.1;1215|OWP83246.1;GX_01|GX-01_GM001187;AH_01|AH-01_GM001677
cluster351	16	A5FEA5	GO:0030091; P:protein repair; IEA:UniProtKB-UniRule	NK01|OWP76117.1;90106|QYS89369.1;AL0236|QYS91300.1;TC_1691|APT23491.1;Costa_Rica_04_02_TN|QYS85794.1;ATCC_49512|AEW86345.1;FCO_F2|QOH24880.1;ARS1|RVU90582.1;C_2|AND65456.1;ATCC_23463|PDS23888.1;FCO_F9|QOG57049.1;94081|AMA48411.1;Pf1|ANO48443.1;1215|OWP85138.1;GX_01|GX-01_GM001775;AH_01|AH-01_GM002140
cluster352	16	N/A	N/A	NK01|OWP74905.1;90106|QYS89668.1;AL0236|QYS91503.1;TC_1691|APT21806.1;Costa_Rica_04_02_TN|QYS86734.1;ATCC_49512|AEW87123.1;FCO_F2|QOH23896.1;ARS1|RVU91523.1;C_2|AND64466.1;ATCC_23463|PDS25996.1;FCO_F9|QOG58099.1;94081|AMA50004.1;Pf1|ANO47561.1;1215|OWP83251.1;GX_01|GX-01_GM001415;AH_01|AH-01_GM001830
cluster353	16	A6GWS0	GO:0009229; P:thiamine diphosphate biosynthetic process; IEA:UniProtKB-UniPathway	NK01|OWP79111.1;90106|QYS87918.1;AL0236|QYS91938.1;TC_1691|APT22291.1;Costa_Rica_04_02_TN|QYS87292.1;ATCC_49512|AEW86602.1;FCO_F2|QOH24385.1;ARS1|RVU91015.1;C_2|AND63971.1;ATCC_23463|PDS25753.1;FCO_F9|QOG57557.1;94081|AMA50507.1;Pf1|ANO47009.1;1215|OWP84121.1;GX_01|GX-01_GM000760;AH_01|AH-01_GM001330
cluster354	16	N/A	N/A	NK01|OWP75339.1;90106|QYS88728.1;AL0236|QYS90742.1;TC_1691|APT22785.1;Costa_Rica_04_02_TN|QYS86532.1;ATCC_49512|AEW85001.1;FCO_F2|QOH25593.1;ARS1|RVU91891.1;C_2|AND64776.1;ATCC_23463|PDS22228.1;FCO_F9|QOG56300.1;94081|AMA49153.1;Pf1|ANO49225.1;1215|OWP82757.1;GX_01|GX-01_GM002575;AH_01|AH-01_GM000158
cluster355	16	Q6GPJ4	GO:0006364; P:rRNA processing; IEA:UniProtKB-KW	NK01|OWP75724.1;90106|QYS89801.1;AL0236|QYS91591.1;TC_1691|APT21942.1;Costa_Rica_04_02_TN|QYS86850.1;ATCC_49512|AEW85659.1;FCO_F2|QOH24039.1;ARS1|RVU91363.1;C_2|AND64378.1;ATCC_23463|PDS24050.1;FCO_F9|QOG57954.1;94081|AMA50096.1;Pf1|ANO47406.1;1215|OWP84178.1;GX_01|GX-01_GM001238;AH_01|AH-01_GM001730
cluster356	16	P45867	GO:0006635; P:fatty acid beta-oxidation; IEA:UniProtKB-UniPathway	NK01|OWP76695.1;90106|QYS90093.1;AL0236|QYS91108.1;TC_1691|APT23289.1;Costa_Rica_04_02_TN|QYS85965.1;ATCC_49512|AEW86118.1;FCO_F2|QOH25096.1;ARS1|RVU90354.1;C_2|AND65237.1;ATCC_23463|PDS22885.1;FCO_F9|QOG56840.1;94081|AMA48638.1;Pf1|ANO48673.1;1215|OWP84463.1;GX_01|GX-01_GM002030;AH_01|AH-01_GM002376
cluster357	16	P0AD41	N/A	NK01|OWP76945.1;90106|QYS89028.1;AL0236|QYS91001.1;TC_1691|APT23188.1;Costa_Rica_04_02_TN|QYS86068.1;ATCC_49512|AEW85431.2;FCO_F2|QOH25193.1;ARS1|RVU90263.1;C_2|AND65098.1;ATCC_23463|PDS21681.1;FCO_F9|QOG56747.1;94081|AMA48767.1;Pf1|ANO48784.1;1215|OWP84902.1;GX_01|GX-01_GM002144;AH_01|AH-01_GM000577
cluster359	16	N/A	N/A	NK01|OWP74333.1;90106|QYS89787.1;AL0236|QYS91560.1;TC_1691|APT21938.1;Costa_Rica_04_02_TN|QYS86843.1;ATCC_49512|AEW85655.1;FCO_F2|QOH24035.1;ARS1|RVU91379.1;C_2|AND64393.1;ATCC_23463|PDS24054.1;FCO_F9|QOG57958.1;94081|AMA50076.1;Pf1|ANO47410.1;1215|OWP84749.1;GX_01|GX-01_GM001254;AH_01|AH-01_GM001749
cluster360	16	P71362	GO:0019752; P:carboxylic acid metabolic process; IEA:InterPro	NK01|OWP76342.1;90106|QYS89545.1;AL0236|QYS91442.1;TC_1691|APT23558.1;Costa_Rica_04_02_TN|QYS86669.1;ATCC_49512|AEW87042.1;FCO_F2|QOH23822.1;ARS1|RVU91730.1;C_2|AND64537.1;ATCC_23463|PDS26496.1;FCO_F9|QOG58162.1;94081|AMA49931.1;Pf1|ANO47632.1;1215|OWP84364.1;GX_01|GX-01_GM001525;AH_01|AH-01_GM001896
cluster361	16	P13510	GO:0046686; P:response to cadmium ion; IEA:UniProtKB-KW	NK01|OWP78977.1;90106|QYS89988.1;AL0236|QYS91819.1;TC_1691|APT22169.1;Costa_Rica_04_02_TN|QYS87119.1;ATCC_49512|AEW86736.1;FCO_F2|QOH24261.1;ARS1|RVU91117.1;C_2|AND64114.1;ATCC_23463|PDS26600.1;FCO_F9|QOG57681.1;94081|AMA50344.1;Pf1|ANO47149.1;1215|OWP83800.1;GX_01|GX-01_GM000915;AH_01|AH-01_GM001483
cluster362	16	Q9HTD7	GO:0006099; P:tricarboxylic acid cycle; IEA:InterPro	NK01|OWP77008.1;90106|QYS88500.1;AL0236|QYS90369.1;TC_1691|APT21510.1;Costa_Rica_04_02_TN|QYS85463.1;ATCC_49512|AEW85817.1;FCO_F2|QOH23455.1;ARS1|RVU91927.1;C_2|AND63251.1;ATCC_23463|PDS23197.1;FCO_F9|QOG55913.1;94081|AMA49552.1;Pf1|ANO47903.1;1215|OWP84325.1;GX_01|GX-01_GM002929;AH_01|AH-01_GM002798
cluster363	16	N/A	N/A	NK01|OWP76260.1;90106|QYS88627.1;AL0236|QYS90548.1;TC_1691|APT21322.1;Costa_Rica_04_02_TN|QYS85671.1;ATCC_49512|AEW86081.1;FCO_F2|QOH23252.1;ARS1|RVU92085.1;C_2|AND63047.1;ATCC_23463|PDS25423.1;FCO_F9|QOG56112.1;94081|AMA49347.1;Pf1|ANO48107.1;1215|OWP83297.1;GX_01|GX-01_GM002754;AH_01|AH-01_GM002568
cluster364	16	A6GXW3	GO:0019464; P:glycine decarboxylation via glycine cleavage system; IEA:UniProtKB-UniRule	NK01|OWP75333.1;90106|QYS88732.1;AL0236|QYS90980.1;TC_1691|APT22790.1;Costa_Rica_04_02_TN|QYS86526.1;ATCC_49512|AEW85007.1;FCO_F2|QOH25588.1;ARS1|RVU91897.1;C_2|AND65070.1;ATCC_23463|PDS22234.1;FCO_F9|QOG56306.1;94081|AMA48796.1;Pf1|ANO49219.1;1215|OWP83866.1;GX_01|GX-01_GM002568;AH_01|AH-01_GM000544
cluster365	16	N/A	N/A	NK01|OWP75782.1;90106|QYS88303.1;AL0236|QYS92336.1;TC_1691|APT22698.1;Costa_Rica_04_02_TN|QYS87641.1;ATCC_49512|AEW85480.1;FCO_F2|QOH24792.1;ARS1|RVU89813.1;C_2|AND63520.1;ATCC_23463|PDS26457.1;FCO_F9|QOG57136.1;94081|AMA48318.1;Pf1|ANO49324.1;1215|OWP85043.1;GX_01|GX-01_GM000254;AH_01|AH-01_GM000784
cluster366	16	N/A	N/A	NK01|OWP74214.1;90106|QYS88950.1;AL0236|QYS90950.1;TC_1691|APT23010.1;Costa_Rica_04_02_TN|QYS86267.1;ATCC_49512|AEW85276.1;FCO_F2|QOH25364.1;ARS1|RVU90150.1;C_2|AND65020.1;ATCC_23463|PDS25587.1;FCO_F9|QOG56623.1;94081|AMA48847.1;Pf1|ANO48983.1;1215|OWP83073.1;GX_01|GX-01_GM002276;AH_01|AH-01_GM000434
cluster367	16	N/A	N/A	NK01|OWP77868.1;90106|QYS88553.1;AL0236|QYS90421.1;TC_1691|APT21441.1;Costa_Rica_04_02_TN|QYS85590.1;ATCC_49512|AEW85954.1;FCO_F2|QOH23365.1;ARS1|RVU91990.1;C_2|AND63184.1;ATCC_23463|PDS25094.1;FCO_F9|QOG55998.1;94081|AMA49487.1;Pf1|ANO47978.1;1215|OWP83543.1;GX_01|GX-01_GM002857;AH_01|AH-01_GM002719
cluster368	16	C5G6D7	GO:0006027; P:glycosaminoglycan catabolic process; IDA:UniProtKB	NK01|OWP77858.1;90106|QYS88541.1;AL0236|QYS90406.1;TC_1691|APT21461.1;Costa_Rica_04_02_TN|QYS85579.1;ATCC_49512|AEW85925.1;FCO_F2|QOH23405.1;ARS1|RVU91981.1;C_2|AND63196.1;ATCC_23463|PDS23114.1;FCO_F9|QOG55963.1;94081|AMA49498.1;Pf1|ANO47957.1;1215|OWP82984.1;GX_01|GX-01_GM002868;AH_01|AH-01_GM002736
cluster369	16	P45303	GO:0006099; P:tricarboxylic acid cycle; IBA:GO_Central	NK01|OWP78986.1;90106|QYS90141.1;AL0236|QYS92473.1;TC_1691|APT22178.1;Costa_Rica_04_02_TN|QYS87792.1;ATCC_49512|AEW86726.1;FCO_F2|QOH24271.1;ARS1|RVU91679.1;C_2|AND64105.1;ATCC_23463|PDS26590.1;FCO_F9|QOG58567.1;94081|AMA50353.1;Pf1|ANO47139.1;1215|OWP83456.1;GX_01|GX-01_GM000905;AH_01|AH-01_GM001473
cluster370	16	N/A	N/A	NK01|OWP76601.1;90106|QYS88657.1;AL0236|QYS90585.1;TC_1691|APT21272.1;Costa_Rica_04_02_TN|QYS85719.1;ATCC_49512|AEW86032.1;FCO_F2|QOH23201.1;ARS1|RVU92134.1;C_2|AND62999.1;ATCC_23463|PDS24969.1;FCO_F9|QOG56162.1;94081|AMA49298.1;Pf1|ANO48159.1;1215|OWP82961.1;GX_01|GX-01_GM002702;AH_01|AH-01_GM002515
cluster371	16	N/A	N/A	NK01|OWP74505.1;90106|QYS88904.1;AL0236|QYS90747.1;TC_1691|APT22832.1;Costa_Rica_04_02_TN|QYS86125.1;ATCC_49512|AEW85051.1;FCO_F2|QOH25543.1;ARS1|RVU90106.1;C_2|AND64782.1;ATCC_23463|PDS21746.1;FCO_F9|QOG56354.1;94081|AMA49147.1;Pf1|ANO49173.1;1215|OWP82610.1;GX_01|GX-01_GM002325;AH_01|AH-01_GM000164
cluster372	16	Q9ZFV8	GO:0006108; P:malate metabolic process; IEA:InterPro	NK01|OWP74836.1;90106|QYS90133.1;AL0236|QYS91691.1;TC_1691|APT22039.1;Costa_Rica_04_02_TN|QYS86963.1;ATCC_49512|AEW86871.1;FCO_F2|QOH24136.1;ARS1|RVU91269.1;C_2|AND64264.1;ATCC_23463|PDS24868.1;FCO_F9|QOG57855.1;94081|AMA50217.1;Pf1|ANO47298.1;1215|OWP85076.1;GX_01|GX-01_GM001114;AH_01|AH-01_GM001600
cluster373	16	N/A	N/A	NK01|OWP76256.1;90106|QYS88630.1;AL0236|QYS90552.1;TC_1691|APT21318.1;Costa_Rica_04_02_TN|QYS85675.1;ATCC_49512|AEW86077.1;FCO_F2|QOH23248.1;ARS1|RVU92089.1;C_2|AND63043.1;ATCC_23463|PDS25419.1;FCO_F9|QOG56116.1;94081|AMA49343.1;Pf1|ANO48111.1;1215|OWP83292.1;GX_01|GX-01_GM002749;AH_01|AH-01_GM002564
cluster374	16	N/A	N/A	NK01|OWP78218.1;90106|QYS88264.1;AL0236|QYS92283.1;TC_1691|APT22664.1;Costa_Rica_04_02_TN|QYS87568.1;ATCC_49512|AEW85440.1;FCO_F2|QOH24753.1;ARS1|RVU89858.1;C_2|AND63568.1;ATCC_23463|PDS26422.1;FCO_F9|QOG57175.1;94081|AMA48268.1;Pf1|ANO49367.1;1215|OWP83008.1;GX_01|GX-01_GM000309;AH_01|AH-01_GM000853
cluster375	16	Q5UR67	GO:0008152; P:metabolic process; IEA:UniProtKB-KW	NK01|OWP78762.1;90106|QYS88145.1;AL0236|QYS92154.1;TC_1691|APT22506.1;Costa_Rica_04_02_TN|QYS87464.1;ATCC_49512|AEW87390.1;FCO_F2|QOH24596.1;ARS1|RVU90734.1;C_2|AND63747.1;ATCC_23463|PDS24309.1;FCO_F9|QOG57337.1;94081|AMA48116.1;Pf1|ANO49538.1;1215|OWP83309.1;GX_01|GX-01_GM000496;AH_01|AH-01_GM001031
cluster376	16	P75067	GO:0009435; P:NAD biosynthetic process; IEA:InterPro	NK01|OWP78770.1;90106|QYS88138.1;AL0236|QYS92145.1;TC_1691|APT22493.1;Costa_Rica_04_02_TN|QYS87457.1;ATCC_49512|AEW87382.1;FCO_F2|QOH24586.1;ARS1|RVU90742.1;C_2|AND63756.1;ATCC_23463|PDS25539.1;FCO_F9|QOG57347.1;94081|AMA48107.1;Pf1|ANO49552.1;1215|OWP83850.1;GX_01|GX-01_GM000499;AH_01|AH-01_GM001037
cluster377	16	P71019	GO:0006633; P:fatty acid biosynthetic process; IEA:UniProtKB-UniPathway	NK01|OWP75766.1;90106|QYS88290.1;AL0236|QYS92325.1;TC_1691|APT22676.1;Costa_Rica_04_02_TN|QYS87631.1;ATCC_49512|AEW85452.1;FCO_F2|QOH24765.1;ARS1|RVU89828.1;C_2|AND63531.1;ATCC_23463|PDS26433.1;FCO_F9|QOG57163.1;94081|AMA48306.1;Pf1|ANO49354.1;1215|OWP85057.1;GX_01|GX-01_GM000269;AH_01|AH-01_GM000798
cluster378	16	N/A	N/A	NK01|OWP78008.1;90106|QYS89322.1;AL0236|QYS91256.1;TC_1691|APT23442.1;Costa_Rica_04_02_TN|QYS85845.1;ATCC_49512|AEW86292.1;FCO_F2|QOH24923.1;ARS1|RVU90524.1;C_2|AND65406.1;ATCC_23463|PDS23935.1;FCO_F9|QOG57001.1;94081|AMA48465.1;Pf1|ANO48502.1;1215|OWP82899.1;GX_01|GX-01_GM001842;AH_01|AH-01_GM002193
cluster379	16	N/A	N/A	NK01|OWP77362.1;90106|QYS89704.1;AL0236|QYS91204.1;TC_1691|APT21848.1;Costa_Rica_04_02_TN|QYS86765.1;ATCC_49512|AEW87167.1;FCO_F2|QOH23937.1;ARS1|RVU91483.1;C_2|AND65364.1;ATCC_23463|PDS26038.1;FCO_F9|QOG58054.1;94081|AMA48508.1;Pf1|ANO47516.1;1215|OWP85353.1;GX_01|GX-01_GM001367;AH_01|AH-01_GM002241
cluster380	16	N/A	N/A	NK01|OWP77905.1;90106|QYS88584.1;AL0236|QYS90455.1;TC_1691|APT21391.1;Costa_Rica_04_02_TN|QYS85624.1;ATCC_49512|AEW87248.1;FCO_F2|QOH23320.1;ARS1|RVU92026.1;C_2|AND63143.1;ATCC_23463|PDS24366.1;FCO_F9|QOG56043.1;94081|AMA49449.1;Pf1|ANO48034.1;1215|OWP83646.1;GX_01|GX-01_GM002818;AH_01|AH-01_GM002680
cluster381	16	A6GZ87	GO:0006412; P:translation; IEA:UniProtKB-UniRule	NK01|OWP77625.1;90106|QYS89523.1;AL0236|QYS91414.1;TC_1691|APT21712.1;Costa_Rica_04_02_TN|QYS86640.1;ATCC_49512|AEW87007.1;FCO_F2|QOH23787.1;ARS1|RVU91760.1;C_2|AND64570.1;ATCC_23463|PDS25911.1;FCO_F9|QOG58196.1;94081|AMA49898.1;Pf1|ANO47667.1;1215|OWP85245.1;GX_01|GX-01_GM001559;AH_01|AH-01_GM001932
cluster382	16	O07631	GO:0003924; F:GTPase activity; IEA:InterPro	NK01|OWP75455.1;90106|QYS89326.1;AL0236|QYS91258.1;TC_1691|APT23439.1;Costa_Rica_04_02_TN|QYS85841.1;ATCC_49512|AEW86288.1;FCO_F2|QOH24927.1;ARS1|RVU90528.1;C_2|AND65409.1;ATCC_23463|PDS23939.1;FCO_F9|QOG56997.1;94081|AMA48462.1;Pf1|ANO48506.1;1215|OWP83041.1;GX_01|GX-01_GM001835;AH_01|AH-01_GM002189
cluster383	16	N/A	N/A	NK01|OWP78732.1;90106|QYS90161.1;AL0236|QYS92201.1;TC_1691|APT22538.1;Costa_Rica_04_02_TN|QYS87819.1;ATCC_49512|AEW87421.1;FCO_F2|QOH24627.1;ARS1|RVU90714.1;C_2|AND63710.1;ATCC_23463|PDS26151.1;FCO_F9|QOG57305.1;94081|AMA48152.1;Pf1|ANO49502.1;1215|OWP84452.1;GX_01|GX-01_GM000475;AH_01|AH-01_GM000982
cluster384	16	N/A	N/A	NK01|OWP77228.1;90106|QYS88104.1;AL0236|QYS92099.1;TC_1691|APT22468.1;Costa_Rica_04_02_TN|QYS87427.1;ATCC_49512|AEW86407.1;FCO_F2|QOH24559.1;ARS1|RVU90780.1;C_2|AND63804.1;ATCC_23463|PDS23036.1;FCO_F9|QOG57377.1;94081|AMA48052.1;Pf1|ANO49589.1;1215|OWP84006.1;GX_01|GX-01_GM000541;AH_01|AH-01_GM001138
cluster385	16	N/A	N/A	NK01|OWP78969.1;90106|QYS88060.1;AL0236|QYS91794.1;TC_1691|APT22138.1;Costa_Rica_04_02_TN|QYS87789.1;ATCC_49512|AEW86773.1;FCO_F2|QOH24226.1;ARS1|RVU90876.1;C_2|AND64157.1;ATCC_23463|PDS23815.1;FCO_F9|QOG57714.1;94081|AMA50301.1;Pf1|ANO47186.1;1215|OWP84472.1;GX_01|GX-01_GM000582;AH_01|AH-01_GM001541
cluster386	16	P21673	GO:0032918; P:spermidine acetylation; IBA:GO_Central	NK01|OWP76479.1;90106|QYS89823.1;AL0236|QYS91651.1;TC_1691|APT21983.1;Costa_Rica_04_02_TN|QYS86922.1;ATCC_49512|AEW85702.1;FCO_F2|QOH24080.1;ARS1|RVU91328.1;C_2|AND64326.1;ATCC_23463|PDS26639.1;FCO_F9|QOG57914.1;94081|AMA50154.1;Pf1|ANO47360.1;1215|OWP84626.1;GX_01|GX-01_GM001199;AH_01|AH-01_GM001666
cluster387	16	N/A	N/A	NK01|OWP74518.1;90106|QYS88910.1;AL0236|QYS90755.1;TC_1691|APT23055.1;Costa_Rica_04_02_TN|QYS86135.1;ATCC_49512|AEW85229.1;FCO_F2|QOH25316.1;ARS1|RVU90116.1;ATCC_23463|PDS21973.1;FCO_F9|QOG56579.1;Pf1|ANO48933.1;1215|OWP83371.1;GX_01|GX-01_GM002314;AH_01|AH-01_GM000179;C_2|AND64795.1;94081|AMA49134.1
cluster388	16	N/A	N/A	NK01|OWP75927.1;90106|QYS88763.1;AL0236|QYS90906.1;TC_1691|APT23649.1;Costa_Rica_04_02_TN|QYS86401.1;ATCC_49512|AEW85339.1;FCO_F2|QOH25270.1;ARS1|RVU89940.1;C_2|AND64967.1;ATCC_23463|PDS23594.1;FCO_F9|QOG56686.1;94081|AMA48901.1;Pf1|ANO48879.1;1215|OWP84934.1;GX_01|GX-01_GM002514;AH_01|AH-01_GM000374
cluster389	16	P39788	GO:0006285; P:base-excision repair, AP site formation; IBA:GO_Central	NK01|OWP77761.1;90106|QYS88695.1;AL0236|QYS90615.1;TC_1691|APT21227.1;Costa_Rica_04_02_TN|QYS85756.1;ATCC_49512|AEW84938.1;FCO_F2|QOH23158.1;ARS1|RVU92187.1;C_2|AND62964.1;ATCC_23463|PDS26747.1;FCO_F9|QOG56232.1;94081|AMA49263.1;Pf1|ANO48211.1;1215|OWP83185.1;GX_01|GX-01_GM002637;AH_01|AH-01_GM002471
cluster390	16	N/A	N/A	NK01|OWP77403.1;90106|QYS89694.1;AL0236|QYS91201.1;TC_1691|APT21837.1;Costa_Rica_04_02_TN|QYS86758.1;ATCC_49512|AEW87156.1;FCO_F2|QOH25655.1;ARS1|RVU91494.1;C_2|AND65353.1;ATCC_23463|PDS26027.1;FCO_F9|QOG58583.1;94081|AMA48519.1;Pf1|ANO47527.1;1215|OWP85343.1;GX_01|GX-01_GM001378;AH_01|AH-01_GM002252
cluster391	16	Q05538	GO:0000272; P:polysaccharide catabolic process; IEA:UniProtKB-KW	NK01|OWP77128.1;90106|QYS88426.1;AL0236|QYS90294.1;TC_1691|APT21620.1;Costa_Rica_04_02_TN|QYS85335.1;ATCC_49512|AEW86913.1;FCO_F2|QOH23563.1;ARS1|RVU89637.1;C_2|AND63338.1;ATCC_23463|PDS25292.1;FCO_F9|QOG58430.1;94081|AMA49642.1;Pf1|ANO47773.1;1215|OWP83779.1;GX_01|GX-01_GM000060;AH_01|AH-01_GM002900
cluster392	16	A5FKI7	GO:0048038; F:quinone binding; IEA:UniProtKB-KW	NK01|OWP78196.1;90106|QYS88212.1;AL0236|QYS92268.1;TC_1691|APT22629.1;Costa_Rica_04_02_TN|QYS87548.1;ATCC_49512|AEW84875.1;FCO_F2|QOH24721.1;ARS1|RVU90622.1;C_2|AND63593.1;ATCC_23463|PDS22146.1;FCO_F9|QOG57209.1;94081|AMA48242.1;Pf1|ANO49404.1;1215|OWP83536.1;GX_01|GX-01_GM000379;AH_01|AH-01_GM000885
cluster393	16	N/A	N/A	NK01|OWP77166.1;90106|QYS88404.1;AL0236|QYS90266.1;TC_1691|APT21651.1;Costa_Rica_04_02_TN|QYS85310.1;ATCC_49512|AEW86948.1;FCO_F2|QOH23598.1;ARS1|RVU89674.1;C_2|AND63372.1;ATCC_23463|PDS25328.1;FCO_F9|QOG58384.1;94081|AMA49684.1;Pf1|ANO47735.1;1215|OWP85446.1;GX_01|GX-01_GM000098;AH_01|AH-01_GM002938
cluster394	16	N/A	N/A	NK01|OWP77876.1;90106|QYS88561.1;AL0236|QYS90424.1;TC_1691|APT21429.1;Costa_Rica_04_02_TN|QYS85600.1;ATCC_49512|AEW87286.1;FCO_F2|QOH23354.1;ARS1|RVU91997.1;C_2|AND63179.1;ATCC_23463|PDS25083.1;FCO_F9|QOG56009.1;94081|AMA49482.1;Pf1|ANO47993.1;1215|OWP83835.1;GX_01|GX-01_GM002851;AH_01|AH-01_GM002714
cluster395	16	O84100	GO:0006412; P:translation; IBA:GO_Central	NK01|OWP77776.1;90106|QYS88682.1;AL0236|QYS90601.1;TC_1691|APT21244.1;Costa_Rica_04_02_TN|QYS85740.1;ATCC_49512|AEW84920.1;FCO_F2|QOH23175.1;ARS1|RVU92169.1;C_2|AND62981.1;ATCC_23463|PDS26765.1;FCO_F9|QOG56215.1;94081|AMA49280.1;Pf1|ANO48190.1;1215|OWP83854.1;GX_01|GX-01_GM002660;AH_01|AH-01_GM002494
cluster396	16	N/A	N/A	NK01|OWP76817.1;90106|QYS89734.1;AL0236|QYS91516.1;TC_1691|APT21899.1;Costa_Rica_04_02_TN|QYS86798.1;ATCC_49512|AEW85613.1;FCO_F2|QOH23995.1;ARS1|RVU91433.1;C_2|AND64441.1;ATCC_23463|PDS23974.1;FCO_F9|QOG57998.1;94081|AMA50029.1;Pf1|ANO47460.1;1215|OWP85167.1;GX_01|GX-01_GM001310;AH_01|AH-01_GM001803
cluster397	16	Q8TL28	GO:0008237; F:metallopeptidase activity; IEA:UniProtKB-KW	NK01|OWP78509.1;90106|QYS89901.1;AL0236|QYS91719.1;TC_1691|APT22081.1;Costa_Rica_04_02_TN|QYS86998.1;ATCC_49512|AEW86827.1;FCO_F2|QOH24176.1;ARS1|RVU91227.1;C_2|AND64224.1;ATCC_23463|PDS24104.1;FCO_F9|QOG57812.1;94081|AMA50258.1;Pf1|ANO47251.1;1215|OWP85321.1;GX_01|GX-01_GM001068;AH_01|AH-01_GM001554
cluster398	16	A6H0L2	GO:0009146; P:purine nucleoside triphosphate catabolic process; IEA:UniProtKB-UniRule	NK01|OWP76600.1;90106|QYS88671.1;AL0236|QYS90586.1;TC_1691|APT23523.1;Costa_Rica_04_02_TN|QYS85720.1;ATCC_49512|AEW86031.1;FCO_F2|QOH25624.1;ARS1|RVU92141.1;C_2|AND62998.1;ATCC_23463|PDS24968.1;FCO_F9|QOG56163.1;94081|AMA49297.1;Pf1|ANO48161.1;1215|OWP83266.1;GX_01|GX-01_GM002690;AH_01|AH-01_GM002514
cluster399	16	N/A	N/A	NK01|OWP76504.1;90106|QYS89847.1;AL0236|QYS91665.1;TC_1691|APT22017.1;Costa_Rica_04_02_TN|QYS86941.1;ATCC_49512|AEW85738.2;FCO_F2|QOH24113.1;ARS1|RVU91292.1;C_2|AND64300.1;ATCC_23463|PDS26684.1;FCO_F9|QOG57879.1;94081|AMA50180.1;Pf1|ANO47323.1;1215|OWP84261.1;GX_01|GX-01_GM001159;AH_01|AH-01_GM001640
cluster400	16	P68573	GO:0030261; P:chromosome condensation; IEA:UniProtKB-KW	NK01|OWP78192.1;90106|QYS88207.1;AL0236|QYS92264.1;TC_1691|APT22624.1;Costa_Rica_04_02_TN|QYS87542.1;ATCC_49512|AEW84870.1;FCO_F2|QOH24716.1;ARS1|RVU90627.1;C_2|AND63598.1;ATCC_23463|PDS22151.1;FCO_F9|QOG57214.1;94081|AMA48237.1;Pf1|ANO49409.1;1215|OWP83531.1;GX_01|GX-01_GM000384;AH_01|AH-01_GM000890
cluster401	16	N/A	N/A	NK01|OWP74419.1;90106|QYS88536.1;AL0236|QYS90398.1;TC_1691|APT21470.1;Costa_Rica_04_02_TN|QYS85522.1;ATCC_49512|AEW85827.1;FCO_F2|QOH23414.1;ARS1|RVU91972.1;C_2|AND63212.1;ATCC_23463|PDS23105.1;FCO_F9|QOG55955.1;94081|AMA49513.1;Pf1|ANO47948.1;1215|OWP84540.1;GX_01|GX-01_GM002877;AH_01|AH-01_GM002754
cluster402	16	N/A	N/A	NK01|OWP76120.1;90106|QYS89367.1;AL0236|QYS91299.1;TC_1691|APT23488.1;Costa_Rica_04_02_TN|QYS85796.1;ATCC_49512|AEW86342.1;FCO_F2|QOH24883.1;ARS1|RVU90579.1;C_2|AND65453.1;ATCC_23463|PDS23891.1;FCO_F9|QOG57046.1;94081|AMA48414.1;Pf1|ANO48446.1;1215|OWP85135.1;GX_01|GX-01_GM001778;AH_01|AH-01_GM002143
cluster403	16	Q55169	GO:0000160; P:phosphorelay signal transduction system; IEA:UniProtKB-KW	NK01|OWP74745.1;90106|QYS88014.1;AL0236|QYS92054.1;TC_1691|APT22395.1;Costa_Rica_04_02_TN|QYS87377.1;ATCC_49512|AEW86488.1;FCO_F2|QOH24491.1;ARS1|RVU90911.1;C_2|AND63864.1;ATCC_23463|PDS27027.1;FCO_F9|QOG57449.1;94081|AMA47994.1;Pf1|ANO49669.1;1215|OWP85019.1;GX_01|GX-01_GM000640;AH_01|AH-01_GM001203
cluster404	16	N/A	N/A	NK01|OWP78491.1;90106|QYS89888.1;AL0236|QYS91706.1;TC_1691|APT22062.1;Costa_Rica_04_02_TN|QYS86983.1;ATCC_49512|AEW86847.1;FCO_F2|QOH24159.1;ARS1|RVU91246.1;C_2|AND64242.1;ATCC_23463|PDS24845.1;FCO_F9|QOG57832.1;94081|AMA50240.1;Pf1|ANO47272.1;1215|OWP82611.1;GX_01|GX-01_GM001090;AH_01|AH-01_GM001575
cluster405	16	O33095	GO:0009055; F:electron transfer activity; IEA:InterPro	NK01|OWP74335.1;90106|QYS89784.1;AL0236|QYS91557.1;TC_1691|APT21936.1;Costa_Rica_04_02_TN|QYS86841.1;ATCC_49512|AEW85653.1;FCO_F2|QOH24033.1;ARS1|RVU91381.1;C_2|AND64395.1;ATCC_23463|PDS24057.1;FCO_F9|QOG57960.1;94081|AMA50074.1;Pf1|ANO47412.1;1215|OWP84747.1;GX_01|GX-01_GM001256;AH_01|AH-01_GM001751
cluster406	16	N/A	N/A	NK01|OWP78573.1;90106|QYS89937.1;AL0236|QYS91860.1;TC_1691|APT22153.1;Costa_Rica_04_02_TN|QYS87023.1;ATCC_49512|AEW86757.1;FCO_F2|QOH24243.1;ARS1|RVU91191.1;C_2|AND64067.1;ATCC_23463|PDS24679.1;FCO_F9|QOG57698.1;94081|AMA50392.1;Pf1|ANO47168.1;1215|OWP84584.1;GX_01|GX-01_GM001000;AH_01|AH-01_GM001430
cluster407	16	Q45061	GO:0016787; F:hydrolase activity; IEA:UniProtKB-KW	NK01|OWP77041.1;90106|QYS88476.1;AL0236|QYS90342.1;TC_1691|APT21543.1;Costa_Rica_04_02_TN|QYS85376.1;ATCC_49512|AEW85783.1;FCO_F2|QOH23491.1;ARS1|RVU89583.1;C_2|AND63285.1;ATCC_23463|PDS23445.1;FCO_F9|QOG55877.1;94081|AMA49588.1;Pf1|ANO47866.1;1215|OWP84247.1;GX_01|GX-01_GM002965;AH_01|AH-01_GM002836
cluster408	16	P45127	GO:0006412; P:translation; IEA:UniProtKB-KW	NK01|OWP75147.1;90106|QYS89006.1;AL0236|QYS90960.1;TC_1691|APT23155.1;Costa_Rica_04_02_TN|QYS86092.1;ATCC_49512|AEW85398.1;FCO_F2|QOH25225.1;ARS1|RVU90230.1;C_2|AND65034.1;ATCC_23463|PDS22180.1;FCO_F9|QOG56715.1;94081|AMA48833.1;Pf1|ANO48817.1;1215|OWP82921.1;GX_01|GX-01_GM002179;AH_01|AH-01_GM000502
cluster409	16	N/A	N/A	NK01|OWP77505.1;90106|QYS88351.1;AL0236|QYS92381.1;TC_1691|APT22754.1;Costa_Rica_04_02_TN|QYS87696.1;ATCC_49512|AEW85536.1;FCO_F2|QOH24845.1;ARS1|RVU89753.1;C_2|AND63462.1;ATCC_23463|PDS25653.1;FCO_F9|QOG57082.1;94081|AMA48378.1;Pf1|ANO49261.1;1215|OWP83342.1;GX_01|GX-01_GM000186;AH_01|AH-01_GM000718
cluster410	16	Q92J29	GO:0019646; P:aerobic electron transport chain; IEA:InterPro	NK01|OWP76522.1;90106|QYS89860.1;AL0236|QYS91674.1;TC_1691|APT23570.1;Costa_Rica_04_02_TN|QYS86952.1;ATCC_49512|AEW85750.1;FCO_F2|QOH24124.1;ARS1|RVU91286.1;C_2|AND65544.1;ATCC_23463|PDS26701.1;FCO_F9|QOG57867.1;94081|AMA50706.1;Pf1|ANO47310.1;1215|OWP83793.1;GX_01|GX-01_GM001146;AH_01|AH-01_GM001628
cluster411	16	A4XID4	GO:0019632; P:shikimate metabolic process; IEA:InterPro	NK01|OWP78387.1;90106|QYS88966.1;AL0236|QYS90746.1;TC_1691|APT22830.1;Costa_Rica_04_02_TN|QYS86123.1;ATCC_49512|AEW85049.1;FCO_F2|QOH25545.1;ARS1|RVU90173.1;C_2|AND64780.1;ATCC_23463|PDS23223.1;FCO_F9|QOG56352.1;94081|AMA49149.1;Pf1|ANO49175.1;1215|OWP82626.1;GX_01|GX-01_GM002249;AH_01|AH-01_GM000162
cluster412	16	Q54757	GO:0009229; P:thiamine diphosphate biosynthetic process; IEA:UniProtKB-UniRule	NK01|OWP79064.1;90106|QYS89996.1;AL0236|QYS91847.1;TC_1691|APT22243.1;Costa_Rica_04_02_TN|QYS87257.1;ATCC_49512|AEW86662.1;FCO_F2|QOH24337.1;ARS1|RVU91106.1;C_2|AND64077.1;ATCC_23463|PDS25700.1;FCO_F9|QOG57608.1;94081|AMA50383.1;Pf1|ANO47066.1;1215|OWP83454.1;GX_01|GX-01_GM000902;AH_01|AH-01_GM001441
cluster413	16	Q5F6V6	GO:0046677; P:response to antibiotic; IEA:UniProtKB-KW	NK01|OWP75720.1;90106|QYS90129.1;AL0236|QYS91593.1;TC_1691|APT21946.1;Costa_Rica_04_02_TN|QYS86853.1;ATCC_49512|AEW85663.1;FCO_F2|QOH24043.1;ARS1|RVU91692.1;C_2|AND64374.1;ATCC_23463|PDS24046.1;FCO_F9|QOG57950.1;94081|AMA50100.1;Pf1|ANO47402.1;1215|OWP84191.1;GX_01|GX-01_GM001234;AH_01|AH-01_GM001726
cluster414	16	N/A	N/A	NK01|OWP77866.1;90106|QYS88552.1;AL0236|QYS90422.1;TC_1691|APT21443.1;Costa_Rica_04_02_TN|QYS85588.1;ATCC_49512|AEW85952.1;FCO_F2|QOH23367.1;ARS1|RVU91988.1;C_2|AND63182.1;ATCC_23463|PDS25096.1;FCO_F9|QOG55996.1;94081|AMA49485.1;Pf1|ANO47976.1;1215|OWP83541.1;GX_01|GX-01_GM002859;AH_01|AH-01_GM002717
cluster415	16	N/A	N/A	NK01|OWP75242.1;90106|QYS90189.1;AL0236|QYS90387.1;TC_1691|APT21483.1;Costa_Rica_04_02_TN|QYS85489.1;ATCC_49512|AEW85842.1;FCO_F2|QOH23428.1;ARS1|RVU91957.1;C_2|AND63227.1;ATCC_23463|PDS22817.1;FCO_F9|QOG55941.1;94081|AMA49528.1;Pf1|ANO47933.1;1215|OWP84554.1;GX_01|GX-01_GM002892;AH_01|AH-01_GM002769
cluster416	16	N/A	N/A	NK01|OWP78991.1;90106|QYS89983.1;AL0236|QYS91833.1;TC_1691|APT22186.1;Costa_Rica_04_02_TN|QYS87129.1;ATCC_49512|AEW86720.1;FCO_F2|QOH24279.1;ARS1|RVU91122.1;C_2|AND64100.1;ATCC_23463|PDS26582.1;FCO_F9|QOG57665.1;94081|AMA50358.1;Pf1|ANO47132.1;1215|OWP82918.1;GX_01|GX-01_GM000920;AH_01|AH-01_GM001467
cluster417	16	N/A	N/A	NK01|OWP75427.1;90106|QYS89347.1;AL0236|QYS91278.1;TC_1691|APT23473.1;Costa_Rica_04_02_TN|QYS85818.1;ATCC_49512|AEW86325.1;FCO_F2|QOH24894.1;ARS1|RVU90560.1;C_2|AND65436.1;ATCC_23463|PDS23904.1;FCO_F9|QOG57033.1;94081|AMA48434.1;Pf1|ANO48467.1;1215|OWP85116.1;GX_01|GX-01_GM001799;AH_01|AH-01_GM002157
cluster418	16	Q9KQS9	GO:0006323; P:DNA packaging; ISS:TIGR	NK01|OWP77024.1;90106|QYS88490.1;AL0236|QYS90355.1;TC_1691|APT21526.1;Costa_Rica_04_02_TN|QYS85389.1;ATCC_49512|AEW85802.1;FCO_F2|QOH23472.1;ARS1|RVU89565.1;C_2|AND63267.1;ATCC_23463|PDS23427.1;FCO_F9|QOG55896.1;94081|AMA49569.1;Pf1|ANO47885.1;1215|OWP83562.1;GX_01|GX-01_GM002946;AH_01|AH-01_GM002817
cluster419	16	P37522	GO:0030435; P:sporulation resulting in formation of a cellular spore; IEA:UniProtKB-KW	NK01|OWP77907.1;90106|QYS88585.1;AL0236|QYS90456.1;TC_1691|APT21389.1;Costa_Rica_04_02_TN|QYS85625.1;ATCC_49512|AEW87246.1;FCO_F2|QOH23318.1;ARS1|RVU92028.1;C_2|AND63141.1;ATCC_23463|PDS24368.1;FCO_F9|QOG56045.1;94081|AMA49447.1;Pf1|ANO48036.1;1215|OWP83648.1;GX_01|GX-01_GM002816;AH_01|AH-01_GM002678
cluster420	16	N/A	N/A	NK01|OWP77258.1;90106|QYS88051.1;AL0236|QYS92488.1;TC_1691|APT22426.1;Costa_Rica_04_02_TN|QYS87398.1;ATCC_49512|AEW86455.1;FCO_F2|QOH25700.1;ARS1|RVU90885.1;C_2|AND63836.1;ATCC_23463|PDS26997.1;FCO_F9|QOG58550.1;94081|AMA48020.1;Pf1|ANO49637.1;1215|OWP84760.1;GX_01|GX-01_GM000592;AH_01|AH-01_GM001171
cluster421	16	N/A	N/A	NK01|OWP77912.1;90106|QYS88590.1;AL0236|QYS90476.1;TC_1691|APT21370.1;Costa_Rica_04_02_TN|QYS87852.1;ATCC_49512|AEW87233.1;FCO_F2|QOH23300.1;ARS1|RVU92036.1;C_2|AND63124.1;ATCC_23463|PDS22857.1;FCO_F9|QOG56061.1;94081|AMA49421.1;Pf1|ANO48055.1;1215|OWP83015.1;GX_01|GX-01_GM002806;AH_01|AH-01_GM002661
cluster422	16	O52402	GO:0006096; P:glycolytic process; IEA:UniProtKB-UniPathway	NK01|OWP75722.1;90106|QYS89802.1;AL0236|QYS91592.1;TC_1691|APT21944.1;Costa_Rica_04_02_TN|QYS86851.1;ATCC_49512|AEW85661.1;FCO_F2|QOH24041.1;ARS1|RVU91361.1;C_2|AND64376.1;ATCC_23463|PDS24048.1;FCO_F9|QOG57952.1;94081|AMA50098.1;Pf1|ANO47404.1;1215|OWP84180.1;GX_01|GX-01_GM001236;AH_01|AH-01_GM001728
cluster423	16	N/A	N/A	NK01|OWP76689.1;90106|QYS89184.1;AL0236|QYS91107.1;TC_1691|APT23282.1;Costa_Rica_04_02_TN|QYS85967.1;ATCC_49512|AEW86112.1;FCO_F2|QOH25100.1;ARS1|RVU91642.1;C_2|AND65231.1;ATCC_23463|PDS22890.1;FCO_F9|QOG56834.1;94081|AMA48644.1;Pf1|ANO48681.1;1215|OWP84457.1;GX_01|GX-01_GM002036;AH_01|AH-01_GM002382
cluster424	16	Q45791	GO:0009432; P:SOS response; IEA:UniProtKB-UniRule	NK01|OWP78504.1;90106|QYS89897.1;AL0236|QYS91715.1;TC_1691|APT22075.1;Costa_Rica_04_02_TN|QYS86993.1;ATCC_49512|AEW86833.1;FCO_F2|QOH24171.1;ARS1|RVU91233.1;C_2|AND64230.1;ATCC_23463|PDS24098.1;FCO_F9|QOG57818.1;94081|AMA50252.1;Pf1|ANO47256.1;1215|OWP84681.1;GX_01|GX-01_GM001074;AH_01|AH-01_GM001560
cluster425	16	Q55156	GO:0030488; P:tRNA methylation; IBA:GO_Central	NK01|OWP78062.1;90106|QYS89263.1;AL0236|QYS91131.1;TC_1691|APT23662.1;Costa_Rica_04_02_TN|QYS85889.1;ATCC_49512|AEW86213.1;FCO_F2|QOH25728.1;ARS1|RVU90449.1;C_2|AND65595.1;ATCC_23463|PDS27260.1;FCO_F9|QOG58535.1;94081|AMA50615.1;Pf1|ANO48575.1;1215|OWP83677.1;GX_01|GX-01_GM001928;AH_01|AH-01_GM002345
cluster426	16	N/A	N/A	NK01|OWP77029.1;90106|QYS88487.1;AL0236|QYS90351.1;TC_1691|APT21531.1;Costa_Rica_04_02_TN|QYS85386.1;ATCC_49512|AEW85797.1;FCO_F2|QOH23477.1;ARS1|RVU89569.1;C_2|AND63271.1;ATCC_23463|PDS23432.1;FCO_F9|QOG55891.1;94081|AMA49574.1;Pf1|ANO47880.1;1215|OWP83557.1;GX_01|GX-01_GM002951;AH_01|AH-01_GM002822
cluster427	16	A6GXP5	GO:0009423; P:chorismate biosynthetic process; IEA:UniProtKB-UniPathway	NK01|OWP75204.1;90106|QYS89117.1;AL0236|QYS91025.1;TC_1691|APT23234.1;Costa_Rica_04_02_TN|QYS86010.1;ATCC_49512|AEW85968.1;FCO_F2|QOH25145.1;ARS1|RVU90310.1;C_2|AND65121.1;ATCC_23463|PDS24003.1;FCO_F9|QOG56796.1;94081|AMA48743.1;Pf1|ANO48731.1;1215|OWP83988.1;GX_01|GX-01_GM002092;AH_01|AH-01_GM000608
cluster428	16	A5FKI9	GO:0048038; F:quinone binding; IEA:UniProtKB-KW	NK01|OWP78194.1;90106|QYS88210.1;AL0236|QYS92266.1;TC_1691|APT22627.1;Costa_Rica_04_02_TN|QYS87545.1;ATCC_49512|AEW84873.1;FCO_F2|QOH24719.1;ARS1|RVU90624.1;C_2|AND63595.1;ATCC_23463|PDS22148.1;FCO_F9|QOG57211.1;94081|AMA48240.1;Pf1|ANO49406.1;1215|OWP83534.1;GX_01|GX-01_GM000381;AH_01|AH-01_GM000887
cluster429	16	P37745	GO:0009411; P:response to UV; IMP:EcoCyc	NK01|OWP77269.1;90106|QYS88045.1;AL0236|QYS92062.1;TC_1691|APT22416.1;Costa_Rica_04_02_TN|QYS87391.1;ATCC_49512|AEW86466.1;FCO_F2|QOH24507.1;ARS1|RVU90893.1;C_2|AND63847.1;ATCC_23463|PDS27008.1;FCO_F9|QOG57431.1;94081|AMA48011.1;Pf1|ANO49648.1;1215|OWP84769.1;GX_01|GX-01_GM000603;AH_01|AH-01_GM001182
cluster430	16	N/A	N/A	NK01|OWP76782.1;90106|QYS89771.1;AL0236|QYS91547.1;TC_1691|APT21925.1;Costa_Rica_04_02_TN|QYS86830.1;ATCC_49512|AEW85643.1;FCO_F2|QOH24023.1;ARS1|RVU91392.1;C_2|AND64407.1;ATCC_23463|PDS24068.1;FCO_F9|QOG57971.1;94081|AMA50063.1;Pf1|ANO47425.1;1215|OWP84737.1;GX_01|GX-01_GM001267;AH_01|AH-01_GM001764
cluster431	16	A6GYX5	GO:0009089; P:lysine biosynthetic process via diaminopimelate; IEA:UniProtKB-UniRule	NK01|OWP77048.1;90106|QYS88472.1;AL0236|QYS90337.1;TC_1691|APT21548.1;Costa_Rica_04_02_TN|QYS85373.1;ATCC_49512|AEW85776.1;FCO_F2|QOH23498.1;ARS1|RVU89590.1;C_2|AND63291.1;ATCC_23463|PDS23451.1;FCO_F9|QOG58485.1;94081|AMA49594.1;Pf1|ANO47858.1;1215|OWP84254.1;GX_01|GX-01_GM000008;AH_01|AH-01_GM002844
cluster432	16	N/A	N/A	NK01|OWP74228.1;90106|QYS88838.1;AL0236|QYS90797.1;TC_1691|APT22895.1;Costa_Rica_04_02_TN|QYS86242.1;ATCC_49512|AEW85120.1;FCO_F2|QOH25476.1;ARS1|RVU90025.1;C_2|AND64841.1;ATCC_23463|PDS24435.1;FCO_F9|QOG56473.1;94081|AMA49084.1;Pf1|ANO49105.1;1215|OWP83478.1;GX_01|GX-01_GM002412;AH_01|AH-01_GM000228
cluster433	16	Q2S6K8	GO:0031564; P:transcription antitermination; IEA:UniProtKB-KW	NK01|OWP77787.1;90106|QYS90208.1;AL0236|QYS92542.1;TC_1691|APT23517.1;Costa_Rica_04_02_TN|QYS85773.1;ATCC_49512|AEW84973.1;FCO_F2|QOH23126.1;ARS1|RVU92211.1;C_2|AND62941.1;ATCC_23463|PDS22455.1;FCO_F9|QOG56270.1;94081|AMA49237.1;Pf1|ANO48246.1;1215|OWP83221.1;GX_01|GX-01_GM002607;AH_01|AH-01_GM002442
cluster434	16	P42981	GO:0071793; P:bacillithiol biosynthetic process; IEA:InterPro	NK01|OWP75907.1;90106|QYS88913.1;AL0236|QYS90868.1;TC_1691|APT22856.1;Costa_Rica_04_02_TN|QYS86409.1;ATCC_49512|AEW85075.1;FCO_F2|QOH25520.1;ARS1|RVU90120.1;C_2|AND64923.1;ATCC_23463|PDS24252.1;FCO_F9|QOG56429.1;94081|AMA48946.1;Pf1|ANO49148.1;1215|OWP84799.1;GX_01|GX-01_GM002309;AH_01|AH-01_GM000324
cluster435	16	P47200	GO:0003700; F:DNA-binding transcription factor activity; IEA:InterPro	NK01|OWP76705.1;90106|QYS89213.1;AL0236|QYS92544.1;TC_1691|APT23300.1;Costa_Rica_04_02_TN|QYS85960.1;ATCC_49512|AEW86129.1;FCO_F2|QOH25087.1;ARS1|RVU90374.1;C_2|AND64737.1;ATCC_23463|PDS22875.1;FCO_F9|QOG56850.1;94081|AMA49195.1;Pf1|ANO48663.1;1215|OWP84530.1;GX_01|GX-01_GM002010;AH_01|AH-01_GM000112
cluster436	16	N/A	N/A	NK01|OWP75383.1;90106|QYS88279.1;AL0236|QYS92499.1;TC_1691|APT22681.1;Costa_Rica_04_02_TN|QYS87598.1;ATCC_49512|AEW85460.1;FCO_F2|QOH24772.1;ARS1|RVU89836.1;C_2|AND65505.1;ATCC_23463|PDS26439.1;FCO_F9|QOG57156.1;94081|AMA48291.1;Pf1|ANO49346.1;1215|OWP85065.1;GX_01|GX-01_GM000280;AH_01|AH-01_GM000830
cluster437	16	N/A	N/A	NK01|OWP78225.1;90106|QYS88259.1;AL0236|QYS92286.1;TC_1691|APT22657.1;Costa_Rica_04_02_TN|QYS87574.1;ATCC_49512|AEW84900.1;FCO_F2|QOH24746.1;ARS1|RVU89864.1;C_2|AND63561.1;ATCC_23463|PDS26415.1;FCO_F9|QOG57182.1;94081|AMA48275.1;Pf1|ANO49376.1;1215|OWP84606.1;GX_01|GX-01_GM000316;AH_01|AH-01_GM000846
cluster438	16	A6GWS4	GO:0006415; P:translational termination; IEA:UniProtKB-UniRule	NK01|OWP75779.1;90106|QYS90169.1;AL0236|QYS92333.1;TC_1691|APT22695.1;Costa_Rica_04_02_TN|QYS87639.1;ATCC_49512|AEW85477.1;FCO_F2|QOH24789.1;ARS1|RVU89816.1;C_2|AND63523.1;ATCC_23463|PDS26454.1;FCO_F9|QOG57139.1;94081|AMA48315.1;Pf1|ANO49327.1;1215|OWP85046.1;GX_01|GX-01_GM000257;AH_01|AH-01_GM000787
cluster439	16	P24908	GO:0006355; P:regulation of transcription, DNA-templated; IEA:InterPro	NK01|OWP74641.1;90106|QYS88446.1;AL0236|QYS90317.1;TC_1691|APT21591.1;Costa_Rica_04_02_TN|QYS85357.1;ATCC_49512|AEW86882.1;FCO_F2|QOH23533.1;ARS1|RVU89610.1;C_2|AND63310.1;ATCC_23463|PDS25264.1;FCO_F9|QOG58459.1;94081|AMA49614.1;Pf1|ANO47809.1;1215|OWP84874.1;GX_01|GX-01_GM000029;AH_01|AH-01_GM002867
cluster440	16	N/A	N/A	NK01|OWP74873.1;90106|QYS88753.1;AL0236|QYS90778.1;TC_1691|APT22876.1;Costa_Rica_04_02_TN|QYS86438.1;ATCC_49512|AEW85098.1;FCO_F2|QOH25499.1;ARS1|RVU89932.1;C_2|AND64824.1;ATCC_23463|PDS26365.1;FCO_F9|QOG56450.1;94081|AMA49104.1;Pf1|ANO49126.1;1215|OWP83268.1;GX_01|GX-01_GM002522;AH_01|AH-01_GM000208
cluster441	16	N/A	N/A	NK01|OWP76509.1;90106|QYS89865.1;AL0236|QYS91668.1;TC_1691|APT23569.1;Costa_Rica_04_02_TN|QYS86945.1;ATCC_49512|AEW85743.1;FCO_F2|QOH24117.1;ARS1|RVU91279.1;C_2|AND64295.1;ATCC_23463|PDS26689.1;FCO_F9|QOG57874.1;94081|AMA50185.1;Pf1|ANO47317.1;1215|OWP83790.1;GX_01|GX-01_GM001153;AH_01|AH-01_GM001635
cluster442	16	A5FMW5	GO:0008237; F:metallopeptidase activity; IEA:UniProtKB-KW	NK01|OWP76337.1;90106|QYS89540.1;AL0236|QYS91436.1;TC_1691|APT23557.1;Costa_Rica_04_02_TN|QYS86664.1;ATCC_49512|AEW87037.1;FCO_F2|QOH23817.1;ARS1|RVU91735.1;C_2|AND64542.1;ATCC_23463|PDS25928.1;FCO_F9|QOG58167.1;94081|AMA49926.1;Pf1|ANO47637.1;1215|OWP84369.1;GX_01|GX-01_GM001530;AH_01|AH-01_GM001902
cluster443	16	N/A	N/A	NK01|OWP77504.1;90106|QYS90171.1;AL0236|QYS92502.1;TC_1691|APT22753.1;Costa_Rica_04_02_TN|QYS87695.1;ATCC_49512|AEW85535.1;FCO_F2|QOH24844.1;ARS1|RVU89754.1;C_2|AND63461.1;ATCC_23463|PDS25652.1;FCO_F9|QOG57083.1;94081|AMA48379.1;Pf1|ANO49262.1;1215|OWP83343.1;GX_01|GX-01_GM000187;AH_01|AH-01_GM000717
cluster444	16	N/A	N/A	NK01|OWP78707.1;90106|QYS88174.1;AL0236|QYS92226.1;TC_1691|APT22569.1;Costa_Rica_04_02_TN|QYS87501.1;ATCC_49512|AEW87455.1;FCO_F2|QOH24661.1;ARS1|RVU90682.1;C_2|AND63682.1;ATCC_23463|PDS26184.1;FCO_F9|QOG57270.1;94081|AMA48181.1;Pf1|ANO49469.1;1215|OWP84956.1;GX_01|GX-01_GM000440;AH_01|AH-01_GM000952
cluster445	16	Q84W65	GO:0008047; F:enzyme activator activity; IDA:TAIR	NK01|OWP78710.1;90106|QYS88171.1;AL0236|QYS92223.1;TC_1691|APT22566.1;Costa_Rica_04_02_TN|QYS87498.1;ATCC_49512|AEW87452.1;FCO_F2|QOH24658.1;ARS1|RVU90685.1;C_2|AND63685.1;ATCC_23463|PDS26181.1;FCO_F9|QOG57273.1;94081|AMA48178.1;Pf1|ANO49472.1;1215|OWP84959.1;GX_01|GX-01_GM000443;AH_01|AH-01_GM000955
cluster446	16	Q6LYB5	GO:0006048; P:UDP-N-acetylglucosamine biosynthetic process; IEA:UniProtKB-UniPathway	NK01|OWP79000.1;90106|QYS89966.1;AL0236|QYS91813.1;TC_1691|APT22197.1;Costa_Rica_04_02_TN|QYS87135.1;ATCC_49512|AEW86707.1;FCO_F2|QOH24291.1;ARS1|RVU91151.1;C_2|AND64124.1;ATCC_23463|PDS23336.1;FCO_F9|QOG57653.1;94081|AMA50335.1;Pf1|ANO47119.1;1215|OWP83901.1;GX_01|GX-01_GM000952;AH_01|AH-01_GM001493
cluster447	16	N/A	N/A	NK01|OWP76785.1;90106|QYS89766.1;AL0236|QYS92453.1;TC_1691|APT21922.1;Costa_Rica_04_02_TN|QYS86825.1;ATCC_49512|AEW85640.1;FCO_F2|QOH24020.1;ARS1|RVU91396.1;C_2|AND64410.1;ATCC_23463|PDS24071.1;FCO_F9|QOG57974.1;94081|AMA50060.1;Pf1|ANO47428.1;1215|OWP84734.1;GX_01|GX-01_GM001270;AH_01|AH-01_GM001767
cluster448	16	A8AC05	GO:0006417; P:regulation of translation; IEA:UniProtKB-UniRule	NK01|OWP75989.1;90106|QYS88938.1;AL0236|QYS90881.1;TC_1691|APT22969.1;Costa_Rica_04_02_TN|QYS86227.1;ATCC_49512|AEW85197.1;FCO_F2|QOH25402.1;ARS1|RVU90135.1;C_2|AND64940.1;ATCC_23463|PDS22497.1;FCO_F9|QOG56549.1;94081|AMA48930.1;Pf1|ANO49023.1;1215|OWP84785.1;GX_01|GX-01_GM002291;AH_01|AH-01_GM000343
cluster449	16	A6H1G2	GO:0008033; P:tRNA processing; IEA:UniProtKB-UniRule	NK01|OWP74837.1;90106|QYS89875.1;AL0236|QYS91692.1;TC_1691|APT22040.1;Costa_Rica_04_02_TN|QYS86964.1;ATCC_49512|AEW86870.1;FCO_F2|QOH24137.1;ARS1|RVU91268.1;C_2|AND64263.1;ATCC_23463|PDS24867.1;FCO_F9|QOG57854.1;94081|AMA50218.1;Pf1|ANO47297.1;1215|OWP85077.1;GX_01|GX-01_GM001113;AH_01|AH-01_GM001599
cluster451	16	A5FN08	GO:0006412; P:translation; IEA:UniProtKB-UniRule	NK01|OWP77624.1;90106|QYS89522.1;AL0236|QYS91413.1;TC_1691|APT21711.1;Costa_Rica_04_02_TN|QYS86639.1;ATCC_49512|AEW87006.1;FCO_F2|QOH23786.1;ARS1|RVU91761.1;C_2|AND64571.1;ATCC_23463|PDS25912.1;FCO_F9|QOG58197.1;94081|AMA49897.1;Pf1|ANO47668.1;1215|OWP85246.1;GX_01|GX-01_GM001560;AH_01|AH-01_GM001933
cluster452	16	A6H233	GO:0030163; P:protein catabolic process; IEA:UniProtKB-UniRule	NK01|OWP79114.1;90106|QYS87913.1;AL0236|QYS91927.1;TC_1691|APT22286.1;Costa_Rica_04_02_TN|QYS87295.1;ATCC_49512|AEW86609.1;FCO_F2|QOH24381.1;ARS1|RVU91021.1;C_2|AND63987.1;ATCC_23463|PDS25746.1;FCO_F9|QOG57562.1;94081|AMA50491.1;Pf1|ANO47016.1;1215|OWP84114.1;GX_01|GX-01_GM000768;AH_01|AH-01_GM001349
cluster453	16	A5FE96	GO:0008033; P:tRNA processing; IEA:UniProtKB-UniRule	NK01|OWP76105.1;90106|QYS89379.1;AL0236|QYS91312.1;TC_1691|APT23503.1;Costa_Rica_04_02_TN|QYS85788.1;ATCC_49512|AEW86358.1;FCO_F2|QOH25720.1;ARS1|RVU90594.1;C_2|AND65464.1;ATCC_23463|PDS23875.1;FCO_F9|QOG57061.1;94081|AMA48401.1;Pf1|ANO48427.1;1215|OWP84289.1;GX_01|GX-01_GM001761;AH_01|AH-01_GM002129
cluster454	16	N/A	N/A	NK01|OWP74968.1;90106|QYS87972.1;AL0236|QYS91987.1;TC_1691|APT22340.1;Costa_Rica_04_02_TN|QYS87335.1;ATCC_49512|AEW86553.1;FCO_F2|QOH24433.1;ARS1|RVU90970.1;C_2|AND63933.1;ATCC_23463|PDS26959.1;FCO_F9|QOG57508.1;94081|AMA50548.1;Pf1|ANO49735.1;1215|OWP84020.1;GX_01|GX-01_GM000699;AH_01|AH-01_GM001287
cluster456	16	Q57QD7	GO:0044873; P:lipoprotein localization to membrane; IEA:InterPro	NK01|OWP76336.1;90106|QYS89539.1;AL0236|QYS91435.1;TC_1691|APT21739.1;Costa_Rica_04_02_TN|QYS86663.1;ATCC_49512|AEW87036.1;FCO_F2|QOH23816.1;ARS1|RVU91736.1;C_2|AND64543.1;ATCC_23463|PDS25884.1;FCO_F9|QOG58168.1;94081|AMA49925.1;Pf1|ANO47638.1;1215|OWP84370.1;GX_01|GX-01_GM001531;AH_01|AH-01_GM001903
cluster457	16	Q5LEW2	GO:0008276; F:protein methyltransferase activity; IEA:UniProtKB-UniRule	NK01|OWP78016.1;90106|QYS89314.1;AL0236|QYS91184.1;TC_1691|APT23430.1;Costa_Rica_04_02_TN|QYS85850.1;ATCC_49512|AEW86279.1;FCO_F2|QOH24936.1;ARS1|RVU90517.1;C_2|AND65333.1;ATCC_23463|PDS23510.1;FCO_F9|QOG56989.1;94081|AMA48539.1;Pf1|ANO48515.1;1215|OWP84299.1;GX_01|GX-01_GM001850;AH_01|AH-01_GM002273
cluster458	16	P10472	GO:0006662; P:glycerol ether metabolic process; IEA:InterPro	NK01|OWP78495.1;90106|QYS89890.1;AL0236|QYS91708.1;TC_1691|APT22066.1;Costa_Rica_04_02_TN|QYS86987.1;ATCC_49512|AEW86844.1;FCO_F2|QOH24162.1;ARS1|RVU91243.1;C_2|AND64239.1;ATCC_23463|PDS24089.1;FCO_F9|QOG57829.1;94081|AMA50243.1;Pf1|ANO47267.1;1215|OWP84690.1;GX_01|GX-01_GM001085;AH_01|AH-01_GM001571
cluster460	16	N/A	N/A	NK01|OWP78496.1;90106|QYS89891.1;AL0236|QYS91710.1;TC_1691|APT22067.1;Costa_Rica_04_02_TN|QYS86989.1;ATCC_49512|AEW86842.2;FCO_F2|QOH24164.1;ARS1|RVU91241.1;C_2|AND64238.1;ATCC_23463|PDS24090.1;FCO_F9|QOG57827.1;94081|AMA50244.1;Pf1|ANO47265.1;1215|OWP84688.1;GX_01|GX-01_GM001083;AH_01|AH-01_GM001569
cluster461	16	Q8A128	GO:0006457; P:protein folding; IEA:UniProtKB-UniRule	NK01|OWP76491.1;90106|QYS89837.1;AL0236|QYS91656.1;TC_1691|APT22002.1;Costa_Rica_04_02_TN|QYS86931.1;ATCC_49512|AEW85723.1;FCO_F2|QOH24099.1;ARS1|RVU91308.1;C_2|AND64315.1;ATCC_23463|PDS26669.1;FCO_F9|QOG57894.1;94081|AMA50165.1;Pf1|ANO47338.1;1215|OWP84277.1;GX_01|GX-01_GM001175;AH_01|AH-01_GM001655
cluster462	16	N/A	N/A	NK01|OWP77231.1;90106|QYS88100.1;AL0236|QYS92096.1;TC_1691|APT22452.1;Costa_Rica_04_02_TN|QYS87424.1;ATCC_49512|AEW86426.1;FCO_F2|QOH24543.1;ARS1|RVU90784.1;C_2|AND63807.1;ATCC_23463|PDS23313.1;FCO_F9|QOG57395.1;94081|AMA48049.1;Pf1|ANO49609.1;1215|OWP84010.1;GX_01|GX-01_GM000546;AH_01|AH-01_GM001143
cluster463	16	Q9KD89	GO:0017148; P:negative regulation of translation; IEA:UniProtKB-UniRule	NK01|OWP74298.1;90106|QYS88858.1;AL0236|QYS90931.1;TC_1691|APT23042.1;Costa_Rica_04_02_TN|QYS86372.1;ATCC_49512|AEW85242.1;FCO_F2|QOH25332.1;ARS1|RVU90054.1;C_2|AND64993.1;ATCC_23463|PDS21780.1;FCO_F9|QOG56590.1;94081|AMA48875.1;Pf1|ANO48947.1;1215|OWP83345.1;GX_01|GX-01_GM002382;AH_01|AH-01_GM000404
cluster464	16	N/A	N/A	NK01|OWP75431.1;90106|QYS89345.1;AL0236|QYS91275.1;TC_1691|APT23469.1;Costa_Rica_04_02_TN|QYS85822.1;ATCC_49512|AEW86321.1;FCO_F2|QOH24898.1;ARS1|RVU90556.1;C_2|AND65432.1;ATCC_23463|PDS23908.1;FCO_F9|QOG57029.1;94081|AMA48438.1;Pf1|ANO48471.1;1215|OWP85112.1;GX_01|GX-01_GM001803;AH_01|AH-01_GM002163
cluster465	16	A6H0W3	GO:0016149; F:translation release factor activity, codon specific; IEA:UniProtKB-UniRule	NK01|OWP76688.1;90106|QYS89183.1;AL0236|QYS91106.1;TC_1691|APT23281.1;Costa_Rica_04_02_TN|QYS85968.1;ATCC_49512|AEW86111.1;FCO_F2|QOH25101.1;ARS1|RVU90349.1;C_2|AND65230.1;ATCC_23463|PDS22891.1;FCO_F9|QOG56833.1;94081|AMA48645.1;Pf1|ANO48682.1;1215|OWP84456.1;GX_01|GX-01_GM002037;AH_01|AH-01_GM002383
cluster466	16	N/A	N/A	NK01|OWP77897.1;90106|QYS88578.1;AL0236|QYS90450.1;TC_1691|APT21400.1;Costa_Rica_04_02_TN|QYS85619.1;ATCC_49512|AEW87257.1;FCO_F2|QOH23329.1;ARS1|RVU92017.1;C_2|AND63152.1;ATCC_23463|PDS24357.1;FCO_F9|QOG56034.1;94081|AMA49458.1;Pf1|ANO48025.1;1215|OWP83492.1;GX_01|GX-01_GM002827;AH_01|AH-01_GM002689
cluster467	16	N/A	N/A	NK01|OWP77145.1;90106|QYS88416.1;AL0236|QYS90280.1;TC_1691|APT21637.1;Costa_Rica_04_02_TN|QYS85323.1;ATCC_49512|AEW86931.2;FCO_F2|QOH23582.1;ARS1|RVU89656.1;C_2|AND63358.1;ATCC_23463|PDS25311.1;FCO_F9|QOG58402.1;94081|AMA49669.1;Pf1|ANO47753.1;1215|OWP83663.1;GX_01|GX-01_GM000080;AH_01|AH-01_GM002920
cluster468	16	A6L1E7	GO:0071897; P:DNA biosynthetic process; IEA:UniProtKB-KW	NK01|OWP76420.1;90106|QYS88840.1;AL0236|QYS90799.1;TC_1691|APT22898.1;Costa_Rica_04_02_TN|QYS86341.1;ATCC_49512|AEW85123.1;FCO_F2|QOH25473.1;ARS1|RVU90028.1;C_2|AND64845.1;ATCC_23463|PDS24432.1;FCO_F9|QOG56476.1;94081|AMA49081.1;Pf1|ANO49101.1;1215|OWP83481.1;GX_01|GX-01_GM002408;AH_01|AH-01_GM000231
cluster469	16	A5F9Z0	GO:0006412; P:translation; IEA:UniProtKB-UniRule	NK01|OWP77932.1;90106|QYS88599.1;AL0236|QYS90488.1;TC_1691|APT21355.1;Costa_Rica_04_02_TN|QYS85639.1;ATCC_49512|AEW87215.1;FCO_F2|QOH23283.1;ARS1|RVU92053.1;C_2|AND63107.1;ATCC_23463|PDS22842.1;FCO_F9|QOG56080.1;94081|AMA49402.1;Pf1|ANO48072.1;1215|OWP83617.1;GX_01|GX-01_GM002789;AH_01|AH-01_GM002639
cluster470	16	N/A	N/A	NK01|OWP78480.1;90106|QYS89882.1;AL0236|QYS91701.1;TC_1691|APT22051.1;Costa_Rica_04_02_TN|QYS86974.1;ATCC_49512|AEW86858.1;FCO_F2|QOH24148.1;ARS1|RVU91256.1;C_2|AND64252.1;ATCC_23463|PDS24855.1;FCO_F9|QOG57842.1;94081|AMA50230.1;Pf1|ANO47284.1;1215|OWP85089.1;GX_01|GX-01_GM001101;AH_01|AH-01_GM001586
cluster471	16	N/A	N/A	NK01|OWP78015.1;90106|QYS89315.1;AL0236|QYS91185.1;TC_1691|APT23431.1;Costa_Rica_04_02_TN|QYS85849.1;ATCC_49512|AEW86280.1;FCO_F2|QOH24935.1;ARS1|RVU90518.1;C_2|AND65334.1;ATCC_23463|PDS23509.1;FCO_F9|QOG56990.1;94081|AMA48538.1;Pf1|ANO48514.1;1215|OWP84298.1;GX_01|GX-01_GM001849;AH_01|AH-01_GM002272
cluster472	16	Q6H4G3	GO:0006099; P:tricarboxylic acid cycle; IEA:UniProtKB-UniPathway	NK01|OWP79074.1;90106|QYS90023.1;AL0236|QYS91918.1;TC_1691|APT22258.1;Costa_Rica_04_02_TN|QYS87266.1;ATCC_49512|AEW86639.1;FCO_F2|QOH24353.1;ARS1|RVU91085.1;C_2|AND64014.1;ATCC_23463|PDS25718.1;FCO_F9|QOG57591.1;94081|AMA50463.1;Pf1|ANO47048.1;1215|OWP83712.1;GX_01|GX-01_GM000871;AH_01|AH-01_GM001381
cluster473	16	N/A	N/A	NK01|OWP78699.1;90106|QYS88179.1;AL0236|QYS92230.1;TC_1691|APT22578.1;Costa_Rica_04_02_TN|QYS87505.1;ATCC_49512|AEW87465.1;FCO_F2|QOH24669.1;ARS1|RVU90674.1;C_2|AND63675.1;ATCC_23463|PDS26194.1;FCO_F9|QOG57262.1;94081|AMA48188.1;Pf1|ANO49460.1;1215|OWP84949.1;GX_01|GX-01_GM000432;AH_01|AH-01_GM000944
cluster474	16	Q9S498	GO:0009229; P:thiamine diphosphate biosynthetic process; IEA:UniProtKB-UniPathway	NK01|OWP79112.1;90106|QYS90149.1;AL0236|QYS92479.1;TC_1691|APT22290.1;Costa_Rica_04_02_TN|QYS87293.1;ATCC_49512|AEW86603.1;FCO_F2|QOH25683.1;ARS1|RVU91016.1;C_2|AND63970.1;ATCC_23463|PDS25752.1;FCO_F9|QOG58559.1;94081|AMA50508.1;Pf1|ANO47010.1;1215|OWP84120.1;GX_01|GX-01_GM000761;AH_01|AH-01_GM001329
cluster475	16	A6GXB2	GO:0006400; P:tRNA modification; IEA:UniProtKB-UniRule	NK01|OWP75185.1;90106|QYS89131.1;AL0236|QYS91098.1;TC_1691|APT23268.1;Costa_Rica_04_02_TN|QYS86003.1;ATCC_49512|AEW86100.1;FCO_F2|QOH25111.1;ARS1|RVU90332.1;C_2|AND65220.1;ATCC_23463|PDS22901.1;FCO_F9|QOG56823.1;94081|AMA48655.1;Pf1|ANO48695.1;1215|OWP83127.1;GX_01|GX-01_GM002069;AH_01|AH-01_GM002393
cluster476	16	Q89AB5	GO:0055085; P:transmembrane transport; IEA:InterPro	NK01|OWP76506.1;90106|QYS89849.1;AL0236|QYS91666.1;TC_1691|APT22019.1;Costa_Rica_04_02_TN|QYS86943.1;ATCC_49512|AEW85740.1;FCO_F2|QOH24114.1;ARS1|RVU91290.1;C_2|AND64298.1;ATCC_23463|PDS26686.1;FCO_F9|QOG57877.1;94081|AMA50182.1;Pf1|ANO47320.1;1215|OWP84259.1;GX_01|GX-01_GM001157;AH_01|AH-01_GM001638
cluster477	16	N/A	N/A	NK01|OWP76281.1;90106|QYS88609.1;AL0236|QYS90502.1;TC_1691|APT21338.1;Costa_Rica_04_02_TN|QYS85650.1;ATCC_49512|AEW87199.1;FCO_F2|QOH23269.1;ARS1|RVU92068.1;C_2|AND63093.1;ATCC_23463|PDS25439.1;FCO_F9|QOG56094.1;94081|AMA49388.1;Pf1|ANO48090.1;1215|OWP84201.1;GX_01|GX-01_GM002772;AH_01|AH-01_GM002622
cluster478	16	Q9Z6C9	GO:0010501; P:RNA secondary structure unwinding; IEA:InterPro	NK01|OWP78076.1;90106|QYS89255.1;AL0236|QYS91039.1;TC_1691|APT23357.1;Costa_Rica_04_02_TN|QYS85900.1;ATCC_49512|AEW86193.1;FCO_F2|QOH25025.1;ARS1|RVU90439.1;C_2|AND65136.1;ATCC_23463|PDS27211.1;FCO_F9|QOG56914.1;94081|AMA48728.1;Pf1|ANO48596.1;1215|OWP83190.1;GX_01|GX-01_GM001942;AH_01|AH-01_GM000043
cluster479	16	N/A	N/A	NK01|OWP75781.1;90106|QYS88299.1;AL0236|QYS92334.1;TC_1691|APT22697.1;Costa_Rica_04_02_TN|QYS87640.1;ATCC_49512|AEW85479.1;FCO_F2|QOH24791.1;ARS1|RVU89814.1;C_2|AND63521.1;ATCC_23463|PDS26456.1;FCO_F9|QOG57137.1;94081|AMA48317.1;Pf1|ANO49325.1;1215|OWP85044.1;GX_01|GX-01_GM000255;AH_01|AH-01_GM000785
cluster480	16	N/A	N/A	NK01|OWP75157.1;90106|QYS88903.1;AL0236|QYS90968.1;TC_1691|APT22814.1;Costa_Rica_04_02_TN|QYS86098.1;ATCC_49512|AEW85032.1;FCO_F2|QOH25561.1;ARS1|RVU90104.1;C_2|AND65048.1;ATCC_23463|PDS27282.1;FCO_F9|QOG56336.1;94081|AMA48819.1;Pf1|ANO49192.1;1215|OWP83139.1;GX_01|GX-01_GM002327;AH_01|AH-01_GM000516
cluster481	16	Q67JX6	GO:0006412; P:translation; IEA:UniProtKB-UniRule	NK01|OWP75791.1;90106|QYS88310.1;AL0236|QYS92347.1;TC_1691|APT22707.1;Costa_Rica_04_02_TN|QYS87648.1;ATCC_49512|AEW85489.1;FCO_F2|QOH24802.1;ARS1|RVU89803.1;C_2|AND63508.1;ATCC_23463|PDS23006.1;FCO_F9|QOG57127.1;94081|AMA48330.1;Pf1|ANO49311.1;1215|OWP84098.1;GX_01|GX-01_GM000244;AH_01|AH-01_GM000771
cluster482	16	N/A	N/A	NK01|OWP75787.1;90106|QYS88308.1;AL0236|QYS92343.1;TC_1691|APT22703.1;Costa_Rica_04_02_TN|QYS87646.1;ATCC_49512|AEW85485.1;FCO_F2|QOH24798.1;ARS1|RVU89807.1;C_2|AND63514.1;ATCC_23463|PDS23002.1;FCO_F9|QOG57131.1;94081|AMA48324.1;Pf1|ANO49316.1;1215|OWP85037.1;GX_01|GX-01_GM000248;AH_01|AH-01_GM000778
cluster483	16	N/A	N/A	NK01|OWP74769.1;90106|QYS89909.1;AL0236|QYS91805.1;TC_1691|APT22110.1;Costa_Rica_04_02_TN|QYS87059.1;ATCC_49512|AEW86796.1;FCO_F2|QOH24206.1;ARS1|RVU91215.1;C_2|AND64145.1;ATCC_23463|PDS22612.1;FCO_F9|QOG57763.1;94081|AMA50314.1;Pf1|ANO47218.1;1215|OWP85290.1;GX_01|GX-01_GM001031;AH_01|AH-01_GM001525
cluster484	16	N/A	N/A	NK01|OWP77254.1;90106|QYS88076.1;AL0236|QYS92072.1;TC_1691|APT22431.1;Costa_Rica_04_02_TN|QYS87402.1;ATCC_49512|AEW86450.1;FCO_F2|QOH24521.1;ARS1|RVU90808.1;C_2|AND63831.1;ATCC_23463|PDS22931.1;FCO_F9|QOG57418.1;94081|AMA48025.1;Pf1|ANO49632.1;1215|OWP84042.1;GX_01|GX-01_GM000571;AH_01|AH-01_GM001167
cluster485	16	P71153	GO:0050660; F:flavin adenine dinucleotide binding; IEA:InterPro	NK01|OWP74336.1;90106|QYS89783.1;AL0236|QYS91556.1;TC_1691|APT21935.1;Costa_Rica_04_02_TN|QYS86840.1;ATCC_49512|AEW85652.1;FCO_F2|QOH24032.1;ARS1|RVU91382.1;C_2|AND64396.1;ATCC_23463|PDS24058.1;FCO_F9|QOG57961.1;94081|AMA50073.1;Pf1|ANO47413.1;1215|OWP84746.1;GX_01|GX-01_GM001257;AH_01|AH-01_GM001752
cluster486	16	A5FFL9	GO:0006166; P:purine ribonucleoside salvage; IEA:UniProtKB-KW	NK01|OWP74587.1;90106|QYS88816.1;AL0236|QYS90680.1;TC_1691|APT22817.1;Costa_Rica_04_02_TN|QYS86114.1;ATCC_49512|AEW85035.1;FCO_F2|QOH25558.1;ARS1|RVU90005.1;C_2|AND64760.1;ATCC_23463|PDS26139.1;FCO_F9|QOG56339.1;94081|AMA49171.1;Pf1|ANO49189.1;1215|OWP83091.1;GX_01|GX-01_GM002437;AH_01|AH-01_GM000138
cluster487	16	N/A	N/A	NK01|OWP76429.1;90106|QYS88889.1;AL0236|QYS90811.1;TC_1691|APT22908.1;Costa_Rica_04_02_TN|QYS86291.1;ATCC_49512|AEW85132.1;FCO_F2|QOH25464.1;ARS1|RVU90089.1;C_2|AND64854.1;ATCC_23463|PDS24422.1;FCO_F9|QOG56485.1;94081|AMA49072.1;Pf1|ANO49091.1;1215|OWP83769.1;GX_01|GX-01_GM002343;AH_01|AH-01_GM000240
cluster488	16	A6H1R4	GO:0048038; F:quinone binding; IEA:UniProtKB-KW	NK01|OWP78193.1;90106|QYS88209.1;AL0236|QYS92265.1;TC_1691|APT22626.1;Costa_Rica_04_02_TN|QYS87544.1;ATCC_49512|AEW84872.1;FCO_F2|QOH24718.1;ARS1|RVU90625.1;C_2|AND63596.1;ATCC_23463|PDS22149.1;FCO_F9|QOG57212.1;94081|AMA48239.1;Pf1|ANO49407.1;1215|OWP83533.1;GX_01|GX-01_GM000382;AH_01|AH-01_GM000888
cluster489	16	O51204	GO:0002949; P:tRNA threonylcarbamoyladenosine modification; IEA:InterPro	NK01|OWP76590.1;90106|QYS90200.1;AL0236|QYS90594.1;TC_1691|APT21262.1;Costa_Rica_04_02_TN|QYS85727.1;ATCC_49512|AEW86020.1;FCO_F2|QOH23192.1;ARS1|RVU92151.1;C_2|AND62988.1;ATCC_23463|PDS24958.1;FCO_F9|QOG56197.1;94081|AMA49287.1;Pf1|ANO48172.1;1215|OWP83031.1;GX_01|GX-01_GM002678;AH_01|AH-01_GM002502
cluster490	16	N/A	N/A	NK01|OWP76283.1;90106|QYS90193.1;AL0236|QYS90500.1;TC_1691|APT21340.1;Costa_Rica_04_02_TN|QYS85649.1;ATCC_49512|AEW87201.1;FCO_F2|QOH23271.1;ARS1|RVU92066.1;C_2|AND63095.1;ATCC_23463|PDS25441.1;FCO_F9|QOG56092.1;94081|AMA49390.1;Pf1|ANO48088.1;1215|OWP84203.1;GX_01|GX-01_GM002774;AH_01|AH-01_GM002624
cluster491	16	N/A	N/A	NK01|OWP74767.1;90106|QYS89907.1;AL0236|QYS91803.1;TC_1691|APT22108.1;Costa_Rica_04_02_TN|QYS87061.1;ATCC_49512|AEW86798.1;FCO_F2|QOH24204.1;ARS1|RVU91217.1;C_2|AND64147.1;ATCC_23463|PDS22610.1;FCO_F9|QOG57765.1;94081|AMA50312.1;Pf1|ANO47220.1;1215|OWP85292.1;GX_01|GX-01_GM001033;AH_01|AH-01_GM001527
cluster492	16	N/A	N/A	NK01|OWP74263.1;90106|QYS88902.1;AL0236|QYS90821.1;TC_1691|APT22921.1;Costa_Rica_04_02_TN|QYS86276.1;ATCC_49512|AEW85147.1;FCO_F2|QOH25450.1;ARS1|RVU90103.1;C_2|AND64868.1;ATCC_23463|PDS22345.1;FCO_F9|QOG56499.1;94081|AMA49058.1;Pf1|ANO49077.1;1215|OWP83138.1;GX_01|GX-01_GM002328;AH_01|AH-01_GM000257
cluster493	16	A6H1A2	GO:0070475; P:rRNA base methylation; IEA:UniProtKB-UniRule	NK01|OWP76816.1;90106|QYS90128.1;AL0236|QYS92450.1;TC_1691|APT21900.1;Costa_Rica_04_02_TN|QYS87775.1;ATCC_49512|AEW85614.1;FCO_F2|QOH23996.1;ARS1|RVU91432.1;C_2|AND64440.1;ATCC_23463|PDS23973.1;FCO_F9|QOG58579.1;94081|AMA50030.1;Pf1|ANO47459.1;1215|OWP85166.1;GX_01|GX-01_GM001309;AH_01|AH-01_GM001802
cluster494	16	P70949	N/A	NK01|OWP78709.1;90106|QYS88172.1;AL0236|QYS92224.1;TC_1691|APT22567.1;Costa_Rica_04_02_TN|QYS87499.1;ATCC_49512|AEW87453.1;FCO_F2|QOH24659.1;ARS1|RVU90684.1;C_2|AND63684.1;ATCC_23463|PDS26182.1;FCO_F9|QOG57272.1;94081|AMA48179.1;Pf1|ANO49471.1;1215|OWP84958.1;GX_01|GX-01_GM000442;AH_01|AH-01_GM000954
cluster495	16	N/A	N/A	NK01|OWP76347.1;90106|QYS89552.1;AL0236|QYS91452.1;TC_1691|APT21748.1;Costa_Rica_04_02_TN|QYS86676.1;ATCC_49512|AEW87048.1;FCO_F2|QOH23828.1;ARS1|RVU91724.1;C_2|AND64531.1;ATCC_23463|PDS26502.1;FCO_F9|QOG58156.1;94081|AMA49936.1;Pf1|ANO47626.1;1215|OWP84358.1;GX_01|GX-01_GM001519;AH_01|AH-01_GM001890
cluster496	16	A0M2A1	GO:0009245; P:lipid A biosynthetic process; IEA:UniProtKB-UniRule	NK01|OWP76586.1;90106|QYS88676.1;AL0236|QYS90510.1;TC_1691|APT21258.1;Costa_Rica_04_02_TN|QYS85728.1;ATCC_49512|AEW84906.1;FCO_F2|QOH23188.1;ARS1|RVU92155.1;C_2|AND63074.1;ATCC_23463|PDS26779.1;FCO_F9|QOG56201.1;94081|AMA49369.1;Pf1|ANO48176.1;1215|OWP83430.1;GX_01|GX-01_GM002674;AH_01|AH-01_GM002601
cluster497	16	A5FE75	GO:0006412; P:translation; IEA:UniProtKB-UniRule	NK01|OWP78348.1;90106|QYS88793.1;AL0236|QYS90795.1;TC_1691|APT22890.1;Costa_Rica_04_02_TN|QYS86149.1;ATCC_49512|AEW85114.1;FCO_F2|QOH25482.1;ARS1|RVU89979.1;C_2|AND64838.1;ATCC_23463|PDS26381.1;FCO_F9|QOG56467.1;94081|AMA49089.1;Pf1|ANO49109.1;1215|OWP83990.1;GX_01|GX-01_GM002473;AH_01|AH-01_GM000224
cluster499	16	N/A	N/A	NK01|OWP78800.1;90106|QYS88151.1;AL0236|QYS92196.1;TC_1691|APT23618.1;Costa_Rica_04_02_TN|QYS87477.1;ATCC_49512|AEW87414.1;FCO_F2|QOH24620.1;ARS1|RVU90721.1;C_2|AND63717.1;ATCC_23463|PDS26144.1;FCO_F9|QOG57312.1;94081|AMA48145.1;Pf1|ANO49509.1;1215|OWP84439.1;GX_01|GX-01_GM000483;AH_01|AH-01_GM000989
cluster500	16	N/A	N/A	NK01|OWP74768.1;90106|QYS89908.1;AL0236|QYS91804.1;TC_1691|APT22109.1;Costa_Rica_04_02_TN|QYS87060.1;ATCC_49512|AEW86797.1;FCO_F2|QOH24205.1;ARS1|RVU91216.1;C_2|AND64146.1;ATCC_23463|PDS22611.1;FCO_F9|QOG57764.1;94081|AMA50313.1;Pf1|ANO47219.1;1215|OWP85291.1;GX_01|GX-01_GM001032;AH_01|AH-01_GM001526
cluster501	16	P52761	GO:1901565; P:organonitrogen compound catabolic process; IBA:GO_Central	NK01|OWP78088.1;90106|QYS89294.1;AL0236|QYS91161.1;TC_1691|APT23405.1;Costa_Rica_04_02_TN|QYS85870.1;ATCC_49512|AEW86252.1;FCO_F2|QOH24961.1;ARS1|RVU90494.1;C_2|AND65307.1;ATCC_23463|PDS21901.1;FCO_F9|QOG56963.1;94081|AMA48567.1;Pf1|ANO48543.1;1215|OWP83697.1;GX_01|GX-01_GM001877;AH_01|AH-01_GM002303
cluster502	16	P98053	GO:0042773; P:ATP synthesis coupled electron transport; IBA:GO_Central	NK01|OWP78214.1;90106|QYS88225.1;AL0236|QYS92279.1;TC_1691|APT22650.1;Costa_Rica_04_02_TN|QYS87564.1;ATCC_49512|AEW84894.2;FCO_F2|QOH24739.1;ARS1|RVU90603.1;C_2|AND63574.1;ATCC_23463|PDS24745.1;FCO_F9|QOG57189.1;94081|AMA48261.1;Pf1|ANO49383.1;1215|OWP84481.1;GX_01|GX-01_GM000360;AH_01|AH-01_GM000862
cluster503	16	Q1M7A0	GO:0006355; P:regulation of transcription, DNA-templated; IEA:InterPro	NK01|OWP77220.1;90106|QYS88115.1;AL0236|QYS92106.1;TC_1691|APT22461.1;Costa_Rica_04_02_TN|QYS87434.1;ATCC_49512|AEW86416.1;FCO_F2|QOH24551.1;ARS1|RVU90771.1;C_2|AND63796.1;ATCC_23463|PDS23043.1;FCO_F9|QOG57386.1;94081|AMA48060.1;Pf1|ANO49598.1;1215|OWP84724.1;GX_01|GX-01_GM000532;AH_01|AH-01_GM001129
cluster504	16	N/A	N/A	NK01|OWP78979.1;90106|QYS89990.1;AL0236|QYS91820.1;TC_1691|APT22171.1;Costa_Rica_04_02_TN|QYS87120.1;ATCC_49512|AEW86734.1;FCO_F2|QOH24263.1;ARS1|RVU91115.1;C_2|AND64112.1;ATCC_23463|PDS26598.1;FCO_F9|QOG57679.1;94081|AMA50346.1;Pf1|ANO47147.1;1215|OWP83798.1;GX_01|GX-01_GM000913;AH_01|AH-01_GM001481
cluster505	16	N/A	N/A	NK01|OWP76139.1;90106|QYS89350.1;AL0236|QYS91284.1;TC_1691|APT23477.1;Costa_Rica_04_02_TN|QYS85814.1;ATCC_49512|AEW86329.1;FCO_F2|QOH24890.1;ARS1|RVU90564.1;C_2|AND65440.1;ATCC_23463|PDS23900.1;FCO_F9|QOG57037.1;94081|AMA48430.1;Pf1|ANO48463.1;1215|OWP85120.1;GX_01|GX-01_GM001795;AH_01|AH-01_GM002153
cluster506	16	A6H0G8	GO:0006885; P:regulation of pH; IEA:InterPro	NK01|OWP77055.1;90106|QYS88512.1;AL0236|QYS90378.1;TC_1691|APT21498.1;Costa_Rica_04_02_TN|QYS85474.1;ATCC_49512|AEW85859.1;FCO_F2|QOH23443.1;ARS1|RVU91940.1;C_2|AND65488.1;ATCC_23463|PDS23185.1;FCO_F9|QOG55926.1;94081|AMA50677.1;Pf1|ANO47916.1;1215|OWP83962.1;GX_01|GX-01_GM002913;AH_01|AH-01_GM002785
cluster507	16	A0AGP9	GO:0015595; F:spermidine-importing ATPase activity; IEA:InterPro	NK01|OWP74621.1;90106|QYS88640.1;AL0236|QYS90566.1;TC_1691|APT21305.1;Costa_Rica_04_02_TN|QYS85695.1;ATCC_49512|AEW86064.1;FCO_F2|QOH23235.1;ARS1|RVU92101.1;C_2|AND63030.1;ATCC_23463|PDS25405.1;FCO_F9|QOG56129.1;94081|AMA49330.1;Pf1|ANO48125.1;1215|OWP82681.1;GX_01|GX-01_GM002736;AH_01|AH-01_GM002550
cluster508	16	N/A	N/A	NK01|OWP78995.1;90106|QYS89981.1;AL0236|QYS91809.1;TC_1691|APT22192.1;Costa_Rica_04_02_TN|QYS87132.1;ATCC_49512|AEW86713.1;FCO_F2|QOH24286.1;ARS1|RVU91126.1;C_2|AND64129.1;ATCC_23463|PDS23687.1;FCO_F9|QOG57659.1;94081|AMA50330.1;Pf1|ANO47125.1;1215|OWP83325.1;GX_01|GX-01_GM000924;AH_01|AH-01_GM001499
cluster509	16	N/A	N/A	NK01|OWP76410.1;90106|QYS89015.1;AL0236|QYS90873.1;TC_1691|APT23075.1;Costa_Rica_04_02_TN|QYS86354.1;ATCC_49512|AEW85309.1;FCO_F2|QOH25296.1;ARS1|RVU90242.1;C_2|AND64929.1;ATCC_23463|PDS23565.1;FCO_F9|QOG56655.1;94081|AMA48940.1;Pf1|ANO48910.1;1215|OWP84881.1;GX_01|GX-01_GM002167;AH_01|AH-01_GM000330
cluster510	16	A6GWZ4	GO:0000162; P:tryptophan biosynthetic process; IEA:UniProtKB-UniRule	NK01|OWP74858.1;90106|QYS88805.1;AL0236|QYS90849.1;TC_1691|APT22838.1;Costa_Rica_04_02_TN|QYS86427.1;ATCC_49512|AEW85057.1;FCO_F2|QOH25537.1;ARS1|RVU89994.1;C_2|AND64907.1;ATCC_23463|PDS24267.1;FCO_F9|QOG56413.1;94081|AMA49018.1;Pf1|ANO49167.1;1215|OWP83576.1;GX_01|GX-01_GM002455;AH_01|AH-01_GM000302
cluster511	16	N/A	N/A	NK01|OWP77749.1;90106|QYS88703.1;AL0236|QYS90621.1;TC_1691|APT21216.1;Costa_Rica_04_02_TN|QYS85763.1;ATCC_49512|AEW84951.1;FCO_F2|QOH23147.1;ARS1|RVU92197.1;C_2|AND62953.1;ATCC_23463|PDS22336.1;FCO_F9|QOG56242.1;94081|AMA49250.1;Pf1|ANO48225.1;1215|OWP82986.1;GX_01|GX-01_GM002623;AH_01|AH-01_GM002457
cluster512	16	A5FL33	GO:0015986; P:ATP synthesis coupled proton transport; IEA:UniProtKB-UniRule	NK01|OWP77248.1;90106|QYS88080.1;AL0236|QYS92076.1;TC_1691|APT22436.1;Costa_Rica_04_02_TN|QYS87408.1;ATCC_49512|AEW86444.1;FCO_F2|QOH24527.1;ARS1|RVU90802.1;C_2|AND63825.1;ATCC_23463|PDS22936.1;FCO_F9|QOG57412.1;94081|AMA48031.1;Pf1|ANO49627.1;1215|OWP84048.1;GX_01|GX-01_GM000565;AH_01|AH-01_GM001161
cluster513	16	Q50426	GO:0030416; P:methylamine metabolic process; IEA:InterPro	NK01|OWP78028.1;90106|QYS89302.1;AL0236|QYS91170.1;TC_1691|APT23665.1;Costa_Rica_04_02_TN|QYS85863.1;ATCC_49512|AEW86264.1;FCO_F2|QOH24950.1;ARS1|RVU90505.1;C_2|AND65319.1;ATCC_23463|PDS23379.1;FCO_F9|QOG56975.1;94081|AMA48553.1;Pf1|ANO48532.1;1215|OWP83277.1;GX_01|GX-01_GM001865;AH_01|AH-01_GM002289
cluster514	16	N/A	N/A	NK01|OWP76438.1;90106|QYS88899.1;AL0236|QYS90819.1;TC_1691|APT22916.1;Costa_Rica_04_02_TN|QYS86281.1;ATCC_49512|AEW85140.1;FCO_F2|QOH25456.1;ARS1|RVU90097.1;C_2|AND64863.1;ATCC_23463|PDS22340.1;FCO_F9|QOG56493.1;94081|AMA49063.1;Pf1|ANO49084.1;1215|OWP83761.1;GX_01|GX-01_GM002335;AH_01|AH-01_GM000250
cluster515	16	N/A	N/A	NK01|OWP78577.1;90106|QYS89941.1;AL0236|QYS91862.1;TC_1691|APT22157.1;Costa_Rica_04_02_TN|QYS87025.1;ATCC_49512|AEW86753.1;FCO_F2|QOH24247.1;ARS1|RVU91187.1;C_2|AND64064.1;ATCC_23463|PDS24683.1;FCO_F9|QOG57694.1;94081|AMA50396.1;Pf1|ANO47164.1;1215|OWP84587.1;GX_01|GX-01_GM000996;AH_01|AH-01_GM001426
cluster516	16	B3QY26	GO:0006412; P:translation; IEA:UniProtKB-UniRule	NK01|OWP77635.1;90106|QYS89530.1;AL0236|QYS91419.1;TC_1691|APT21722.1;Costa_Rica_04_02_TN|QYS86649.1;ATCC_49512|AEW87017.1;FCO_F2|QOH23797.1;ARS1|RVU91751.1;C_2|AND64560.1;ATCC_23463|PDS25901.1;FCO_F9|QOG58186.1;94081|AMA49908.1;Pf1|ANO47657.1;1215|OWP85235.1;GX_01|GX-01_GM001549;AH_01|AH-01_GM001922
cluster517	16	Q48AU1	GO:0002949; P:tRNA threonylcarbamoyladenosine modification; IEA:UniProtKB-UniRule	NK01|OWP76182.1;90106|QYS90214.1;AL0236|QYS90770.1;TC_1691|APT22871.1;Costa_Rica_04_02_TN|QYS86450.1;ATCC_49512|AEW85089.1;FCO_F2|QOH25506.1;ARS1|RVU89925.1;C_2|AND64818.1;ATCC_23463|PDS26359.1;FCO_F9|QOG56442.1;94081|AMA49111.1;Pf1|ANO49133.1;1215|OWP83731.1;GX_01|GX-01_GM002532;AH_01|AH-01_GM000200
cluster518	16	N/A	N/A	NK01|OWP79030.1;90106|QYS89964.1;AL0236|QYS91897.1;TC_1691|APT22223.1;Costa_Rica_04_02_TN|QYS87161.1;ATCC_49512|AEW86677.1;FCO_F2|QOH24322.1;ARS1|RVU91157.1;C_2|AND64031.1;ATCC_23463|PDS23365.1;FCO_F9|QOG57623.1;94081|AMA50447.1;Pf1|ANO47088.1;1215|OWP84986.1;GX_01|GX-01_GM000959;AH_01|AH-01_GM001403
cluster519	16	Q72U22	GO:0009089; P:lysine biosynthetic process via diaminopimelate; IEA:UniProtKB-UniPathway	NK01|OWP74807.1;90106|QYS88230.1;AL0236|QYS90256.1;TC_1691|APT21659.1;Costa_Rica_04_02_TN|QYS87747.1;ATCC_49512|AEW86956.1;FCO_F2|QOH23606.1;ARS1|RVU89893.1;C_2|AND63380.1;ATCC_23463|PDS25336.1;FCO_F9|QOG58376.1;94081|AMA49698.1;Pf1|ANO47726.1;1215|OWP84509.1;GX_01|GX-01_GM000349;AH_01|AH-01_GM002951
cluster520	16	N/A	N/A	NK01|OWP77875.1;90106|QYS88560.1;AL0236|QYS90423.1;TC_1691|APT21430.1;Costa_Rica_04_02_TN|QYS85599.1;ATCC_49512|AEW87287.1;FCO_F2|QOH23355.1;ARS1|RVU91996.1;C_2|AND63180.1;ATCC_23463|PDS25084.1;FCO_F9|QOG56007.1;94081|AMA49483.1;Pf1|ANO47992.1;1215|OWP83836.1;GX_01|GX-01_GM002852;AH_01|AH-01_GM002715
cluster521	16	Q97Y45	GO:0006464; P:cellular protein modification process; IEA:UniProtKB-UniRule	NK01|OWP75337.1;90106|QYS88729.1;AL0236|QYS90744.1;TC_1691|APT23632.1;Costa_Rica_04_02_TN|QYS86530.1;ATCC_49512|AEW85003.1;FCO_F2|QOH25592.1;ARS1|RVU91893.1;C_2|AND64778.1;ATCC_23463|PDS22230.1;FCO_F9|QOG56302.1;94081|AMA49151.1;Pf1|ANO49223.1;1215|OWP82755.1;GX_01|GX-01_GM002573;AH_01|AH-01_GM000160
cluster522	16	N/A	N/A	NK01|OWP74903.1;90106|QYS89667.1;AL0236|QYS91501.1;TC_1691|APT21804.1;Costa_Rica_04_02_TN|QYS86732.1;ATCC_49512|AEW87121.1;FCO_F2|QOH23895.1;ARS1|RVU91524.1;C_2|AND64468.1;ATCC_23463|PDS25994.1;FCO_F9|QOG58100.1;94081|AMA50002.1;Pf1|ANO47563.1;1215|OWP83249.1;GX_01|GX-01_GM001417;AH_01|AH-01_GM001832
cluster523	16	N/A	N/A	NK01|OWP77772.1;90106|QYS88686.1;AL0236|QYS90607.1;TC_1691|APT21239.1;Costa_Rica_04_02_TN|QYS85748.1;ATCC_49512|AEW84925.1;FCO_F2|QOH23170.1;ARS1|RVU92173.1;C_2|AND62975.1;ATCC_23463|PDS26760.1;FCO_F9|QOG56220.1;94081|AMA49275.1;Pf1|ANO48195.1;1215|OWP83655.1;GX_01|GX-01_GM002655;AH_01|AH-01_GM002488
cluster524	16	N/A	N/A	NK01|OWP75280.1;90106|QYS90078.1;AL0236|QYS92552.1;TC_1691|APT22991.1;Costa_Rica_04_02_TN|QYS86257.1;ATCC_49512|AEW85295.1;FCO_F2|QOH25380.1;ARS1|RVU91634.1;C_2|AND64897.1;ATCC_23463|PDS21713.1;FCO_F9|QOG56640.1;94081|AMA49030.1;Pf1|ANO49001.1;1215|OWP82911.1;GX_01|GX-01_GM002256;AH_01|AH-01_GM000288
cluster525	16	A6H2G3	GO:0043953; P:protein transport by the Tat complex; IEA:UniProtKB-UniRule	NK01|OWP74922.1;90106|QYS87976.1;AL0236|QYS92004.1;TC_1691|APT22350.1;Costa_Rica_04_02_TN|QYS87344.1;ATCC_49512|AEW86539.1;FCO_F2|QOH24446.1;ARS1|RVU90965.1;C_2|AND63921.1;ATCC_23463|PDS26970.1;FCO_F9|QOG57494.1;94081|AMA50558.1;Pf1|ANO49721.1;1215|OWP83630.1;GX_01|GX-01_GM000694;AH_01|AH-01_GM001270
cluster526	16	P76569	GO:0008794; F:arsenate reductase (glutaredoxin) activity; IEA:InterPro	NK01|OWP75578.1;90106|QYS89243.1;AL0236|QYS91120.1;TC_1691|APT23337.1;Costa_Rica_04_02_TN|QYS85918.1;ATCC_49512|AEW86171.1;FCO_F2|QOH25047.1;ARS1|RVU90419.1;C_2|AND65252.1;ATCC_23463|PDS27192.1;FCO_F9|QOG56892.1;94081|AMA48621.1;Pf1|ANO48621.1;1215|OWP84384.1;GX_01|GX-01_GM001963;AH_01|AH-01_GM002360
cluster527	16	P42251	GO:0046872; F:metal ion binding; IEA:InterPro	NK01|OWP78982.1;90106|QYS90139.1;AL0236|QYS91824.1;TC_1691|APT22174.1;Costa_Rica_04_02_TN|QYS87123.1;ATCC_49512|AEW86730.1;FCO_F2|QOH24267.1;ARS1|RVU91111.1;C_2|AND64108.1;ATCC_23463|PDS26594.1;FCO_F9|QOG57676.1;94081|AMA50350.1;Pf1|ANO47143.1;1215|OWP83794.1;GX_01|GX-01_GM000909;AH_01|AH-01_GM001477
cluster528	16	N/A	N/A	NK01|OWP78688.1;90106|QYS88189.1;AL0236|QYS92241.1;TC_1691|APT22592.1;Costa_Rica_04_02_TN|QYS87511.1;ATCC_49512|AEW87479.1;FCO_F2|QOH24683.1;ARS1|RVU90660.1;C_2|AND63652.1;ATCC_23463|PDS26208.1;FCO_F9|QOG57248.1;94081|AMA48202.1;Pf1|ANO49446.1;1215|OWP84936.1;GX_01|GX-01_GM000418;AH_01|AH-01_GM000930
cluster530	16	N/A	N/A	NK01|OWP77281.1;90106|QYS88052.1;AL0236|QYS92069.1;TC_1691|APT22427.1;Costa_Rica_04_02_TN|QYS87399.1;ATCC_49512|AEW86454.1;FCO_F2|QOH24517.1;ARS1|RVU90884.1;C_2|AND63835.1;ATCC_23463|PDS26996.1;FCO_F9|QOG57422.1;94081|AMA48021.1;Pf1|ANO49636.1;1215|OWP84759.1;GX_01|GX-01_GM000591;AH_01|AH-01_GM001170
cluster531	16	Q06881	GO:0006633; P:fatty acid biosynthetic process; IEA:UniProtKB-UniPathway	NK01|OWP77240.1;90106|QYS88086.1;AL0236|QYS92082.1;TC_1691|APT22444.1;Costa_Rica_04_02_TN|QYS87413.1;ATCC_49512|AEW86436.1;FCO_F2|QOH24535.1;ARS1|RVU90794.1;C_2|AND63817.1;ATCC_23463|PDS22944.1;FCO_F9|QOG57404.1;94081|AMA48039.1;Pf1|ANO49619.1;1215|OWP84056.1;GX_01|GX-01_GM000557;AH_01|AH-01_GM001153
cluster532	16	N/A	N/A	NK01|OWP74644.1;90106|QYS88444.1;AL0236|QYS90313.1;TC_1691|APT21594.1;Costa_Rica_04_02_TN|QYS85354.1;ATCC_49512|AEW86885.1;FCO_F2|QOH23536.1;ARS1|RVU89613.1;C_2|AND63313.1;ATCC_23463|PDS25267.1;FCO_F9|QOG58456.1;94081|AMA49617.1;Pf1|ANO47805.1;1215|OWP84880.1;GX_01|GX-01_GM000032;AH_01|AH-01_GM002870
cluster533	16	N/A	N/A	NK01|OWP76995.1;90106|QYS88514.1;AL0236|QYS90379.1;TC_1691|APT21495.1;Costa_Rica_04_02_TN|QYS85475.1;ATCC_49512|AEW85856.1;FCO_F2|QOH23441.1;ARS1|RVU91943.1;C_2|AND63238.1;ATCC_23463|PDS22803.1;FCO_F9|QOG55929.1;94081|AMA49539.1;Pf1|ANO47919.1;1215|OWP83964.1;GX_01|GX-01_GM002910;AH_01|AH-01_GM002782
cluster534	16	Q1RJX4	GO:0006096; P:glycolytic process; IEA:UniProtKB-KW	NK01|OWP75848.1;90106|QYS88379.1;AL0236|QYS90238.1;TC_1691|APT21679.1;Costa_Rica_04_02_TN|QYS87709.1;ATCC_49512|AEW86978.1;FCO_F2|QOH23628.1;ARS1|RVU89703.1;C_2|AND63407.1;ATCC_23463|PDS25356.1;FCO_F9|QOG58355.1;94081|AMA49742.1;Pf1|ANO47705.1;1215|OWP85419.1;GX_01|GX-01_GM000128;AH_01|AH-01_GM002980
cluster535	16	Q32L00	GO:0035553; P:oxidative single-stranded RNA demethylation; IBA:GO_Central	NK01|OWP76257.1;90106|QYS88629.1;AL0236|QYS90551.1;TC_1691|APT21319.1;Costa_Rica_04_02_TN|QYS85674.1;ATCC_49512|AEW86078.1;FCO_F2|QOH23249.1;ARS1|RVU92088.1;C_2|AND63044.1;ATCC_23463|PDS25420.1;FCO_F9|QOG56115.1;94081|AMA49344.1;Pf1|ANO48110.1;1215|OWP83294.1;GX_01|GX-01_GM002751;AH_01|AH-01_GM002565
cluster536	16	N/A	N/A	NK01|OWP78167.1;90106|QYS88192.1;AL0236|QYS92252.1;TC_1691|APT22601.1;Costa_Rica_04_02_TN|QYS87529.1;ATCC_49512|AEW87488.1;FCO_F2|QOH24692.1;ARS1|RVU90655.1;C_2|AND63631.1;ATCC_23463|PDS26217.1;FCO_F9|QOG57239.1;94081|AMA48214.1;Pf1|ANO49437.1;1215|OWP83332.1;GX_01|GX-01_GM000414;AH_01|AH-01_GM000915
cluster537	16	N/A	N/A	NK01|OWP77754.1;90106|QYS88699.1;AL0236|QYS90618.1;TC_1691|APT23519.1;Costa_Rica_04_02_TN|QYS85759.1;ATCC_49512|AEW84946.2;FCO_F2|QOH25616.1;ARS1|RVU92235.1;C_2|AND62957.1;ATCC_23463|PDS26783.1;FCO_F9|QOG58512.1;94081|AMA49254.1;Pf1|ANO48219.1;1215|OWP83809.1;GX_01|GX-01_GM002628;AH_01|AH-01_GM002463
cluster538	16	A6H1Q5	GO:0048038; F:quinone binding; IEA:UniProtKB-KW	NK01|OWP78201.1;90106|QYS88217.1;AL0236|QYS92273.1;TC_1691|APT22637.1;Costa_Rica_04_02_TN|QYS87553.1;ATCC_49512|AEW84881.1;FCO_F2|QOH24726.1;ARS1|RVU90616.1;C_2|AND63587.1;ATCC_23463|PDS24732.1;FCO_F9|QOG57202.1;94081|AMA48248.1;Pf1|ANO49396.1;1215|OWP84494.1;GX_01|GX-01_GM000373;AH_01|AH-01_GM000875
cluster539	16	P76085	GO:0010124; P:phenylacetate catabolic process; IMP:UniProtKB	NK01|OWP77380.1;90106|QYS89689.1;AL0236|QYS91193.1;TC_1691|APT21829.1;Costa_Rica_04_02_TN|QYS86752.1;ATCC_49512|AEW87147.1;FCO_F2|QOH23919.1;ARS1|RVU91503.1;C_2|AND65344.1;ATCC_23463|PDS26019.1;FCO_F9|QOG58071.1;94081|AMA48528.1;Pf1|ANO47536.1;1215|OWP85335.1;GX_01|GX-01_GM001387;AH_01|AH-01_GM002261
cluster540	16	A6H0H4	GO:0019557; P:histidine catabolic process to glutamate and formate; IEA:UniProtKB-UniPathway	NK01|OWP74318.1;90106|QYS89245.1;AL0236|QYS91117.1;TC_1691|APT23340.1;Costa_Rica_04_02_TN|QYS85909.1;ATCC_49512|AEW86175.1;FCO_F2|QOH25043.1;ARS1|RVU90422.1;C_2|AND65249.1;ATCC_23463|PDS27196.1;FCO_F9|QOG56896.1;94081|AMA48625.1;Pf1|ANO48617.1;1215|OWP84387.1;GX_01|GX-01_GM001958;AH_01|AH-01_GM002364
cluster541	16	A5FL10	GO:0030490; P:maturation of SSU-rRNA; IEA:UniProtKB-UniRule	NK01|OWP78546.1;90106|QYS89903.1;AL0236|QYS91721.1;TC_1691|APT22084.1;Costa_Rica_04_02_TN|QYS87001.1;ATCC_49512|AEW86824.1;FCO_F2|QOH24179.1;ARS1|RVU91224.1;C_2|AND64221.1;ATCC_23463|PDS22650.1;FCO_F9|QOG57809.1;94081|AMA50261.1;Pf1|ANO47248.1;1215|OWP85299.1;GX_01|GX-01_GM001040;AH_01|AH-01_GM001551
cluster542	16	N/A	N/A	NK01|OWP77400.1;90106|QYS89725.1;AL0236|QYS91225.1;TC_1691|APT21873.1;Costa_Rica_04_02_TN|QYS86784.1;ATCC_49512|AEW85581.1;FCO_F2|QOH23964.1;ARS1|RVU91452.1;C_2|AND65390.1;ATCC_23463|PDS22422.1;FCO_F9|QOG58028.1;94081|AMA48483.1;Pf1|ANO47490.1;1215|OWP85383.1;GX_01|GX-01_GM001331;AH_01|AH-01_GM002211
cluster543	16	Q5HFS5	GO:0006313; P:transposition, DNA-mediated; IEA:UniProtKB-UniRule	NK01|OWP77034.1;90106|QYS88481.1;AL0236|QYS90347.1;TC_1691|APT21537.1;Costa_Rica_04_02_TN|QYS85380.1;ATCC_49512|AEW85791.1;FCO_F2|QOH23483.1;ARS1|RVU89575.1;C_2|AND63277.1;ATCC_23463|PDS23438.1;FCO_F9|QOG55885.1;94081|AMA49580.1;Pf1|ANO47874.1;1215|OWP84242.1;GX_01|GX-01_GM002957;AH_01|AH-01_GM002828
cluster544	16	B2RLI7	GO:0009405; P:pathogenesis; IEA:UniProtKB-KW	NK01|OWP79137.1;90106|QYS87926.1;AL0236|QYS91930.1;TC_1691|APT23595.1;Costa_Rica_04_02_TN|QYS87281.1;ATCC_49512|AEW86589.1;FCO_F2|QOH24396.1;ARS1|RVU91004.1;C_2|AND63984.1;ATCC_23463|PDS25765.1;FCO_F9|QOG57544.1;94081|AMA50494.1;Pf1|ANO46996.1;1215|OWP84823.1;GX_01|GX-01_GM000747;AH_01|AH-01_GM001343
cluster545	16	A6GYW4	GO:0006782; P:protoporphyrinogen IX biosynthetic process; IEA:UniProtKB-UniPathway	NK01|OWP77142.1;90106|QYS88419.1;AL0236|QYS90285.1;TC_1691|APT23546.1;Costa_Rica_04_02_TN|QYS85325.1;ATCC_49512|AEW86928.1;FCO_F2|QOH25639.1;ARS1|RVU89653.1;C_2|AND63355.1;ATCC_23463|PDS25365.1;FCO_F9|QOG58594.1;94081|AMA49666.1;Pf1|ANO47756.1;1215|OWP82941.1;GX_01|GX-01_GM000077;AH_01|AH-01_GM002917
cluster546	16	N/A	N/A	NK01|OWP75843.1;90106|QYS88382.1;AL0236|QYS90242.1;TC_1691|APT21674.1;Costa_Rica_04_02_TN|QYS87712.1;ATCC_49512|AEW86973.1;FCO_F2|QOH23623.1;ARS1|RVU89698.1;C_2|AND63402.1;ATCC_23463|PDS25351.1;FCO_F9|QOG58360.1;94081|AMA49736.1;Pf1|ANO47710.1;1215|OWP85424.1;GX_01|GX-01_GM000123;AH_01|AH-01_GM002974
cluster547	16	A5FHV7	GO:0052906; F:tRNA (guanine(37)-N(1))-methyltransferase activity; IEA:UniProtKB-EC	NK01|OWP77878.1;90106|QYS88563.1;AL0236|QYS90425.1;TC_1691|APT21427.1;Costa_Rica_04_02_TN|QYS85602.1;ATCC_49512|AEW87284.1;FCO_F2|QOH23352.1;ARS1|RVU91999.1;C_2|AND63177.1;ATCC_23463|PDS25081.1;FCO_F9|QOG56011.1;94081|AMA49480.1;Pf1|ANO47995.1;1215|OWP83833.1;GX_01|GX-01_GM002849;AH_01|AH-01_GM002712
cluster548	16	N/A	N/A	NK01|OWP75432.1;90106|QYS89344.1;AL0236|QYS91274.1;TC_1691|APT23468.1;Costa_Rica_04_02_TN|QYS85823.1;ATCC_49512|AEW86320.1;FCO_F2|QOH24899.1;ARS1|RVU90555.1;C_2|AND65431.1;ATCC_23463|PDS23909.1;FCO_F9|QOG57028.1;94081|AMA48439.1;Pf1|ANO48472.1;1215|OWP85111.1;GX_01|GX-01_GM001804;AH_01|AH-01_GM002164
cluster549	16	P45173	GO:0006879; P:cellular iron ion homeostasis; IEA:InterPro	NK01|OWP75342.1;90106|QYS88725.1;AL0236|QYS90740.1;TC_1691|APT23631.1;Costa_Rica_04_02_TN|QYS86534.1;ATCC_49512|AEW84998.1;FCO_F2|QOH25596.1;ARS1|RVU91887.1;C_2|AND64773.1;ATCC_23463|PDS22240.1;FCO_F9|QOG56298.1;94081|AMA49156.1;Pf1|ANO49228.1;1215|OWP82887.1;GX_01|GX-01_GM002579;AH_01|AH-01_GM000155
cluster550	16	P39914	N/A	NK01|OWP75198.1;90106|QYS89122.1;AL0236|QYS91030.1;TC_1691|APT23240.1;Costa_Rica_04_02_TN|QYS86006.1;ATCC_49512|AEW85962.1;FCO_F2|QOH25139.1;ARS1|RVU90316.1;C_2|AND65594.1;ATCC_23463|PDS24009.1;FCO_F9|QOG56802.1;94081|AMA50618.1;Pf1|ANO48725.1;1215|OWP83981.1;GX_01|GX-01_GM002086;AH_01|AH-01_GM000615
cluster551	16	A6H0U1	GO:0006541; P:glutamine metabolic process; IEA:UniProtKB-KW	NK01|OWP76946.1;90106|QYS89027.1;AL0236|QYS91000.1;TC_1691|APT23187.1;Costa_Rica_04_02_TN|QYS86069.1;ATCC_49512|AEW85430.1;FCO_F2|QOH25194.1;ARS1|RVU90262.1;C_2|AND65097.1;ATCC_23463|PDS21680.1;FCO_F9|QOG56746.1;94081|AMA48768.1;Pf1|ANO48785.1;1215|OWP84901.1;GX_01|GX-01_GM002145;AH_01|AH-01_GM000575
cluster552	16	P57290	GO:0009088; P:threonine biosynthetic process; IEA:UniProtKB-UniPathway	NK01|OWP76795.1;90106|QYS89753.1;AL0236|QYS91531.1;TC_1691|APT21918.1;Costa_Rica_04_02_TN|QYS86816.1;ATCC_49512|AEW85634.1;FCO_F2|QOH24015.1;ARS1|RVU91411.1;C_2|AND64423.1;ATCC_23463|PDS23955.1;FCO_F9|QOG57979.1;94081|AMA50045.1;Pf1|ANO47437.1;1215|OWP85144.1;GX_01|GX-01_GM001284;AH_01|AH-01_GM001781
cluster553	16	N/A	N/A	NK01|OWP77785.1;90106|QYS90206.1;AL0236|QYS90625.1;TC_1691|APT23516.1;Costa_Rica_04_02_TN|QYS87864.1;ATCC_49512|AEW84976.1;FCO_F2|QOH25613.1;ARS1|RVU92208.1;C_2|AND65472.1;ATCC_23463|PDS22458.1;FCO_F9|QOG58515.1;94081|AMA49239.1;Pf1|ANO48249.1;1215|OWP83215.1;GX_01|GX-01_GM002610;AH_01|AH-01_GM002445
cluster554	16	N/A	N/A	NK01|OWP76431.1;90106|QYS88891.1;AL0236|QYS90813.1;TC_1691|APT22910.1;Costa_Rica_04_02_TN|QYS86289.1;ATCC_49512|AEW85134.1;FCO_F2|QOH25462.1;ARS1|RVU90091.1;C_2|AND64856.1;ATCC_23463|PDS24420.1;FCO_F9|QOG56487.1;94081|AMA49070.1;Pf1|ANO49089.1;1215|OWP83767.1;GX_01|GX-01_GM002341;AH_01|AH-01_GM000242
cluster555	16	N/A	N/A	NK01|OWP75146.1;90106|QYS90233.1;AL0236|QYS90961.1;TC_1691|APT23156.1;Costa_Rica_04_02_TN|QYS86091.1;ATCC_49512|AEW85399.1;FCO_F2|QOH25224.1;ARS1|RVU90231.1;C_2|AND65035.1;ATCC_23463|PDS22179.1;FCO_F9|QOG56716.1;94081|AMA48832.1;Pf1|ANO48816.1;1215|OWP82922.1;GX_01|GX-01_GM002178;AH_01|AH-01_GM000503
cluster556	16	P0A8Y2	GO:0000166; F:nucleotide binding; IEA:UniProtKB-KW	NK01|OWP76333.1;90106|QYS89537.1;AL0236|QYS91433.1;TC_1691|APT21736.1;Costa_Rica_04_02_TN|QYS86660.1;ATCC_49512|AEW87033.1;FCO_F2|QOH23813.1;ARS1|RVU91739.1;C_2|AND64546.1;ATCC_23463|PDS25887.1;FCO_F9|QOG58171.1;94081|AMA49922.1;Pf1|ANO47641.1;1215|OWP84373.1;GX_01|GX-01_GM001534;AH_01|AH-01_GM001906
cluster557	16	N/A	N/A	NK01|OWP75771.1;90106|QYS88293.1;AL0236|QYS92327.1;TC_1691|APT22687.1;Costa_Rica_04_02_TN|QYS87635.1;ATCC_49512|AEW85469.1;FCO_F2|QOH24781.1;ARS1|RVU89824.1;C_2|AND63530.1;ATCC_23463|PDS26446.1;FCO_F9|QOG57147.1;94081|AMA48307.1;Pf1|ANO49335.1;1215|OWP85053.1;GX_01|GX-01_GM000265;AH_01|AH-01_GM000795
cluster558	16	N/A	N/A	NK01|OWP76598.1;90106|QYS88673.1;AL0236|QYS90588.1;TC_1691|APT21270.1;Costa_Rica_04_02_TN|QYS85722.1;ATCC_49512|AEW86028.1;FCO_F2|QOH23199.1;ARS1|RVU92143.1;C_2|AND62996.1;ATCC_23463|PDS24966.1;FCO_F9|QOG56165.1;94081|AMA49295.1;Pf1|ANO48164.1;1215|OWP83264.1;GX_01|GX-01_GM002687;AH_01|AH-01_GM002511
cluster559	16	Q58CP2	GO:0042803; F:protein homodimerization activity; IEA:Ensembl	NK01|OWP77396.1;90106|QYS89671.1;AL0236|QYS91505.1;TC_1691|APT21810.1;Costa_Rica_04_02_TN|QYS86738.1;ATCC_49512|AEW87127.1;FCO_F2|QOH23900.1;ARS1|RVU91519.1;C_2|AND64462.1;ATCC_23463|PDS26000.1;FCO_F9|QOG58095.1;94081|AMA50008.1;Pf1|ANO47557.1;1215|OWP84070.1;GX_01|GX-01_GM001410;AH_01|AH-01_GM001826
cluster560	16	Q9KRQ1	GO:0042542; P:response to hydrogen peroxide; IBA:GO_Central	NK01|OWP75635.1;90106|QYS90085.1;AL0236|QYS92570.1;TC_1691|APT23147.1;Costa_Rica_04_02_TN|QYS87900.1;ATCC_49512|AEW85390.1;FCO_F2|QOH25233.1;ARS1|RVU90221.1;C_2|AND65205.1;ATCC_23463|PDS23629.1;FCO_F9|QOG56705.1;94081|AMA48675.1;Pf1|ANO48826.1;1215|OWP84849.1;GX_01|GX-01_GM002190;AH_01|AH-01_GM002407
cluster561	16	A5FKJ7	GO:0042773; P:ATP synthesis coupled electron transport; IEA:InterPro	NK01|OWP78203.1;90106|QYS88219.1;AL0236|QYS92275.1;TC_1691|APT22639.1;Costa_Rica_04_02_TN|QYS87555.1;ATCC_49512|AEW84883.1;FCO_F2|QOH24728.1;ARS1|RVU90614.1;C_2|AND63585.1;ATCC_23463|PDS24734.1;FCO_F9|QOG57200.1;94081|AMA48250.1;Pf1|ANO49394.1;1215|OWP84492.1;GX_01|GX-01_GM000371;AH_01|AH-01_GM000873
cluster562	16	N/A	N/A	NK01|OWP74337.1;90106|QYS89782.1;AL0236|QYS91555.1;TC_1691|APT21934.1;Costa_Rica_04_02_TN|QYS86839.1;ATCC_49512|AEW85651.1;FCO_F2|QOH24031.1;ARS1|RVU91383.1;C_2|AND64397.1;ATCC_23463|PDS24059.1;FCO_F9|QOG57962.1;94081|AMA50072.1;Pf1|ANO47414.1;1215|OWP84752.1;GX_01|GX-01_GM001258;AH_01|AH-01_GM001753
cluster563	16	N/A	N/A	NK01|OWP74422.1;90106|QYS88533.1;AL0236|QYS90396.1;TC_1691|APT21473.1;Costa_Rica_04_02_TN|QYS85520.1;ATCC_49512|AEW85830.1;FCO_F2|QOH23417.1;ARS1|RVU91969.1;C_2|AND63215.1;ATCC_23463|PDS23102.1;FCO_F9|QOG55952.1;94081|AMA49516.1;Pf1|ANO47945.1;1215|OWP84543.1;GX_01|GX-01_GM002880;AH_01|AH-01_GM002757
cluster564	16	N/A	N/A	NK01|OWP79130.1;90106|QYS90138.1;AL0236|QYS91843.1;TC_1691|APT23585.1;Costa_Rica_04_02_TN|QYS87149.1;ATCC_49512|AEW86690.1;FCO_F2|QOH24308.1;ARS1|RVU91137.1;C_2|AND64087.1;ATCC_23463|PDS23353.1;FCO_F9|QOG57636.1;94081|AMA50371.1;Pf1|ANO47101.1;1215|OWP84158.1;GX_01|GX-01_GM000935;AH_01|AH-01_GM001455
cluster565	16	N/A	N/A	NK01|OWP78981.1;90106|QYS89993.1;AL0236|QYS91823.1;TC_1691|APT22173.1;Costa_Rica_04_02_TN|QYS87122.1;ATCC_49512|AEW86731.1;FCO_F2|QOH24266.1;ARS1|RVU91112.1;C_2|AND64109.1;ATCC_23463|PDS26595.1;FCO_F9|QOG58568.1;94081|AMA50349.1;Pf1|ANO47144.1;1215|OWP83795.1;GX_01|GX-01_GM000910;AH_01|AH-01_GM001478
cluster566	16	Q9XC90	GO:0009244; P:lipopolysaccharide core region biosynthetic process; IEA:UniProtKB-UniPathway	NK01|OWP76628.1;90106|QYS88644.1;AL0236|QYS90571.1;TC_1691|APT21297.1;Costa_Rica_04_02_TN|QYS85703.1;ATCC_49512|AEW86056.1;FCO_F2|QOH23227.1;ARS1|RVU92109.1;C_2|AND63023.1;ATCC_23463|PDS24994.1;FCO_F9|QOG56137.1;94081|AMA49323.1;Pf1|ANO48133.1;1215|OWP83947.1;GX_01|GX-01_GM002728;AH_01|AH-01_GM002542
cluster567	16	N/A	N/A	NK01|OWP78795.1;90106|QYS88185.1;AL0236|QYS92235.1;TC_1691|APT22585.1;Costa_Rica_04_02_TN|QYS87506.1;ATCC_49512|AEW87472.1;FCO_F2|QOH24676.1;ARS1|RVU90667.1;C_2|AND63659.1;ATCC_23463|PDS26201.1;FCO_F9|QOG57255.1;94081|AMA48195.1;Pf1|ANO49453.1;1215|OWP84942.1;GX_01|GX-01_GM000425;AH_01|AH-01_GM000937
cluster568	16	A6GZI2	GO:0006096; P:glycolytic process; IEA:UniProtKB-UniRule	NK01|OWP75426.1;90106|QYS89348.1;AL0236|QYS91279.1;TC_1691|APT23474.1;Costa_Rica_04_02_TN|QYS85817.1;ATCC_49512|AEW86326.1;FCO_F2|QOH24893.1;ARS1|RVU90561.1;C_2|AND65437.1;ATCC_23463|PDS23903.1;FCO_F9|QOG57034.1;94081|AMA48433.1;Pf1|ANO48466.1;1215|OWP85117.1;GX_01|GX-01_GM001798;AH_01|AH-01_GM002156
cluster569	16	N/A	N/A	NK01|OWP75453.1;90106|QYS89328.1;AL0236|QYS91259.1;TC_1691|APT23445.1;Costa_Rica_04_02_TN|QYS85840.1;ATCC_49512|AEW86297.1;FCO_F2|QOH24920.1;ARS1|RVU90530.1;C_2|AND65411.1;ATCC_23463|PDS23931.1;FCO_F9|QOG57005.1;94081|AMA48460.1;Pf1|ANO48496.1;1215|OWP83038.1;GX_01|GX-01_GM001832;AH_01|AH-01_GM002187
cluster570	16	Q4L6V8	GO:0044206; P:UMP salvage; IEA:UniProtKB-UniPathway	NK01|OWP76141.1;90106|QYS89349.1;AL0236|QYS91282.1;TC_1691|APT23475.1;Costa_Rica_04_02_TN|QYS85816.1;ATCC_49512|AEW86327.1;FCO_F2|QOH24892.1;ARS1|RVU90562.1;C_2|AND65438.1;ATCC_23463|PDS23902.1;FCO_F9|QOG57035.1;94081|AMA48432.1;Pf1|ANO48465.1;1215|OWP85118.1;GX_01|GX-01_GM001797;AH_01|AH-01_GM002155
cluster571	16	O74869	GO:0098716; P:nickel cation import across plasma membrane; IMP:PomBase	NK01|OWP75913.1;90106|QYS88764.1;AL0236|QYS90905.1;TC_1691|APT23100.1;Costa_Rica_04_02_TN|QYS86400.1;ATCC_49512|AEW85338.1;FCO_F2|QOH25271.1;ARS1|RVU89941.1;C_2|AND64966.1;ATCC_23463|PDS23593.1;FCO_F9|QOG56685.1;94081|AMA48902.1;Pf1|ANO48880.1;1215|OWP84925.1;GX_01|GX-01_GM002513;AH_01|AH-01_GM000373
cluster572	16	P38446	GO:0003676; F:nucleic acid binding; IEA:InterPro	NK01|OWP77495.1;90106|QYS88343.1;AL0236|QYS92391.1;TC_1691|APT22746.1;Costa_Rica_04_02_TN|QYS87685.1;ATCC_49512|AEW85527.1;FCO_F2|QOH24837.1;ARS1|RVU89763.1;C_2|AND63452.1;ATCC_23463|PDS25645.1;FCO_F9|QOG57090.1;94081|AMA48388.1;Pf1|ANO49270.1;1215|OWP83093.1;GX_01|GX-01_GM000196;AH_01|AH-01_GM000707
cluster573	16	Q60030	GO:0006552; P:leucine catabolic process; IEA:UniProtKB-UniPathway	NK01|OWP77734.1;90106|QYS90207.1;AL0236|QYS92541.1;TC_1691|APT21197.1;Costa_Rica_04_02_TN|QYS87863.1;ATCC_49512|AEW84974.1;FCO_F2|QOH23125.1;ARS1|RVU92210.1;C_2|AND62942.1;ATCC_23463|PDS22456.1;FCO_F9|QOG56271.1;94081|AMA49238.1;Pf1|ANO48247.1;1215|OWP83217.1;GX_01|GX-01_GM002608;AH_01|AH-01_GM002443
cluster574	16	Q8EYK9	GO:0009163; P:nucleoside biosynthetic process; IEA:InterPro	NK01|OWP75240.1;90106|QYS88525.1;AL0236|QYS90389.1;TC_1691|APT21480.1;Costa_Rica_04_02_TN|QYS85490.1;ATCC_49512|AEW85839.1;FCO_F2|QOH23425.1;ARS1|RVU91960.1;C_2|AND63224.1;ATCC_23463|PDS22820.1;FCO_F9|QOG55944.1;94081|AMA49525.1;Pf1|ANO47936.1;1215|OWP84551.1;GX_01|GX-01_GM002889;AH_01|AH-01_GM002766
cluster575	16	P29722	GO:0005886; C:plasma membrane; IEA:UniProtKB-SubCell	NK01|OWP77869.1;90106|QYS88554.1;AL0236|QYS90420.1;TC_1691|APT21440.1;Costa_Rica_04_02_TN|QYS85592.1;ATCC_49512|AEW85955.1;FCO_F2|QOH23364.1;ARS1|RVU91991.1;C_2|AND63185.1;ATCC_23463|PDS25093.1;FCO_F9|QOG55999.1;94081|AMA49488.1;Pf1|ANO47979.1;1215|OWP83544.1;GX_01|GX-01_GM002856;AH_01|AH-01_GM002720
cluster576	16	N/A	N/A	NK01|OWP78026.1;90106|QYS89304.1;AL0236|QYS91171.1;TC_1691|APT23417.1;Costa_Rica_04_02_TN|QYS85862.1;ATCC_49512|AEW86265.1;FCO_F2|QOH24949.1;ARS1|RVU90507.1;C_2|AND65320.1;ATCC_23463|PDS23378.1;FCO_F9|QOG56976.1;94081|AMA48552.1;Pf1|ANO48531.1;1215|OWP84309.1;GX_01|GX-01_GM001863;AH_01|AH-01_GM002288
cluster577	16	N/A	N/A	NK01|OWP78555.1;90106|QYS89958.1;AL0236|QYS91681.1;TC_1691|APT23575.1;Costa_Rica_04_02_TN|QYS87008.1;ATCC_49512|AEW86815.1;FCO_F2|QOH24188.1;ARS1|RVU91170.1;C_2|AND65543.1;ATCC_23463|PDS22666.1;FCO_F9|QOG57782.1;94081|AMA50708.1;Pf1|ANO47238.1;1215|OWP84973.1;GX_01|GX-01_GM000972;AH_01|AH-01_GM001616
cluster578	16	Q8H191	GO:0046208; P:spermine catabolic process; IEA:UniProtKB-UniPathway	NK01|OWP77115.1;90106|QYS88437.1;AL0236|QYS90306.1;TC_1691|APT21606.1;Costa_Rica_04_02_TN|QYS85344.1;ATCC_49512|AEW86899.1;FCO_F2|QOH23549.1;ARS1|RVU89624.1;C_2|AND63326.1;ATCC_23463|PDS25278.1;FCO_F9|QOG58443.1;94081|AMA49630.1;Pf1|ANO47788.1;1215|OWP84861.1;GX_01|GX-01_GM000045;AH_01|AH-01_GM002884
cluster579	16	Q9R9N4	GO:0006096; P:glycolytic process; IEA:UniProtKB-KW	NK01|OWP74334.1;90106|QYS89785.1;AL0236|QYS91558.1;TC_1691|APT21937.1;Costa_Rica_04_02_TN|QYS86842.1;ATCC_49512|AEW85654.1;FCO_F2|QOH24034.1;ARS1|RVU91380.1;C_2|AND64394.1;ATCC_23463|PDS24056.1;FCO_F9|QOG57959.1;94081|AMA50075.1;Pf1|ANO47411.1;1215|OWP84748.1;GX_01|GX-01_GM001255;AH_01|AH-01_GM001750
cluster580	16	N/A	N/A	NK01|OWP74310.1;90106|QYS88399.1;AL0236|QYS90265.1;TC_1691|APT21652.1;Costa_Rica_04_02_TN|QYS85308.1;ATCC_49512|AEW86949.1;FCO_F2|QOH23599.1;ARS1|RVU89678.1;C_2|AND63373.1;ATCC_23463|PDS25329.1;FCO_F9|QOG58383.1;94081|AMA49685.1;Pf1|ANO47734.1;1215|OWP85442.1;GX_01|GX-01_GM000102;AH_01|AH-01_GM002939
cluster581	16	A6GWU3	GO:0006412; P:translation; IEA:UniProtKB-UniRule	NK01|OWP75790.1;90106|QYS88309.1;AL0236|QYS92346.1;TC_1691|APT22706.1;Costa_Rica_04_02_TN|QYS87647.1;ATCC_49512|AEW85488.1;FCO_F2|QOH24801.1;ARS1|RVU89804.1;C_2|AND63509.1;ATCC_23463|PDS23005.1;FCO_F9|QOG57128.1;94081|AMA48329.1;Pf1|ANO49312.1;1215|OWP84097.1;GX_01|GX-01_GM000245;AH_01|AH-01_GM000772
cluster582	16	A0LNX9	GO:0031177; F:phosphopantetheine binding; IEA:InterPro	NK01|OWP77356.1;90106|QYS89709.1;AL0236|QYS91208.1;TC_1691|APT21854.1;Costa_Rica_04_02_TN|QYS86769.1;ATCC_49512|AEW87173.1;FCO_F2|QOH23943.1;ARS1|RVU91477.1;C_2|AND65368.1;ATCC_23463|PDS26044.1;FCO_F9|QOG58048.1;94081|AMA48504.1;Pf1|ANO47510.1;1215|OWP85359.1;GX_01|GX-01_GM001361;AH_01|AH-01_GM002235
cluster583	16	N/A	N/A	NK01|OWP76434.1;90106|QYS88895.1;AL0236|QYS90816.1;TC_1691|APT22912.1;Costa_Rica_04_02_TN|QYS86284.1;ATCC_49512|AEW85136.1;FCO_F2|QOH25460.1;ARS1|RVU90093.1;C_2|AND64859.1;ATCC_23463|PDS24418.1;FCO_F9|QOG56489.1;94081|AMA49067.1;Pf1|ANO49087.1;1215|OWP83765.1;GX_01|GX-01_GM002339;AH_01|AH-01_GM000245
cluster584	16	N/A	N/A	NK01|OWP77885.1;90106|QYS88569.1;AL0236|QYS90432.1;TC_1691|APT21420.1;Costa_Rica_04_02_TN|QYS85609.1;ATCC_49512|AEW87277.1;FCO_F2|QOH23346.1;ARS1|RVU92006.1;C_2|AND63170.1;ATCC_23463|PDS24514.1;FCO_F9|QOG56018.1;94081|AMA49473.1;Pf1|ANO48003.1;1215|OWP83826.1;GX_01|GX-01_GM002842;AH_01|AH-01_GM002705
cluster585	16	P58363	GO:0006355; P:regulation of transcription, DNA-templated; IEA:InterPro	NK01|OWP74642.1;90106|QYS88445.1;AL0236|QYS90316.1;TC_1691|APT21592.1;Costa_Rica_04_02_TN|QYS85356.1;ATCC_49512|AEW86883.1;FCO_F2|QOH23534.1;ARS1|RVU89611.1;C_2|AND63311.1;ATCC_23463|PDS25265.1;FCO_F9|QOG58458.1;94081|AMA49615.1;Pf1|ANO47808.1;1215|OWP84873.1;GX_01|GX-01_GM000030;AH_01|AH-01_GM002868
cluster586	16	N/A	N/A	NK01|OWP77779.1;90106|QYS90201.1;AL0236|QYS90598.1;TC_1691|APT21247.1;Costa_Rica_04_02_TN|QYS85737.1;ATCC_49512|AEW84917.1;FCO_F2|QOH23178.1;ARS1|RVU92166.1;C_2|AND62984.1;ATCC_23463|PDS26768.1;FCO_F9|QOG56212.1;94081|AMA49283.1;Pf1|ANO48187.1;1215|OWP83857.1;GX_01|GX-01_GM002663;AH_01|AH-01_GM002497
cluster587	16	Q8TL28	GO:0008237; F:metallopeptidase activity; IEA:UniProtKB-KW	NK01|OWP75075.1;90106|QYS89579.1;AL0236|QYS91466.1;TC_1691|APT21759.1;Costa_Rica_04_02_TN|QYS86690.1;ATCC_49512|AEW87059.1;FCO_F2|QOH23840.1;ARS1|RVU91615.1;C_2|AND64520.1;ATCC_23463|PDS24811.1;FCO_F9|QOG58145.1;94081|AMA49947.1;Pf1|ANO47615.1;1215|OWP83720.1;GX_01|GX-01_GM001496;AH_01|AH-01_GM001879
cluster588	16	N/A	N/A	NK01|OWP74987.1;90106|QYS87982.1;AL0236|QYS92033.1;TC_1691|APT22364.1;Costa_Rica_04_02_TN|QYS87354.1;ATCC_49512|AEW86523.1;FCO_F2|QOH24459.1;ARS1|RVU90959.1;C_2|AND63897.1;ATCC_23463|PDS21933.1;FCO_F9|QOG57481.1;94081|AMA47960.1;Pf1|ANO49704.1;1215|OWP83572.1;GX_01|GX-01_GM000688;AH_01|AH-01_GM001240
cluster589	16	Q9P7G4	GO:0006515; P:protein quality control for misfolded or incompletely synthesized proteins; ISS:PomBase	NK01|OWP77783.1;90106|QYS88679.1;AL0236|QYS90596.1;TC_1691|APT21250.1;Costa_Rica_04_02_TN|QYS85734.1;ATCC_49512|AEW84914.1;FCO_F2|QOH23181.1;ARS1|RVU92163.1;C_2|AND62986.1;ATCC_23463|PDS26771.1;FCO_F9|QOG56209.1;94081|AMA49285.1;Pf1|ANO48184.1;1215|OWP83860.1;GX_01|GX-01_GM002666;AH_01|AH-01_GM002500
cluster590	16	P38097	GO:0000155; F:phosphorelay sensor kinase activity; IEA:InterPro	NK01|OWP77020.1;90106|QYS88493.1;AL0236|QYS90359.1;TC_1691|APT21522.1;Costa_Rica_04_02_TN|QYS85453.1;ATCC_49512|AEW85806.1;FCO_F2|QOH23468.1;ARS1|RVU89561.1;C_2|AND63264.1;ATCC_23463|PDS23209.1;FCO_F9|QOG55900.1;94081|AMA49565.1;Pf1|ANO47889.1;1215|OWP82666.1;GX_01|GX-01_GM002942;AH_01|AH-01_GM002813
cluster591	16	N/A	N/A	NK01|OWP76515.1;90106|QYS89861.1;AL0236|QYS91673.1;TC_1691|APT22027.1;Costa_Rica_04_02_TN|QYS86951.1;ATCC_49512|AEW85749.1;FCO_F2|QOH24123.1;ARS1|RVU91285.1;C_2|AND64289.1;ATCC_23463|PDS26695.1;FCO_F9|QOG57868.1;94081|AMA50191.1;Pf1|ANO47311.1;1215|OWP83784.1;GX_01|GX-01_GM001147;AH_01|AH-01_GM001629
cluster592	16	N/A	N/A	NK01|OWP75626.1;90106|QYS88995.1;AL0236|QYS91063.1;TC_1691|APT23137.1;Costa_Rica_04_02_TN|QYS86492.1;ATCC_49512|AEW85380.1;FCO_F2|QOH25243.1;ARS1|RVU90214.1;C_2|AND65195.1;ATCC_23463|PDS23619.1;FCO_F9|QOG56695.1;94081|AMA48685.1;Pf1|ANO48836.1;1215|OWP84843.1;GX_01|GX-01_GM002197;AH_01|AH-01_GM002417
cluster593	16	N/A	N/A	NK01|OWP75461.1;90106|QYS90102.1;AL0236|QYS91261.1;TC_1691|APT23449.1;Costa_Rica_04_02_TN|QYS85837.1;ATCC_49512|AEW86301.1;FCO_F2|QOH24916.1;ARS1|RVU90534.1;C_2|AND65415.1;ATCC_23463|PDS23927.1;FCO_F9|QOG57009.1;94081|AMA48456.1;Pf1|ANO48492.1;1215|OWP83414.1;GX_01|GX-01_GM001828;AH_01|AH-01_GM002183
cluster594	16	P38940	GO:0005975; P:carbohydrate metabolic process; IEA:InterPro	NK01|OWP75029.1;90106|QYS89827.1;AL0236|QYS91645.1;TC_1691|APT23568.1;Costa_Rica_04_02_TN|QYS86890.1;ATCC_49512|AEW85697.1;FCO_F2|QOH25658.1;ARS1|RVU91323.1;C_2|AND65545.1;ATCC_23463|PDS26634.1;FCO_F9|QOG57919.1;94081|AMA50705.1;Pf1|ANO47366.1;1215|OWP84634.1;GX_01|GX-01_GM001194;AH_01|AH-01_GM001671
cluster595	16	Q0PB48	GO:0019825; F:oxygen binding; IEA:InterPro	NK01|OWP77150.1;90106|QYS88411.1;AL0236|QYS90276.1;TC_1691|APT21642.1;Costa_Rica_04_02_TN|QYS85319.1;ATCC_49512|AEW86935.1;FCO_F2|QOH23587.1;ARS1|RVU89661.1;C_2|AND63363.1;ATCC_23463|PDS25316.1;FCO_F9|QOG58397.1;94081|AMA49674.1;Pf1|ANO47748.1;1215|OWP83667.1;GX_01|GX-01_GM000085;AH_01|AH-01_GM002925
cluster596	16	N/A	N/A	NK01|OWP77883.1;90106|QYS88568.1;AL0236|QYS90430.1;TC_1691|APT21422.1;Costa_Rica_04_02_TN|QYS85607.1;ATCC_49512|AEW87279.1;FCO_F2|QOH23348.1;ARS1|RVU92004.1;C_2|AND63172.1;ATCC_23463|PDS25076.1;FCO_F9|QOG56016.1;94081|AMA49475.1;Pf1|ANO48000.1;1215|OWP83828.1;GX_01|GX-01_GM002844;AH_01|AH-01_GM002707
cluster597	16	N/A	N/A	NK01|OWP77404.1;90106|QYS89693.1;AL0236|QYS91200.1;TC_1691|APT21836.1;Costa_Rica_04_02_TN|QYS86757.1;ATCC_49512|AEW87155.2;FCO_F2|QOH23927.1;ARS1|RVU91495.1;C_2|AND65352.1;ATCC_23463|PDS26026.1;FCO_F9|QOG58064.1;94081|AMA48520.1;Pf1|ANO47528.1;1215|OWP85390.1;GX_01|GX-01_GM001379;AH_01|AH-01_GM002253
cluster598	16	N/A	N/A	NK01|OWP76612.1;90106|QYS90196.1;AL0236|QYS90579.1;TC_1691|APT21283.1;Costa_Rica_04_02_TN|QYS85711.1;ATCC_49512|AEW86041.1;FCO_F2|QOH23212.1;ARS1|RVU92124.1;C_2|AND63008.1;ATCC_23463|PDS25001.1;FCO_F9|QOG56152.1;94081|AMA49308.1;Pf1|ANO48148.1;1215|OWP83754.1;GX_01|GX-01_GM002713;AH_01|AH-01_GM002527
cluster599	16	N/A	N/A	NK01|OWP75340.1;90106|QYS88727.1;AL0236|QYS90741.1;TC_1691|APT22784.1;Costa_Rica_04_02_TN|QYS86533.1;ATCC_49512|AEW85000.1;FCO_F2|QOH25594.1;ARS1|RVU91890.1;C_2|AND64775.1;ATCC_23463|PDS22227.1;FCO_F9|QOG58517.1;94081|AMA49154.1;Pf1|ANO49226.1;1215|OWP82884.1;GX_01|GX-01_GM002576;AH_01|AH-01_GM000157
cluster600	16	N/A	N/A	NK01|OWP76944.1;90106|QYS89029.1;AL0236|QYS91002.1;TC_1691|APT23189.1;Costa_Rica_04_02_TN|QYS86067.1;ATCC_49512|AEW85432.1;FCO_F2|QOH25192.1;ARS1|RVU90264.1;C_2|AND65099.1;ATCC_23463|PDS24409.1;FCO_F9|QOG56748.1;94081|AMA48766.1;Pf1|ANO48783.1;1215|OWP84903.1;GX_01|GX-01_GM002143;AH_01|AH-01_GM000578
cluster601	16	N/A	N/A	NK01|OWP78338.1;90106|QYS88783.1;AL0236|QYS90783.1;TC_1691|APT22881.1;Costa_Rica_04_02_TN|QYS86140.1;ATCC_49512|AEW85103.1;FCO_F2|QOH25493.1;ARS1|RVU89968.1;C_2|AND64829.1;ATCC_23463|PDS26370.1;FCO_F9|QOG56456.1;94081|AMA49099.1;Pf1|ANO49120.1;1215|OWP84001.1;GX_01|GX-01_GM002484;AH_01|AH-01_GM000213
cluster602	16	N/A	N/A	NK01|OWP75725.1;90106|QYS89800.1;AL0236|QYS91590.1;TC_1691|APT21941.1;Costa_Rica_04_02_TN|QYS86849.1;ATCC_49512|AEW85658.1;FCO_F2|QOH24038.1;ARS1|RVU91364.1;C_2|AND64379.1;ATCC_23463|PDS24051.1;FCO_F9|QOG57955.1;94081|AMA50095.1;Pf1|ANO47407.1;1215|OWP84177.1;GX_01|GX-01_GM001239;AH_01|AH-01_GM001731
cluster603	16	N/A	N/A	NK01|OWP75696.1;90106|QYS89817.1;AL0236|QYS91603.1;TC_1691|APT21966.1;Costa_Rica_04_02_TN|QYS86876.1;ATCC_49512|AEW85684.1;FCO_F2|QOH24063.1;ARS1|RVU91340.1;C_2|AND64353.1;ATCC_23463|PDS24175.1;FCO_F9|QOG57931.1;94081|AMA50121.1;Pf1|ANO47381.1;1215|OWP84162.1;GX_01|GX-01_GM001213;AH_01|AH-01_GM001703
cluster604	16	N/A	N/A	NK01|OWP75061.1;90106|QYS89599.1;AL0236|QYS91483.1;TC_1691|APT21778.1;Costa_Rica_04_02_TN|QYS86707.1;ATCC_49512|AEW87078.1;FCO_F2|QOH23858.1;ARS1|RVU91594.1;C_2|AND64503.1;ATCC_23463|PDS22694.1;FCO_F9|QOG58126.1;94081|AMA49964.1;Pf1|ANO47595.1;1215|OWP84091.1;GX_01|GX-01_GM001476;AH_01|AH-01_GM001859
cluster605	16	B1XTK6	GO:0006633; P:fatty acid biosynthetic process; IEA:UniProtKB-UniRule	NK01|OWP77359.1;90106|QYS89707.1;AL0236|QYS91207.1;TC_1691|APT21851.1;Costa_Rica_04_02_TN|QYS86768.1;ATCC_49512|AEW87170.1;FCO_F2|QOH23940.1;ARS1|RVU91480.1;C_2|AND65366.1;ATCC_23463|PDS26041.1;FCO_F9|QOG58051.1;94081|AMA48506.1;Pf1|ANO47513.1;1215|OWP85356.1;GX_01|GX-01_GM001364;AH_01|AH-01_GM002238
cluster606	16	N/A	N/A	NK01|OWP76291.1;90106|QYS88605.1;AL0236|QYS90495.1;TC_1691|APT21348.1;Costa_Rica_04_02_TN|QYS85643.1;ATCC_49512|AEW87208.1;FCO_F2|QOH23277.1;ARS1|RVU92060.1;C_2|AND63102.1;ATCC_23463|PDS25448.1;FCO_F9|QOG56086.1;94081|AMA49397.1;Pf1|ANO48080.1;1215|OWP83087.1;GX_01|GX-01_GM002781;AH_01|AH-01_GM002631
cluster607	16	N/A	N/A	NK01|OWP76426.1;90106|QYS88844.1;AL0236|QYS90805.1;TC_1691|APT22904.1;Costa_Rica_04_02_TN|QYS86339.1;ATCC_49512|AEW85129.1;FCO_F2|QOH25467.1;ARS1|RVU90034.1;C_2|AND64851.1;ATCC_23463|PDS24426.1;FCO_F9|QOG56482.1;94081|AMA49075.1;Pf1|ANO49095.1;1215|OWP83486.1;GX_01|GX-01_GM002402;AH_01|AH-01_GM000237
cluster608	16	P23214	GO:0016747; F:transferase activity, transferring acyl groups other than amino-acyl groups; IEA:InterPro	NK01|OWP78729.1;90106|QYS88156.1;AL0236|QYS92208.1;TC_1691|APT22541.1;Costa_Rica_04_02_TN|QYS87484.1;ATCC_49512|AEW87425.2;FCO_F2|QOH24630.1;ARS1|RVU90711.1;C_2|AND63707.1;ATCC_23463|PDS26154.1;FCO_F9|QOG57302.1;94081|AMA48155.1;Pf1|ANO49499.1;1215|OWP84449.1;GX_01|GX-01_GM000472;AH_01|AH-01_GM000979
cluster609	16	N/A	N/A	NK01|OWP78019.1;90106|QYS89312.1;AL0236|QYS91182.1;TC_1691|APT23428.1;Costa_Rica_04_02_TN|QYS85854.1;ATCC_49512|AEW86277.1;FCO_F2|QOH24938.1;ARS1|RVU90515.1;C_2|AND65331.1;ATCC_23463|PDS23512.1;FCO_F9|QOG56987.1;94081|AMA48541.1;Pf1|ANO48518.1;1215|OWP84301.1;GX_01|GX-01_GM001852;AH_01|AH-01_GM002275
cluster610	16	N/A	N/A	NK01|OWP74243.1;90106|QYS87951.1;AL0236|QYS91960.1;TC_1691|APT22310.1;Costa_Rica_04_02_TN|QYS87309.1;ATCC_49512|AEW86582.1;FCO_F2|QOH24405.1;ARS1|RVU90994.1;C_2|AND63960.1;ATCC_23463|PDS22123.1;FCO_F9|QOG57535.1;94081|AMA50518.1;Pf1|ANO46982.1;1215|OWP83417.1;GX_01|GX-01_GM000737;AH_01|AH-01_GM001317
cluster611	16	Q7VG78	GO:0006177; P:GMP biosynthetic process; IEA:UniProtKB-UniPathway	NK01|OWP79105.1;90106|QYS87923.1;AL0236|QYS91935.1;TC_1691|APT22296.1;Costa_Rica_04_02_TN|QYS87285.1;ATCC_49512|AEW86596.1;FCO_F2|QOH24390.1;ARS1|RVU91010.1;C_2|AND63977.1;ATCC_23463|PDS25758.1;FCO_F9|QOG57551.1;94081|AMA50501.1;Pf1|ANO47003.1;1215|OWP84807.1;GX_01|GX-01_GM000754;AH_01|AH-01_GM001336
cluster612	16	A6GVZ1	GO:0006412; P:translation; IEA:UniProtKB-UniRule	NK01|OWP78553.1;90106|QYS89913.1;AL0236|QYS91682.1;TC_1691|APT22091.1;Costa_Rica_04_02_TN|QYS87006.1;ATCC_49512|AEW86817.1;FCO_F2|QOH24186.1;ARS1|RVU91210.1;C_2|AND64277.1;ATCC_23463|PDS22657.1;FCO_F9|QOG57784.1;94081|AMA50203.1;Pf1|ANO47240.1;1215|OWP85285.1;GX_01|GX-01_GM001021;AH_01|AH-01_GM001614
cluster613	16	N/A	N/A	NK01|OWP76399.1;90106|QYS88867.1;AL0236|QYS90924.1;TC_1691|APT23069.1;Costa_Rica_04_02_TN|QYS86362.1;ATCC_49512|AEW85303.1;FCO_F2|QOH25301.1;ARS1|RVU90067.1;C_2|AND64982.1;ATCC_23463|PDS21816.1;FCO_F9|QOG56647.1;94081|AMA48886.1;Pf1|ANO48916.1;1215|OWP83152.1;GX_01|GX-01_GM002368;AH_01|AH-01_GM000389
cluster614	16	B9DVX9	GO:0008654; P:phospholipid biosynthetic process; IEA:UniProtKB-UniRule	NK01|OWP78755.1;90106|QYS88148.1;AL0236|QYS92181.1;TC_1691|APT22514.1;Costa_Rica_04_02_TN|QYS87467.1;ATCC_49512|AEW87395.1;FCO_F2|QOH24601.1;ARS1|RVU90729.1;C_2|AND63735.1;ATCC_23463|PDS24314.1;FCO_F9|QOG57332.1;94081|AMA48127.1;Pf1|ANO49529.1;1215|OWP83313.1;GX_01|GX-01_GM000491;AH_01|AH-01_GM001009
cluster615	16	Q8A8C4	GO:0006457; P:protein folding; IEA:InterPro	NK01|OWP76280.1;90106|QYS88610.1;AL0236|QYS90503.1;TC_1691|APT21337.1;Costa_Rica_04_02_TN|QYS85651.1;ATCC_49512|AEW87198.1;FCO_F2|QOH23267.1;ARS1|RVU92069.1;C_2|AND63092.1;ATCC_23463|PDS25438.1;FCO_F9|QOG56095.1;94081|AMA49387.1;Pf1|ANO48091.1;1215|OWP84200.1;GX_01|GX-01_GM002771;AH_01|AH-01_GM002621
cluster616	16	Q08654	GO:0000162; P:tryptophan biosynthetic process; IBA:GO_Central	NK01|OWP74076.1;90106|QYS88806.1;AL0236|QYS90850.1;TC_1691|APT22839.1;Costa_Rica_04_02_TN|QYS86426.1;ATCC_49512|AEW85058.1;FCO_F2|QOH25536.1;ARS1|RVU89995.1;C_2|AND64908.1;ATCC_23463|PDS24266.1;FCO_F9|QOG56414.1;94081|AMA50641.1;Pf1|ANO49166.1;1215|OWP83577.1;GX_01|GX-01_GM002454;AH_01|AH-01_GM000303
cluster617	16	P74346	GO:0009451; P:RNA modification; IBA:GO_Central	NK01|OWP76424.1;90106|QYS88843.1;AL0236|QYS90804.1;TC_1691|APT22902.1;Costa_Rica_04_02_TN|QYS86340.1;ATCC_49512|AEW85127.1;FCO_F2|QOH25469.1;ARS1|RVU90032.1;C_2|AND64849.1;ATCC_23463|PDS24428.1;FCO_F9|QOG56480.1;94081|AMA49077.1;Pf1|ANO49097.1;1215|OWP83485.1;GX_01|GX-01_GM002404;AH_01|AH-01_GM000235
cluster618	16	A6H1P7	GO:0006569; P:tryptophan catabolic process; IEA:UniProtKB-UniRule	NK01|OWP77496.1;90106|QYS88344.1;AL0236|QYS92388.1;TC_1691|APT22747.1;Costa_Rica_04_02_TN|QYS87686.1;ATCC_49512|AEW85528.1;FCO_F2|QOH24838.1;ARS1|RVU89762.1;C_2|AND63453.1;ATCC_23463|PDS25646.1;FCO_F9|QOG57089.1;94081|AMA48387.1;Pf1|ANO49269.1;1215|OWP83094.1;GX_01|GX-01_GM000195;AH_01|AH-01_GM000708
cluster619	16	N/A	N/A	NK01|OWP76259.1;90106|QYS88628.1;AL0236|QYS90549.1;TC_1691|APT21321.1;Costa_Rica_04_02_TN|QYS85672.1;ATCC_49512|AEW86080.1;FCO_F2|QOH23251.1;ARS1|RVU92086.1;C_2|AND63046.1;ATCC_23463|PDS25422.1;FCO_F9|QOG56113.1;94081|AMA49346.1;Pf1|ANO48108.1;1215|OWP83296.1;GX_01|GX-01_GM002753;AH_01|AH-01_GM002567
cluster620	16	N/A	N/A	NK01|OWP78364.1;90106|QYS88882.1;AL0236|QYS90948.1;TC_1691|APT23017.1;Costa_Rica_04_02_TN|QYS86167.1;ATCC_49512|AEW85269.1;FCO_F2|QOH25357.1;ARS1|RVU90081.1;C_2|AND65016.1;ATCC_23463|PDS25594.1;FCO_F9|QOG56616.1;94081|AMA48851.1;Pf1|ANO48976.1;1215|OWP83160.1;GX_01|GX-01_GM002351;AH_01|AH-01_GM000430
cluster621	16	A5FP04	GO:0006412; P:translation; IEA:InterPro	NK01|OWP77723.1;90106|QYS88716.1;AL0236|QYS90631.1;TC_1691|APT21186.1;Costa_Rica_04_02_TN|QYS85782.1;ATCC_49512|AEW84986.1;FCO_F2|QOH23113.1;ARS1|RVU92223.1;C_2|AND62928.1;ATCC_23463|PDS22468.1;FCO_F9|QOG56283.1;94081|AMA49223.1;Pf1|ANO48261.1;1215|OWP83918.1;GX_01|GX-01_GM002595;AH_01|AH-01_GM002428
cluster622	16	A6L9K4	GO:0004834; F:tryptophan synthase activity; IEA:UniProtKB-UniRule	NK01|OWP74861.1;90106|QYS88804.1;AL0236|QYS90847.1;TC_1691|APT22835.1;Costa_Rica_04_02_TN|QYS86429.1;ATCC_49512|AEW85054.1;FCO_F2|QOH25539.1;ARS1|RVU89992.1;C_2|AND64905.1;ATCC_23463|PDS21741.1;FCO_F9|QOG56411.1;94081|AMA49020.1;Pf1|ANO49170.1;1215|OWP82937.1;GX_01|GX-01_GM002458;AH_01|AH-01_GM000299
cluster623	16	E5KK10	GO:0000155; F:phosphorelay sensor kinase activity; IEA:InterPro	NK01|OWP74741.1;90106|QYS88012.1;AL0236|QYS92051.1;TC_1691|APT22394.1;Costa_Rica_04_02_TN|QYS87375.1;ATCC_49512|AEW86490.1;FCO_F2|QOH24489.1;ARS1|RVU90913.1;C_2|AND63865.1;ATCC_23463|PDS27091.1;FCO_F9|QOG57451.1;94081|AMA47993.1;Pf1|ANO49671.1;1215|OWP85021.1;GX_01|GX-01_GM000642;AH_01|AH-01_GM001205
cluster624	16	N/A	N/A	NK01|OWP79025.1;90106|QYS89962.1;AL0236|QYS91901.1;TC_1691|APT22219.1;Costa_Rica_04_02_TN|QYS87157.1;ATCC_49512|AEW86681.1;FCO_F2|QOH24317.1;ARS1|RVU91161.1;C_2|AND64027.1;ATCC_23463|PDS23361.1;FCO_F9|QOG57627.1;94081|AMA50451.1;Pf1|ANO47092.1;1215|OWP84982.1;GX_01|GX-01_GM000963;AH_01|AH-01_GM001399
cluster625	16	N/A	N/A	NK01|OWP77021.1;90106|QYS88492.1;AL0236|QYS90357.1;TC_1691|APT21523.1;Costa_Rica_04_02_TN|QYS85392.1;ATCC_49512|AEW85805.1;FCO_F2|QOH23469.1;ARS1|RVU89562.1;C_2|AND63265.1;ATCC_23463|PDS23424.1;FCO_F9|QOG55899.1;94081|AMA49566.1;Pf1|ANO47888.1;1215|OWP83565.1;GX_01|GX-01_GM002943;AH_01|AH-01_GM002814
cluster626	16	N/A	N/A	NK01|OWP78341.1;90106|QYS88787.1;AL0236|QYS90788.1;TC_1691|APT22884.1;Costa_Rica_04_02_TN|QYS86143.1;ATCC_49512|AEW85106.1;FCO_F2|QOH25490.1;ARS1|RVU89971.1;C_2|AND64832.1;ATCC_23463|PDS26373.1;FCO_F9|QOG56459.1;94081|AMA49096.1;Pf1|ANO49117.1;1215|OWP83998.1;GX_01|GX-01_GM002481;AH_01|AH-01_GM000216
cluster627	16	N/A	N/A	NK01|OWP74411.1;90106|QYS88540.1;AL0236|QYS90404.1;TC_1691|APT21462.1;Costa_Rica_04_02_TN|QYS85527.1;ATCC_49512|AEW85819.1;FCO_F2|QOH23406.1;ARS1|RVU91980.1;C_2|AND63204.1;ATCC_23463|PDS23113.1;FCO_F9|QOG55962.1;94081|AMA49505.1;Pf1|ANO47956.1;1215|OWP84532.1;GX_01|GX-01_GM002869;AH_01|AH-01_GM002746
cluster628	16	N/A	N/A	NK01|OWP74832.1;90106|QYS89872.1;AL0236|QYS91689.1;TC_1691|APT22035.1;Costa_Rica_04_02_TN|QYS86960.1;ATCC_49512|AEW86875.1;FCO_F2|QOH24132.1;ARS1|RVU91273.1;C_2|AND64268.1;ATCC_23463|PDS24872.1;FCO_F9|QOG57859.1;94081|AMA50213.1;Pf1|ANO47302.1;1215|OWP85099.1;GX_01|GX-01_GM001118;AH_01|AH-01_GM001604
cluster629	16	N/A	N/A	NK01|OWP74740.1;90106|QYS88010.1;AL0236|QYS92050.1;TC_1691|APT22393.1;Costa_Rica_04_02_TN|QYS87373.1;ATCC_49512|AEW86491.1;FCO_F2|QOH24488.1;ARS1|RVU90914.1;C_2|AND63866.1;ATCC_23463|PDS27092.1;FCO_F9|QOG57452.1;94081|AMA47992.1;Pf1|ANO49672.1;1215|OWP85022.1;GX_01|GX-01_GM000643;AH_01|AH-01_GM001206
cluster630	16	Q6F0U4	GO:0009435; P:NAD biosynthetic process; IEA:UniProtKB-UniRule	NK01|OWP76809.1;90106|QYS89740.1;AL0236|QYS91521.1;TC_1691|APT21908.1;Costa_Rica_04_02_TN|QYS86802.1;ATCC_49512|AEW85623.1;FCO_F2|QOH24005.1;ARS1|RVU91423.1;C_2|AND64432.1;ATCC_23463|PDS23965.1;FCO_F9|QOG57990.1;94081|AMA50037.1;Pf1|ANO47449.1;1215|OWP85158.1;GX_01|GX-01_GM001298;AH_01|AH-01_GM001792
cluster631	16	N/A	N/A	NK01|OWP79101.1;90106|QYS90150.1;AL0236|QYS91933.1;TC_1691|APT22300.1;Costa_Rica_04_02_TN|QYS87283.1;ATCC_49512|AEW86592.1;FCO_F2|QOH24394.1;ARS1|RVU91672.1;C_2|AND63981.1;ATCC_23463|PDS25762.1;FCO_F9|QOG57547.1;94081|AMA50497.1;Pf1|ANO46999.1;1215|OWP84811.1;GX_01|GX-01_GM000750;AH_01|AH-01_GM001340
cluster632	16	N/A	N/A	NK01|OWP77929.1;90106|QYS88597.1;AL0236|QYS90486.1;TC_1691|APT21358.1;Costa_Rica_04_02_TN|QYS85636.1;ATCC_49512|AEW87218.1;FCO_F2|QOH23286.1;ARS1|RVU92050.1;C_2|AND63110.1;ATCC_23463|PDS22845.1;FCO_F9|QOG56077.1;94081|AMA49405.1;Pf1|ANO48069.1;1215|OWP83620.1;GX_01|GX-01_GM002792;AH_01|AH-01_GM002642
cluster633	16	N/A	N/A	NK01|OWP79034.1;90106|QYS90077.1;AL0236|QYS91895.1;TC_1691|APT22229.1;Costa_Rica_04_02_TN|QYS87176.1;ATCC_49512|AEW86673.1;FCO_F2|QOH24328.1;ARS1|RVU91029.1;C_2|AND64035.1;ATCC_23463|PDS25859.1;FCO_F9|QOG57619.1;94081|AMA50435.1;Pf1|ANO47082.1;1215|OWP83638.1;GX_01|GX-01_GM000776;AH_01|AH-01_GM001407
cluster634	16	N/A	N/A	NK01|OWP77027.1;90106|QYS88489.1;AL0236|QYS90352.1;TC_1691|APT21529.1;Costa_Rica_04_02_TN|QYS85388.1;ATCC_49512|AEW85799.1;FCO_F2|QOH23475.1;ARS1|RVU89567.1;C_2|AND63270.1;ATCC_23463|PDS23430.1;FCO_F9|QOG55893.1;94081|AMA49572.1;Pf1|ANO47882.1;1215|OWP83559.1;GX_01|GX-01_GM002949;AH_01|AH-01_GM002820
cluster635	16	N/A	N/A	NK01|OWP76726.1;90106|QYS90094.1;AL0236|QYS90654.1;TC_1691|APT23312.1;Costa_Rica_04_02_TN|QYS85940.1;ATCC_49512|AEW86143.1;FCO_F2|QOH25074.1;ARS1|RVU90393.1;C_2|AND64720.1;ATCC_23463|PDS23062.1;FCO_F9|QOG56864.1;94081|AMA49211.1;Pf1|ANO48650.1;1215|OWP83821.1;GX_01|GX-01_GM001994;AH_01|AH-01_GM000676
cluster636	16	N/A	N/A	NK01|OWP78768.1;90106|QYS88139.1;AL0236|QYS92146.1;TC_1691|APT22497.1;Costa_Rica_04_02_TN|QYS87459.1;ATCC_49512|AEW87385.1;FCO_F2|QOH24590.1;ARS1|RVU90741.1;C_2|AND63755.1;ATCC_23463|PDS24299.1;FCO_F9|QOG57344.1;94081|AMA48108.1;Pf1|ANO49547.1;1215|OWP83851.1;GX_01|GX-01_GM000498;AH_01|AH-01_GM001036
cluster637	16	N/A	N/A	NK01|OWP74735.1;90106|QYS88007.1;AL0236|QYS92047.1;TC_1691|APT22388.1;Costa_Rica_04_02_TN|QYS87370.1;ATCC_49512|AEW86497.1;FCO_F2|QOH24482.1;ARS1|RVU90919.1;C_2|AND63872.1;ATCC_23463|PDS27098.1;FCO_F9|QOG57457.1;94081|AMA47986.1;Pf1|ANO49678.1;1215|OWP85028.1;GX_01|GX-01_GM000649;AH_01|AH-01_GM001212
cluster638	16	N/A	N/A	NK01|OWP77391.1;90106|QYS89676.1;AL0236|QYS91508.1;TC_1691|APT21816.1;Costa_Rica_04_02_TN|QYS86742.1;ATCC_49512|AEW87133.1;FCO_F2|QOH23906.1;ARS1|RVU91513.1;C_2|AND64456.1;ATCC_23463|PDS26006.1;FCO_F9|QOG58089.1;94081|AMA50014.1;Pf1|ANO47551.1;1215|OWP84064.1;GX_01|GX-01_GM001404;AH_01|AH-01_GM001820
cluster639	16	N/A	N/A	NK01|OWP75348.1;90106|QYS88721.1;AL0236|QYS90983.1;TC_1691|APT22776.1;Costa_Rica_04_02_TN|QYS86539.1;ATCC_49512|AEW84991.1;FCO_F2|QOH25603.1;ARS1|RVU91881.1;C_2|AND65078.1;ATCC_23463|PDS22220.1;FCO_F9|QOG56291.1;94081|AMA48788.1;Pf1|ANO49235.1;1215|OWP83069.1;GX_01|GX-01_GM002586;AH_01|AH-01_GM000553
cluster640	16	P17627	GO:0004767; F:sphingomyelin phosphodiesterase activity; IEA:UniProtKB-EC	NK01|OWP75841.1;90106|QYS88384.1;AL0236|QYS90243.1;TC_1691|APT21672.1;Costa_Rica_04_02_TN|QYS87714.1;ATCC_49512|AEW86971.1;FCO_F2|QOH23620.1;ARS1|RVU89696.1;C_2|AND63400.1;ATCC_23463|PDS25349.1;FCO_F9|QOG58363.1;94081|AMA49734.1;Pf1|ANO47712.1;1215|OWP85426.1;GX_01|GX-01_GM000121;AH_01|AH-01_GM002972
cluster641	16	A5FIK2	GO:0006412; P:translation; IEA:UniProtKB-UniRule	NK01|OWP77109.1;90106|QYS90185.1;AL0236|QYS92518.1;TC_1691|APT23543.1;Costa_Rica_04_02_TN|QYS85350.1;ATCC_49512|AEW86892.1;FCO_F2|QOH23543.1;ARS1|RVU89902.1;C_2|AND63320.1;ATCC_23463|PDS25273.1;FCO_F9|QOG58449.1;94081|AMA49624.1;Pf1|ANO47796.1;1215|OWP84866.1;GX_01|GX-01_GM000038;AH_01|AH-01_GM002877
cluster642	16	N/A	N/A	NK01|OWP76332.1;90106|QYS90118.1;AL0236|QYS92445.1;TC_1691|APT23556.1;Costa_Rica_04_02_TN|QYS87764.1;ATCC_49512|AEW87032.1;FCO_F2|QOH23812.1;ARS1|RVU91914.1;C_2|AND65551.1;ATCC_23463|PDS25929.1;FCO_F9|QOG58172.1;94081|AMA50697.1;Pf1|ANO47642.1;1215|OWP84374.1;GX_01|GX-01_GM001535;AH_01|AH-01_GM001907
cluster643	16	Q74HC2	GO:0004138; F:deoxyguanosine kinase activity; IEA:UniProtKB-EC	NK01|OWP74341.1;90106|QYS89778.1;AL0236|QYS91552.1;TC_1691|APT21930.1;Costa_Rica_04_02_TN|QYS86835.1;ATCC_49512|AEW85647.1;FCO_F2|QOH24027.1;ARS1|RVU91387.1;C_2|AND64401.1;ATCC_23463|PDS24063.1;FCO_F9|QOG57966.1;94081|AMA50068.1;Pf1|ANO47418.1;1215|OWP84742.1;GX_01|GX-01_GM001262;AH_01|AH-01_GM001758
cluster644	16	A5FN12	GO:0006096; P:glycolytic process; IEA:UniProtKB-UniRule	NK01|OWP77608.1;90106|QYS89508.1;AL0236|QYS91403.1;TC_1691|APT21696.1;Costa_Rica_04_02_TN|QYS86627.1;ATCC_49512|AEW86990.1;FCO_F2|QOH23770.1;ARS1|RVU91777.1;C_2|AND64586.1;ATCC_23463|PDS25927.1;FCO_F9|QOG58213.1;94081|AMA49882.1;Pf1|ANO47683.1;1215|OWP85261.1;GX_01|GX-01_GM001575;AH_01|AH-01_GM001948
cluster645	16	A6GYW1	GO:0009249; P:protein lipoylation; IEA:InterPro	NK01|OWP77125.1;90106|QYS88430.1;AL0236|QYS92516.1;TC_1691|APT21616.1;Costa_Rica_04_02_TN|QYS85338.1;ATCC_49512|AEW86909.1;FCO_F2|QOH23559.1;ARS1|RVU89635.1;C_2|AND65494.1;ATCC_23463|PDS25288.1;FCO_F9|QOG58434.1;94081|AMA50682.1;Pf1|ANO47777.1;1215|OWP83775.1;GX_01|GX-01_GM000055;AH_01|AH-01_GM002894
cluster646	16	A8AVK0	GO:0005886; C:plasma membrane; IEA:UniProtKB-SubCell	NK01|OWP75831.1;90106|QYS88389.1;AL0236|QYS90249.1;TC_1691|APT21664.1;Costa_Rica_04_02_TN|QYS87723.1;ATCC_49512|AEW86961.1;FCO_F2|QOH23611.1;ARS1|RVU89688.1;C_2|AND63391.1;ATCC_23463|PDS25341.1;FCO_F9|QOG58371.1;94081|AMA49724.1;Pf1|ANO47721.1;1215|OWP85433.1;GX_01|GX-01_GM000113;AH_01|AH-01_GM002963
cluster647	16	N/A	N/A	NK01|OWP75636.1;90106|QYS89000.1;AL0236|QYS91069.1;TC_1691|APT23148.1;Costa_Rica_04_02_TN|QYS86501.1;ATCC_49512|AEW85391.1;FCO_F2|QOH25232.1;ARS1|RVU90222.1;C_2|AND65206.1;ATCC_23463|PDS23630.1;FCO_F9|QOG56706.1;94081|AMA48674.1;Pf1|ANO48825.1;1215|OWP84850.1;GX_01|GX-01_GM002189;AH_01|AH-01_GM002406
cluster648	16	N/A	N/A	NK01|OWP74881.1;90106|QYS90215.1;AL0236|QYS92545.1;TC_1691|APT22875.1;Costa_Rica_04_02_TN|QYS86439.1;ATCC_49512|AEW85097.2;FCO_F2|QOH25500.1;ARS1|RVU91621.1;C_2|AND65564.1;ATCC_23463|PDS26364.1;FCO_F9|QOG56449.1;94081|AMA50650.1;Pf1|ANO49127.1;1215|OWP83269.1;GX_01|GX-01_GM002523;AH_01|AH-01_GM000207
cluster649	16	B2RI39	GO:0004190; F:aspartic-type endopeptidase activity; IEA:UniProtKB-UniRule	NK01|OWP78725.1;90106|QYS90162.1;AL0236|QYS92213.1;TC_1691|APT22547.1;Costa_Rica_04_02_TN|QYS87486.1;ATCC_49512|AEW87431.1;FCO_F2|QOH24636.1;ARS1|RVU90705.1;C_2|AND63701.1;ATCC_23463|PDS26160.1;FCO_F9|QOG57296.1;94081|AMA48161.1;Pf1|ANO49493.1;1215|OWP84420.1;GX_01|GX-01_GM000466;AH_01|AH-01_GM000973
cluster650	16	N/A	N/A	NK01|OWP75201.1;90106|QYS89119.1;AL0236|QYS91027.1;TC_1691|APT23237.1;Costa_Rica_04_02_TN|QYS86008.1;ATCC_49512|AEW85965.1;FCO_F2|QOH25142.1;ARS1|RVU90313.1;C_2|AND65124.1;ATCC_23463|PDS24006.1;FCO_F9|QOG56799.1;94081|AMA48740.1;Pf1|ANO48728.1;1215|OWP83985.1;GX_01|GX-01_GM002089;AH_01|AH-01_GM000611
cluster651	16	A6GVY8	GO:0009435; P:NAD biosynthetic process; IEA:UniProtKB-UniRule	NK01|OWP78773.1;90106|QYS88136.1;AL0236|QYS92142.1;TC_1691|APT22491.1;Costa_Rica_04_02_TN|QYS87456.1;ATCC_49512|AEW87380.1;FCO_F2|QOH24584.1;ARS1|RVU90744.1;C_2|AND63758.1;ATCC_23463|PDS25537.1;FCO_F9|QOG57351.1;94081|AMA48105.1;Pf1|ANO49555.1;1215|OWP83847.1;GX_01|GX-01_GM000501;AH_01|AH-01_GM001039
cluster652	16	N/A	N/A	NK01|OWP76289.1;90106|QYS88607.1;AL0236|QYS90497.1;TC_1691|APT21346.1;Costa_Rica_04_02_TN|QYS87855.1;ATCC_49512|AEW87206.1;FCO_F2|QOH23275.1;ARS1|RVU92062.1;C_2|AND63100.1;ATCC_23463|PDS25446.1;FCO_F9|QOG56088.1;94081|AMA49395.1;Pf1|ANO48082.1;1215|OWP84207.1;GX_01|GX-01_GM002779;AH_01|AH-01_GM002629
cluster653	16	A1JNT5	GO:0006633; P:fatty acid biosynthetic process; IEA:UniProtKB-UniRule	NK01|OWP77759.1;90106|QYS88696.1;AL0236|QYS90616.1;TC_1691|APT21225.1;Costa_Rica_04_02_TN|QYS85757.1;ATCC_49512|AEW84940.1;FCO_F2|QOH23156.1;ARS1|RVU92189.1;C_2|AND62962.1;ATCC_23463|PDS26745.1;FCO_F9|QOG56234.1;94081|AMA49261.1;Pf1|ANO48213.1;1215|OWP83804.1;GX_01|GX-01_GM002635;AH_01|AH-01_GM002469
cluster654	16	Q1RGU3	GO:0043190; C:ATP-binding cassette (ABC) transporter complex; IEA:InterPro	NK01|OWP75839.1;90106|QYS90178.1;AL0236|QYS92513.1;TC_1691|APT21670.1;Costa_Rica_04_02_TN|QYS87832.1;ATCC_49512|AEW86969.2;FCO_F2|QOH23618.1;ARS1|RVU89694.1;C_2|AND63398.1;ATCC_23463|PDS25347.1;FCO_F9|QOG58593.1;94081|AMA49732.1;Pf1|ANO47714.1;1215|OWP85428.1;GX_01|GX-01_GM000119;AH_01|AH-01_GM002970
cluster655	16	P0AC14	GO:0046654; P:tetrahydrofolate biosynthetic process; IEA:UniProtKB-UniPathway	NK01|OWP75430.1;90106|QYS89346.1;AL0236|QYS91276.1;TC_1691|APT23470.1;Costa_Rica_04_02_TN|QYS85821.1;ATCC_49512|AEW86322.1;FCO_F2|QOH24897.1;ARS1|RVU90557.1;C_2|AND65433.1;ATCC_23463|PDS23907.1;FCO_F9|QOG57030.1;94081|AMA48437.1;Pf1|ANO48470.1;1215|OWP85113.1;GX_01|GX-01_GM001802;AH_01|AH-01_GM002160
cluster656	16	N/A	N/A	NK01|OWP78585.1;90106|QYS89899.1;AL0236|QYS91718.1;TC_1691|APT22078.1;Costa_Rica_04_02_TN|QYS86995.1;ATCC_49512|AEW86830.1;FCO_F2|QOH24173.1;ARS1|RVU91230.1;C_2|AND64227.1;ATCC_23463|PDS24101.1;FCO_F9|QOG57815.1;94081|AMA50255.1;Pf1|ANO47254.1;1215|OWP85328.1;GX_01|GX-01_GM001071;AH_01|AH-01_GM001557
cluster657	16	N/A	N/A	NK01|OWP75031.1;90106|QYS89826.1;AL0236|QYS91649.1;TC_1691|APT21980.1;Costa_Rica_04_02_TN|QYS86891.1;ATCC_49512|AEW85699.1;FCO_F2|QOH24078.1;ARS1|RVU91325.1;C_2|AND64329.1;ATCC_23463|PDS26636.1;FCO_F9|QOG57917.1;94081|AMA50151.1;Pf1|ANO47364.1;1215|OWP84623.1;GX_01|GX-01_GM001196;AH_01|AH-01_GM001669
cluster658	16	P0A0V4	GO:0006979; P:response to oxidative stress; IEA:InterPro	NK01|OWP75641.1;90106|QYS89002.1;AL0236|QYS91073.1;TC_1691|APT23150.1;Costa_Rica_04_02_TN|QYS86504.1;ATCC_49512|AEW85393.1;FCO_F2|QOH25230.1;ARS1|RVU90224.1;C_2|AND65208.1;ATCC_23463|PDS23632.1;FCO_F9|QOG56710.1;94081|AMA48672.1;Pf1|ANO48823.1;1215|OWP82771.1;GX_01|GX-01_GM002185;AH_01|AH-01_GM002404
cluster659	16	N/A	N/A	NK01|OWP77243.1;90106|QYS88084.1;AL0236|QYS92080.1;TC_1691|APT22441.1;Costa_Rica_04_02_TN|QYS87411.1;ATCC_49512|AEW86439.1;FCO_F2|QOH24532.1;ARS1|RVU90797.1;C_2|AND63820.1;ATCC_23463|PDS22941.1;FCO_F9|QOG57407.1;94081|AMA48036.1;Pf1|ANO49622.1;1215|OWP84053.1;GX_01|GX-01_GM000560;AH_01|AH-01_GM001156
cluster660	16	N/A	N/A	NK01|OWP76620.1;90106|QYS88647.1;AL0236|QYS90574.1;TC_1691|APT21289.1;Costa_Rica_04_02_TN|QYS85706.1;ATCC_49512|AEW86048.1;FCO_F2|QOH23219.1;ARS1|RVU92117.1;C_2|AND63015.1;ATCC_23463|PDS24986.1;FCO_F9|QOG56145.1;94081|AMA49315.1;Pf1|ANO48141.1;1215|OWP83939.1;GX_01|GX-01_GM002720;AH_01|AH-01_GM002534
cluster661	16	N/A	N/A	NK01|OWP78593.1;90106|QYS89943.1;AL0236|QYS91864.1;TC_1691|APT23579.1;Costa_Rica_04_02_TN|QYS87026.1;ATCC_49512|AEW86751.1;FCO_F2|QOH25671.1;ARS1|RVU91185.1;C_2|AND65530.1;ATCC_23463|PDS24685.1;FCO_F9|QOG58569.1;94081|AMA50719.1;Pf1|ANO47162.1;1215|OWP84599.1;GX_01|GX-01_GM000994;AH_01|AH-01_GM001424
cluster662	16	Q8A753	GO:0006096; P:glycolytic process; IBA:GO_Central	NK01|OWP79123.1;90106|QYS87932.1;AL0236|QYS91945.1;TC_1691|APT22306.1;Costa_Rica_04_02_TN|QYS87303.1;ATCC_49512|AEX99662.1;FCO_F2|QOH24402.1;ARS1|RVU90998.1;C_2|AND63963.1;ATCC_23463|PDS25770.1;FCO_F9|QOG57539.1;94081|AMA50515.1;Pf1|ANO46986.1;1215|OWP84819.1;GX_01|GX-01_GM000741;AH_01|AH-01_GM001321
cluster663	16	N/A	N/A	NK01|OWP77336.1;90106|QYS89726.1;AL0236|QYS91226.1;TC_1691|APT21874.1;Costa_Rica_04_02_TN|QYS86785.1;ATCC_49512|AEW85582.1;FCO_F2|QOH23965.1;ARS1|RVU91451.1;C_2|AND65391.1;ATCC_23463|PDS22423.1;FCO_F9|QOG58027.1;94081|AMA48482.1;Pf1|ANO47489.1;1215|OWP85384.1;GX_01|GX-01_GM001330;AH_01|AH-01_GM002210
cluster664	16	P24908	GO:0006355; P:regulation of transcription, DNA-templated; IEA:InterPro	NK01|OWP76808.1;90106|QYS89741.1;AL0236|QYS91522.1;TC_1691|APT21909.1;Costa_Rica_04_02_TN|QYS86803.1;ATCC_49512|AEW85624.1;FCO_F2|QOH24006.1;ARS1|RVU91422.1;C_2|AND64431.1;ATCC_23463|PDS23964.1;FCO_F9|QOG57989.1;94081|AMA50038.1;Pf1|ANO47448.1;1215|OWP85157.1;GX_01|GX-01_GM001297;AH_01|AH-01_GM001791
cluster665	16	A6H0I8	GO:0006520; P:cellular amino acid metabolic process; IEA:InterPro	NK01|OWP77774.1;90106|QYS88684.1;AL0236|QYS90605.1;TC_1691|APT21242.1;Costa_Rica_04_02_TN|QYS85743.1;ATCC_49512|AEW84922.1;FCO_F2|QOH23173.1;ARS1|RVU92171.1;C_2|AND62978.1;ATCC_23463|PDS26763.1;FCO_F9|QOG56217.1;94081|AMA49278.1;Pf1|ANO48192.1;1215|OWP83066.1;GX_01|GX-01_GM002658;AH_01|AH-01_GM002491
cluster666	16	N/A	N/A	NK01|OWP77366.1;90106|QYS89700.1;AL0236|QYS91203.1;TC_1691|APT21844.1;Costa_Rica_04_02_TN|QYS86762.1;ATCC_49512|AEW87163.1;FCO_F2|QOH23933.1;ARS1|RVU91487.1;C_2|AND65360.1;ATCC_23463|PDS26034.1;FCO_F9|QOG58058.1;94081|AMA48512.1;Pf1|ANO47520.1;1215|OWP85349.1;GX_01|GX-01_GM001371;AH_01|AH-01_GM002245
cluster667	16	P76081	GO:0010124; P:phenylacetate catabolic process; IMP:UniProtKB	NK01|OWP77257.1;90106|QYS88053.1;AL0236|QYS92070.1;TC_1691|APT22428.1;Costa_Rica_04_02_TN|QYS87400.1;ATCC_49512|AEW86453.1;FCO_F2|QOH24518.1;ARS1|RVU90883.1;C_2|AND63834.1;ATCC_23463|PDS26995.1;FCO_F9|QOG57421.1;94081|AMA48022.1;Pf1|ANO49635.1;1215|OWP84758.1;GX_01|GX-01_GM000590;AH_01|AH-01_GM001169
cluster668	16	N/A	N/A	NK01|OWP77335.1;90106|QYS89727.1;AL0236|QYS91227.1;TC_1691|APT23564.1;Costa_Rica_04_02_TN|QYS86786.1;ATCC_49512|AEW85583.1;FCO_F2|QOH23966.1;ARS1|RVU91450.1;C_2|AND65604.1;ATCC_23463|PDS22428.1;FCO_F9|QOG58581.1;94081|AMA50606.1;Pf1|ANO47488.1;1215|OWP85394.1;GX_01|GX-01_GM001329;AH_01|AH-01_GM002209
cluster669	16	N/A	N/A	NK01|OWP78726.1;90106|QYS88159.1;AL0236|QYS92212.1;TC_1691|APT22546.1;Costa_Rica_04_02_TN|QYS87485.1;ATCC_49512|AEW87430.1;FCO_F2|QOH24635.1;ARS1|RVU90706.1;C_2|AND63702.1;ATCC_23463|PDS26159.1;FCO_F9|QOG57297.1;94081|AMA48160.1;Pf1|ANO49494.1;1215|OWP84419.1;GX_01|GX-01_GM000467;AH_01|AH-01_GM000974
cluster670	16	N/A	N/A	NK01|OWP75328.1;90106|QYS88734.1;AL0236|QYS90979.1;TC_1691|APT22791.1;Costa_Rica_04_02_TN|QYS86522.1;ATCC_49512|AEW85009.1;FCO_F2|QOH25586.1;ARS1|RVU91901.1;C_2|AND65069.1;ATCC_23463|PDS22235.1;FCO_F9|QOG56308.1;94081|AMA48797.1;Pf1|ANO49217.1;1215|OWP83874.1;GX_01|GX-01_GM002566;AH_01|AH-01_GM000542
cluster671	16	P77368	GO:0043086; P:negative regulation of catalytic activity; IEA:GOC	NK01|OWP74423.1;90106|QYS88532.1;AL0236|QYS92524.1;TC_1691|APT21474.1;Costa_Rica_04_02_TN|QYS85519.1;ATCC_49512|AEW85831.1;FCO_F2|QOH25634.1;ARS1|RVU91968.1;C_2|AND63216.1;ATCC_23463|PDS23101.1;FCO_F9|QOG58494.1;94081|AMA49517.1;Pf1|ANO47944.1;1215|OWP84544.1;GX_01|GX-01_GM002881;AH_01|AH-01_GM002758
cluster672	16	N/A	N/A	NK01|OWP77880.1;90106|QYS88566.1;AL0236|QYS90428.1;TC_1691|APT21425.1;Costa_Rica_04_02_TN|QYS85604.1;ATCC_49512|AEW87282.1;FCO_F2|QOH25631.1;ARS1|RVU92001.1;C_2|AND63175.1;ATCC_23463|PDS25079.1;FCO_F9|QOG56013.1;94081|AMA49478.1;Pf1|ANO47997.1;1215|OWP83831.1;GX_01|GX-01_GM002847;AH_01|AH-01_GM002710
cluster673	16	P29937	GO:0006779; P:porphyrin-containing compound biosynthetic process; IEA:UniProtKB-KW	NK01|OWP74369.1;90106|QYS88779.1;AL0236|QYS90915.1;TC_1691|APT23088.1;Costa_Rica_04_02_TN|QYS86381.1;ATCC_49512|AEW85323.1;FCO_F2|QOH25286.1;ARS1|RVU89957.1;C_2|AND64975.1;ATCC_23463|PDS23578.1;FCO_F9|QOG56670.1;94081|AMA48893.1;Pf1|ANO48896.1;1215|OWP84913.1;GX_01|GX-01_GM002495;AH_01|AH-01_GM000382
cluster674	16	N/A	N/A	NK01|OWP77512.1;90106|QYS88357.1;AL0236|QYS92376.1;TC_1691|APT22761.1;Costa_Rica_04_02_TN|QYS87702.1;ATCC_49512|AEW85543.1;FCO_F2|QOH24852.1;ARS1|RVU89746.1;C_2|AND63468.1;ATCC_23463|PDS25660.1;FCO_F9|QOG57075.1;94081|AMA48372.1;Pf1|ANO49254.1;1215|OWP83335.1;GX_01|GX-01_GM000179;AH_01|AH-01_GM000725
cluster675	16	N/A	N/A	NK01|OWP77375.1;90106|QYS89690.1;AL0236|QYS91198.1;TC_1691|APT21833.1;Costa_Rica_04_02_TN|QYS86754.1;ATCC_49512|AEW87152.1;FCO_F2|QOH23924.1;ARS1|RVU91498.1;C_2|AND65349.1;ATCC_23463|PDS26023.1;FCO_F9|QOG58067.1;94081|AMA48523.1;Pf1|ANO47531.1;1215|OWP85340.1;GX_01|GX-01_GM001382;AH_01|AH-01_GM002256
cluster676	16	N/A	N/A	NK01|OWP75558.1;90106|QYS89231.1;AL0236|QYS90647.1;TC_1691|APT23318.1;Costa_Rica_04_02_TN|QYS85935.1;ATCC_49512|AEW86149.1;FCO_F2|QOH25069.1;ARS1|RVU90399.1;C_2|AND64714.1;ATCC_23463|PDS27171.1;FCO_F9|QOG56870.1;94081|AMA49217.1;Pf1|ANO48644.1;1215|OWP82697.1;GX_01|GX-01_GM001987;AH_01|AH-01_GM000684
cluster677	16	Q92IL8	GO:0006098; P:pentose-phosphate shunt; IEA:InterPro	NK01|OWP74959.1;90106|QYS87965.1;AL0236|QYS91974.1;TC_1691|APT22333.1;Costa_Rica_04_02_TN|QYS87328.1;ATCC_49512|AEW86561.1;FCO_F2|QOH24425.1;ARS1|RVU90977.1;C_2|AND63941.1;ATCC_23463|PDS26951.1;FCO_F9|QOG57516.1;94081|AMA50537.1;Pf1|ANO49742.1;1215|OWP84028.1;GX_01|GX-01_GM000714;AH_01|AH-01_GM001298
cluster678	16	O34557	GO:0009052; P:pentose-phosphate shunt, non-oxidative branch; IBA:GO_Central	NK01|OWP75976.1;90106|QYS88914.1;AL0236|QYS90914.1;TC_1691|APT22955.1;Costa_Rica_04_02_TN|QYS86215.1;ATCC_49512|AEW85182.1;FCO_F2|QOH25416.1;ARS1|RVU90122.1;C_2|AND64973.1;ATCC_23463|PDS22482.1;FCO_F9|QOG56535.1;94081|AMA48895.1;Pf1|ANO49039.1;1215|OWP84797.1;GX_01|GX-01_GM002307;AH_01|AH-01_GM000380
cluster679	16	N/A	N/A	NK01|OWP75909.1;90106|QYS88758.1;AL0236|QYS90911.1;TC_1691|APT23104.1;Costa_Rica_04_02_TN|QYS87894.1;ATCC_49512|AEW85343.1;FCO_F2|QOH25267.1;ARS1|RVU89936.1;C_2|AND64971.1;ATCC_23463|PDS23598.1;FCO_F9|QOG56689.1;94081|AMA48897.1;Pf1|ANO48875.1;1215|OWP84929.1;GX_01|GX-01_GM002518;AH_01|AH-01_GM000378
cluster680	16	N/A	N/A	NK01|OWP76779.1;90106|QYS89777.1;AL0236|QYS91551.1;TC_1691|APT21929.1;Costa_Rica_04_02_TN|QYS86834.1;ATCC_49512|AEW85646.1;FCO_F2|QOH24026.1;ARS1|RVU91388.1;C_2|AND64402.1;ATCC_23463|PDS24064.1;FCO_F9|QOG57967.1;94081|AMA50067.1;Pf1|ANO47419.1;1215|OWP84741.1;GX_01|GX-01_GM001263;AH_01|AH-01_GM001759
cluster681	16	Q08017	GO:0015891; P:siderophore transport; IEA:InterPro	NK01|OWP76338.1;90106|QYS89541.1;AL0236|QYS91437.1;TC_1691|APT21740.1;Costa_Rica_04_02_TN|QYS86665.1;ATCC_49512|AEW87038.1;FCO_F2|QOH23818.1;ARS1|RVU91734.1;C_2|AND64541.1;ATCC_23463|PDS26492.1;FCO_F9|QOG58166.1;94081|AMA49927.1;Pf1|ANO47636.1;1215|OWP84368.1;GX_01|GX-01_GM001529;AH_01|AH-01_GM001901
cluster682	16	N/A	N/A	NK01|OWP75336.1;90106|QYS88730.1;AL0236|QYS90982.1;TC_1691|APT22787.1;Costa_Rica_04_02_TN|QYS86529.1;ATCC_49512|AEW85004.1;FCO_F2|QOH25591.1;ARS1|RVU91894.1;C_2|AND65073.1;ATCC_23463|PDS22231.1;FCO_F9|QOG56303.1;94081|AMA48793.1;Pf1|ANO49222.1;1215|OWP83863.1;GX_01|GX-01_GM002571;AH_01|AH-01_GM000547
cluster683	16	Q92PZ0	GO:0006811; P:ion transport; IEA:UniProtKB-KW	NK01|OWP76268.1;90106|QYS90194.1;AL0236|QYS92535.1;TC_1691|APT21327.1;Costa_Rica_04_02_TN|QYS85662.1;ATCC_49512|AEW86086.1;FCO_F2|QOH23256.1;ARS1|RVU92080.1;C_2|AND63080.1;ATCC_23463|PDS25428.1;FCO_F9|QOG56108.1;94081|AMA49375.1;Pf1|ANO48102.1;1215|OWP83062.1;GX_01|GX-01_GM002760;AH_01|AH-01_GM002607
cluster684	16	Q8Z8H8	GO:0009236; P:cobalamin biosynthetic process; IEA:UniProtKB-UniPathway	NK01|OWP75911.1;90106|QYS88760.1;AL0236|QYS92559.1;TC_1691|APT23102.1;Costa_Rica_04_02_TN|QYS86405.1;ATCC_49512|AEW85341.1;FCO_F2|QOH25268.1;ARS1|RVU89938.1;C_2|AND64969.1;ATCC_23463|PDS23596.1;FCO_F9|QOG56688.1;94081|AMA48899.1;Pf1|ANO48877.1;1215|OWP84927.1;GX_01|GX-01_GM002516;AH_01|AH-01_GM000376
cluster685	16	N/A	N/A	NK01|OWP77057.1;90106|QYS88483.1;AL0236|QYS90349.1;TC_1691|APT21535.1;Costa_Rica_04_02_TN|QYS85382.1;ATCC_49512|AEW85793.1;FCO_F2|QOH23481.1;ARS1|RVU89573.1;C_2|AND63275.1;ATCC_23463|PDS23436.1;FCO_F9|QOG55887.1;94081|AMA49578.1;Pf1|ANO47876.1;1215|OWP84240.1;GX_01|GX-01_GM002955;AH_01|AH-01_GM002826
cluster686	16	Q8Z1V3	GO:0006364; P:rRNA processing; IEA:UniProtKB-KW	NK01|OWP75904.1;90106|QYS88846.1;AL0236|QYS90865.1;TC_1691|APT22852.1;Costa_Rica_04_02_TN|QYS86412.1;ATCC_49512|AEW85072.1;FCO_F2|QOH25523.1;ARS1|RVU90040.1;C_2|AND64920.1;ATCC_23463|PDS24256.1;FCO_F9|QOG56425.1;94081|AMA48949.1;Pf1|ANO49152.1;1215|OWP82668.1;GX_01|GX-01_GM002396;AH_01|AH-01_GM000320
cluster687	16	N/A	N/A	NK01|OWP78020.1;90106|QYS89311.1;AL0236|QYS91181.1;TC_1691|APT23426.1;Costa_Rica_04_02_TN|QYS85856.1;ATCC_49512|AEW86275.1;FCO_F2|QOH24940.1;ARS1|RVU90513.1;C_2|AND65330.1;ATCC_23463|PDS23514.1;FCO_F9|QOG56985.1;94081|AMA48542.1;Pf1|ANO48520.1;1215|OWP84304.1;GX_01|GX-01_GM001854;AH_01|AH-01_GM002277
cluster688	16	P52422	GO:0006189; P:'de novo' IMP biosynthetic process; IBA:GO_Central	NK01|OWP78723.1;90106|QYS88161.1;AL0236|QYS92216.1;TC_1691|APT22549.1;Costa_Rica_04_02_TN|QYS87487.1;ATCC_49512|AEW87433.1;FCO_F2|QOH24639.1;ARS1|RVU90703.1;C_2|AND63699.1;ATCC_23463|PDS26162.1;FCO_F9|QOG57294.1;94081|AMA48163.1;Pf1|ANO49491.1;1215|OWP84423.1;GX_01|GX-01_GM000463;AH_01|AH-01_GM000971
cluster689	16	N/A	N/A	NK01|OWP79028.1;90106|QYS89963.1;AL0236|QYS91899.1;TC_1691|APT22221.1;Costa_Rica_04_02_TN|QYS87160.1;ATCC_49512|AEW86679.1;FCO_F2|QOH24320.1;ARS1|RVU91159.1;C_2|AND64029.1;ATCC_23463|PDS23363.1;FCO_F9|QOG57625.1;94081|AMA50449.1;Pf1|ANO47090.1;1215|OWP84984.1;GX_01|GX-01_GM000961;AH_01|AH-01_GM001401
cluster690	16	P9WNP4	GO:0009234; P:menaquinone biosynthetic process; IEA:UniProtKB-UniRule	NK01|OWP76400.1;90106|QYS88868.1;AL0236|QYS90923.1;TC_1691|APT23068.1;Costa_Rica_04_02_TN|QYS86361.1;ATCC_49512|AEW85302.1;FCO_F2|QOH25302.1;ARS1|RVU90068.1;C_2|AND64981.1;ATCC_23463|PDS21817.1;FCO_F9|QOG56646.1;94081|AMA48887.1;Pf1|ANO48917.1;1215|OWP83153.1;GX_01|GX-01_GM002367;AH_01|AH-01_GM000388
cluster691	16	Q09675	GO:1990748; P:cellular detoxification; NAS:PomBase	NK01|OWP74718.1;90106|QYS89110.1;AL0236|QYS91018.1;TC_1691|APT23655.1;Costa_Rica_04_02_TN|QYS86022.1;ATCC_49512|AEW85976.1;FCO_F2|QOH25734.1;ARS1|RVU91639.1;C_2|AND65591.1;ATCC_23463|PDS22205.1;FCO_F9|QOG58533.1;94081|AMA50620.1;Pf1|ANO48741.1;1215|OWP83048.1;GX_01|GX-01_GM002098;AH_01|AH-01_GM000597
cluster692	16	Q58973	GO:0019354; P:siroheme biosynthetic process; IEA:InterPro	NK01|OWP75919.1;90106|QYS88771.1;AL0236|QYS90895.1;TC_1691|APT23093.1;Costa_Rica_04_02_TN|QYS86390.1;ATCC_49512|AEW85330.1;FCO_F2|QOH25279.1;ARS1|RVU89949.1;C_2|AND64959.1;ATCC_23463|PDS23585.1;FCO_F9|QOG56677.1;94081|AMA48909.1;Pf1|ANO48888.1;1215|OWP84919.1;GX_01|GX-01_GM002505;AH_01|AH-01_GM000365
cluster693	16	A5FG91	GO:0006220; P:pyrimidine nucleotide metabolic process; IEA:UniProtKB-UniRule	NK01|OWP77778.1;90106|QYS88680.1;AL0236|QYS90599.1;TC_1691|APT21246.1;Costa_Rica_04_02_TN|QYS85738.1;ATCC_49512|AEW84918.1;FCO_F2|QOH23177.1;ARS1|RVU92167.1;C_2|AND62983.1;ATCC_23463|PDS26767.1;FCO_F9|QOG56213.1;94081|AMA49282.1;Pf1|ANO48188.1;1215|OWP83856.1;GX_01|GX-01_GM002662;AH_01|AH-01_GM002496
cluster694	16	C5DA16	GO:0019557; P:histidine catabolic process to glutamate and formate; IEA:UniProtKB-UniPathway	NK01|OWP75575.1;90106|QYS89241.1;AL0236|QYS91110.1;TC_1691|APT23333.1;Costa_Rica_04_02_TN|QYS85920.1;ATCC_49512|AEW86167.1;FCO_F2|QOH25051.1;ARS1|RVU90416.1;C_2|AND65239.1;ATCC_23463|PDS27188.1;FCO_F9|QOG56888.1;94081|AMA48636.1;Pf1|ANO48625.1;1215|OWP84380.1;GX_01|GX-01_GM001967;AH_01|AH-01_GM002374
cluster695	16	O58010	GO:0046491; P:L-methylmalonyl-CoA metabolic process; IDA:UniProtKB	NK01|OWP78545.1;90106|QYS89902.1;AL0236|QYS92462.1;TC_1691|APT22083.1;Costa_Rica_04_02_TN|QYS87000.1;ATCC_49512|AEW86825.1;FCO_F2|QOH24178.1;ARS1|RVU91225.1;C_2|AND64222.1;ATCC_23463|PDS22649.1;FCO_F9|QOG57810.1;94081|AMA50260.1;Pf1|ANO47249.1;1215|OWP85300.1;GX_01|GX-01_GM001041;AH_01|AH-01_GM001552
cluster696	16	N/A	N/A	NK01|OWP75637.1;90106|QYS89001.1;AL0236|QYS91070.1;TC_1691|APT23149.1;Costa_Rica_04_02_TN|QYS87901.1;ATCC_49512|AEW85392.1;FCO_F2|QOH25231.1;ARS1|RVU90223.1;C_2|AND65207.1;ATCC_23463|PDS23631.1;FCO_F9|QOG56707.1;94081|AMA48673.1;Pf1|ANO48824.1;1215|OWP84851.1;GX_01|GX-01_GM002188;AH_01|AH-01_GM002405
cluster697	16	N/A	N/A	NK01|OWP76261.1;90106|QYS88626.1;AL0236|QYS90546.1;TC_1691|APT21323.1;Costa_Rica_04_02_TN|QYS85670.1;ATCC_49512|AEW86082.1;FCO_F2|QOH25625.1;ARS1|RVU92084.1;C_2|AND63048.1;ATCC_23463|PDS25424.1;FCO_F9|QOG58502.1;94081|AMA49348.1;Pf1|ANO48106.1;1215|OWP83298.1;GX_01|GX-01_GM002755;AH_01|AH-01_GM002569
cluster698	16	A6H2D7	GO:0015986; P:ATP synthesis coupled proton transport; IEA:UniProtKB-UniRule	NK01|OWP77247.1;90106|QYS88081.1;AL0236|QYS92077.1;TC_1691|APT22437.1;Costa_Rica_04_02_TN|QYS87409.1;ATCC_49512|AEW86443.1;FCO_F2|QOH24528.1;ARS1|RVU90801.1;C_2|AND63824.1;ATCC_23463|PDS22937.1;FCO_F9|QOG57411.1;94081|AMA48032.1;Pf1|ANO49626.1;1215|OWP84049.1;GX_01|GX-01_GM000564;AH_01|AH-01_GM001160
cluster699	16	N/A	N/A	NK01|OWP78092.1;90106|QYS89265.1;AL0236|QYS91129.1;TC_1691|APT23375.1;Costa_Rica_04_02_TN|QYS87871.1;ATCC_49512|AEW86211.1;FCO_F2|QOH25007.1;ARS1|RVU90451.1;C_2|AND65264.1;ATCC_23463|PDS27228.1;FCO_F9|QOG56932.1;94081|AMA48608.1;Pf1|ANO48577.1;1215|OWP83675.1;GX_01|GX-01_GM001926;AH_01|AH-01_GM002347
cluster700	16	N/A	N/A	NK01|OWP78778.1;90106|QYS88126.1;AL0236|QYS92138.1;TC_1691|APT22485.1;Costa_Rica_04_02_TN|QYS87452.1;ATCC_49512|AEW87373.1;FCO_F2|QOH24578.1;ARS1|RVU90758.1;C_2|AND63764.1;ATCC_23463|PDS25530.1;FCO_F9|QOG57357.1;94081|AMA48099.1;Pf1|ANO49562.1;1215|OWP84710.1;GX_01|GX-01_GM000517;AH_01|AH-01_GM001046
cluster701	16	N/A	N/A	NK01|OWP74742.1;90106|QYS88013.1;AL0236|QYS92053.1;TC_1691|APT23608.1;Costa_Rica_04_02_TN|QYS87376.1;ATCC_49512|AEW86489.1;FCO_F2|QOH24490.1;ARS1|RVU90912.1;C_2|AND65516.1;ATCC_23463|PDS27031.1;FCO_F9|QOG57450.1;94081|AMA50580.1;Pf1|ANO49670.1;1215|OWP85020.1;GX_01|GX-01_GM000641;AH_01|AH-01_GM001204
cluster702	16	N/A	N/A	NK01|OWP76800.1;90106|QYS89746.1;AL0236|QYS91527.1;TC_1691|APT21914.1;Costa_Rica_04_02_TN|QYS86811.1;ATCC_49512|AEW85630.1;FCO_F2|QOH24011.1;ARS1|RVU91417.1;C_2|AND64426.1;ATCC_23463|PDS23959.1;FCO_F9|QOG57982.1;94081|AMA50043.1;Pf1|ANO47441.1;1215|OWP85152.1;GX_01|GX-01_GM001292;AH_01|AH-01_GM001784
cluster703	16	P47200	GO:0003700; F:DNA-binding transcription factor activity; IEA:InterPro	NK01|OWP76997.1;90106|QYS88510.1;AL0236|QYS90376.1;TC_1691|APT21500.1;Costa_Rica_04_02_TN|QYS85472.1;ATCC_49512|AEW85861.1;FCO_F2|QOH23445.1;ARS1|RVU91938.1;C_2|AND63241.1;ATCC_23463|PDS23187.1;FCO_F9|QOG55924.1;94081|AMA49542.1;Pf1|ANO47914.1;1215|OWP83960.1;GX_01|GX-01_GM002915;AH_01|AH-01_GM002787
cluster704	16	N/A	N/A	NK01|OWP77033.1;90106|QYS88482.1;AL0236|QYS90348.1;TC_1691|APT21536.1;Costa_Rica_04_02_TN|QYS85381.1;ATCC_49512|AEW85792.1;FCO_F2|QOH23482.1;ARS1|RVU89574.1;C_2|AND63276.1;ATCC_23463|PDS23437.1;FCO_F9|QOG55886.1;94081|AMA49579.1;Pf1|ANO47875.1;1215|OWP84241.1;GX_01|GX-01_GM002956;AH_01|AH-01_GM002827
cluster705	16	O51468	GO:0006396; P:RNA processing; IEA:InterPro	NK01|OWP76484.1;90106|QYS89833.1;AL0236|QYS91654.1;TC_1691|APT21996.1;Costa_Rica_04_02_TN|QYS86927.1;ATCC_49512|AEW85717.1;FCO_F2|QOH24093.1;ARS1|RVU91314.1;C_2|AND64321.1;ATCC_23463|PDS26663.1;FCO_F9|QOG57900.1;94081|AMA50159.1;Pf1|ANO47344.1;1215|OWP83241.1;GX_01|GX-01_GM001181;AH_01|AH-01_GM001661
cluster706	16	N/A	N/A	NK01|OWP78013.1;90106|QYS89316.1;AL0236|QYS91187.1;TC_1691|APT23433.1;Costa_Rica_04_02_TN|QYS85847.1;ATCC_49512|AEW86282.1;FCO_F2|QOH24933.1;ARS1|RVU90520.1;C_2|AND65336.1;ATCC_23463|PDS23507.1;FCO_F9|QOG56992.1;94081|AMA48536.1;Pf1|ANO48512.1;1215|OWP84296.1;GX_01|GX-01_GM001847;AH_01|AH-01_GM002270
cluster707	16	N/A	N/A	NK01|OWP77274.1;90106|QYS88043.1;AL0236|QYS92060.1;TC_1691|APT22411.1;Costa_Rica_04_02_TN|QYS87389.1;ATCC_49512|AEW86471.1;FCO_F2|QOH24503.1;ARS1|RVU90897.1;C_2|AND63851.1;ATCC_23463|PDS27011.1;FCO_F9|QOG57435.1;94081|AMA48007.1;Pf1|ANO49653.1;1215|OWP84774.1;GX_01|GX-01_GM000608;AH_01|AH-01_GM001187
cluster708	16	N/A	N/A	NK01|OWP76784.1;90106|QYS89767.1;AL0236|QYS91544.1;TC_1691|APT21923.1;Costa_Rica_04_02_TN|QYS86827.1;ATCC_49512|AEW85641.1;FCO_F2|QOH24021.1;ARS1|RVU91395.1;C_2|AND64409.1;ATCC_23463|PDS24070.1;FCO_F9|QOG57973.1;94081|AMA50061.1;Pf1|ANO47427.1;1215|OWP84735.1;GX_01|GX-01_GM001269;AH_01|AH-01_GM001766
cluster709	16	N/A	N/A	NK01|OWP78075.1;90106|QYS89256.1;AL0236|QYS91040.1;TC_1691|APT23358.1;Costa_Rica_04_02_TN|QYS85899.1;ATCC_49512|AEW86194.1;FCO_F2|QOH25024.1;ARS1|RVU90440.1;C_2|AND65137.1;ATCC_23463|PDS27212.1;FCO_F9|QOG56915.1;94081|AMA48727.1;Pf1|ANO48595.1;1215|OWP83111.1;GX_01|GX-01_GM001941;AH_01|AH-01_GM000042
cluster710	16	N/A	N/A	NK01|OWP77862.1;90106|QYS88550.1;AL0236|QYS90410.1;TC_1691|APT21446.1;Costa_Rica_04_02_TN|QYS85584.1;ATCC_49512|AEW85949.1;FCO_F2|QOH23370.1;ARS1|RVU91985.1;C_2|AND63192.1;ATCC_23463|PDS25099.1;FCO_F9|QOG55993.1;94081|AMA49494.1;Pf1|ANO47973.1;1215|OWP83303.1;GX_01|GX-01_GM002864;AH_01|AH-01_GM002732
cluster711	16	N/A	N/A	NK01|OWP78713.1;90106|QYS88166.1;AL0236|QYS92221.1;TC_1691|APT22561.1;Costa_Rica_04_02_TN|QYS87495.1;ATCC_49512|AEW87446.1;FCO_F2|QOH24652.1;ARS1|RVU90691.1;C_2|AND63689.1;ATCC_23463|PDS26175.1;FCO_F9|QOG57281.1;94081|AMA48174.1;Pf1|ANO49478.1;1215|OWP84434.1;GX_01|GX-01_GM000450;AH_01|AH-01_GM000959
cluster712	16	N/A	N/A	NK01|OWP75435.1;90106|QYS89342.1;AL0236|QYS91272.1;TC_1691|APT23465.1;Costa_Rica_04_02_TN|QYS85826.1;ATCC_49512|AEW86317.1;FCO_F2|QOH24902.1;ARS1|RVU90552.1;C_2|AND65428.1;ATCC_23463|PDS23912.1;FCO_F9|QOG57025.1;94081|AMA48442.1;Pf1|ANO48475.1;1215|OWP85109.1;GX_01|GX-01_GM001807;AH_01|AH-01_GM002167
cluster713	16	P47264	GO:0008270; F:zinc ion binding; IEA:InterPro	NK01|OWP75375.1;90106|QYS88251.1;AL0236|QYS92295.1;TC_1691|APT22672.1;Costa_Rica_04_02_TN|QYS87590.1;ATCC_49512|AEW85447.1;FCO_F2|QOH24760.1;ARS1|RVU89875.1;C_2|AND63553.1;ATCC_23463|PDS26429.1;FCO_F9|QOG57167.1;94081|AMA48283.1;Pf1|ANO49359.1;1215|OWP83597.1;GX_01|GX-01_GM000327;AH_01|AH-01_GM000838
cluster714	16	A0LXL4	GO:0008176; F:tRNA (guanine-N7-)-methyltransferase activity; IEA:UniProtKB-UniRule	NK01|OWP77229.1;90106|QYS88102.1;AL0236|QYS92097.1;TC_1691|APT22469.1;Costa_Rica_04_02_TN|QYS87426.1;ATCC_49512|AEW86406.1;FCO_F2|QOH24561.1;ARS1|RVU90782.1;C_2|AND63805.1;ATCC_23463|PDS23035.1;FCO_F9|QOG57375.1;94081|AMA48051.1;Pf1|ANO49587.1;1215|OWP84008.1;GX_01|GX-01_GM000544;AH_01|AH-01_GM001141
cluster715	16	N/A	N/A	NK01|OWP78212.1;90106|QYS88223.1;AL0236|QYS92278.1;TC_1691|APT22648.1;Costa_Rica_04_02_TN|QYS87562.1;ATCC_49512|AEW84892.2;FCO_F2|QOH24737.1;ARS1|RVU90605.1;C_2|AND63576.1;ATCC_23463|PDS24743.1;FCO_F9|QOG57191.1;94081|AMA48259.1;Pf1|ANO49385.1;1215|OWP84483.1;GX_01|GX-01_GM000362;AH_01|AH-01_GM000864
cluster716	16	Q9Z3Q7	GO:0019289; P:rhizobactin 1021 biosynthetic process; IEA:UniProtKB-UniPathway	NK01|OWP76345.1;90106|QYS89547.1;AL0236|QYS91445.1;TC_1691|APT23559.1;Costa_Rica_04_02_TN|QYS86672.1;ATCC_49512|AEW87045.1;FCO_F2|QOH23825.1;ARS1|RVU91727.1;C_2|AND64534.1;ATCC_23463|PDS26499.1;FCO_F9|QOG58159.1;94081|AMA49934.1;Pf1|ANO47629.1;1215|OWP84361.1;GX_01|GX-01_GM001522;AH_01|AH-01_GM001893
cluster717	16	P39099	GO:0051603; P:proteolysis involved in cellular protein catabolic process; IDA:UniProtKB	NK01|OWP77049.1;90106|QYS88471.1;AL0236|QYS90336.1;TC_1691|APT21549.1;Costa_Rica_04_02_TN|QYS85372.1;ATCC_49512|AEW85775.1;FCO_F2|QOH23499.1;ARS1|RVU89591.1;C_2|AND63292.1;ATCC_23463|PDS23452.1;FCO_F9|QOG58484.1;94081|AMA49595.1;Pf1|ANO47857.1;1215|OWP84255.1;GX_01|GX-01_GM000009;AH_01|AH-01_GM002845
cluster718	16	Q5HLX6	GO:0032324; P:molybdopterin cofactor biosynthetic process; IEA:InterPro	NK01|OWP75294.1;90106|QYS88984.1;AL0236|QYS90830.1;TC_1691|APT23031.1;Costa_Rica_04_02_TN|QYS86246.1;ATCC_49512|AEW85255.1;FCO_F2|QOH25343.1;ARS1|RVU90202.1;C_2|AND64879.1;ATCC_23463|PDS25608.1;FCO_F9|QOG56601.1;94081|AMA49047.1;Pf1|ANO48961.1;1215|OWP82638.1;GX_01|GX-01_GM002219;AH_01|AH-01_GM000269
cluster719	16	N/A	N/A	NK01|OWP78549.1;90106|QYS89905.1;AL0236|QYS91800.1;TC_1691|APT22087.1;Costa_Rica_04_02_TN|QYS87003.1;ATCC_49512|AEW86821.1;FCO_F2|QOH24182.1;ARS1|RVU91221.1;C_2|AND64151.1;ATCC_23463|PDS22653.1;FCO_F9|QOG57806.1;94081|AMA50308.1;Pf1|ANO47245.1;1215|OWP85296.1;GX_01|GX-01_GM001037;AH_01|AH-01_GM001534
cluster720	16	N/A	N/A	NK01|OWP76498.1;90106|QYS89844.1;AL0236|QYS91662.1;TC_1691|APT22010.1;Costa_Rica_04_02_TN|QYS86938.1;ATCC_49512|AEW85731.1;FCO_F2|QOH24107.1;ARS1|RVU91299.1;C_2|AND64307.1;ATCC_23463|PDS26677.1;FCO_F9|QOG57886.1;94081|AMA50173.1;Pf1|ANO47330.1;1215|OWP84268.1;GX_01|GX-01_GM001166;AH_01|AH-01_GM001647
cluster721	16	O66631	GO:0030170; F:pyridoxal phosphate binding; IBA:GO_Central	NK01|OWP74223.1;90106|QYS88948.1;AL0236|QYS90952.1;TC_1691|APT22981.1;Costa_Rica_04_02_TN|QYS86236.1;ATCC_49512|AEW85210.1;FCO_F2|QOH25388.1;ARS1|RVU90148.1;C_2|AND65024.1;ATCC_23463|PDS21645.1;FCO_F9|QOG56562.1;94081|AMA48843.1;Pf1|ANO49010.1;1215|OWP83075.1;GX_01|GX-01_GM002278;AH_01|AH-01_GM000438
cluster723	16	N/A	N/A	NK01|OWP76341.1;90106|QYS89544.1;AL0236|QYS91441.1;TC_1691|APT21743.1;Costa_Rica_04_02_TN|QYS86668.1;ATCC_49512|AEW87041.1;FCO_F2|QOH23821.1;ARS1|RVU91731.1;C_2|AND64538.1;ATCC_23463|PDS26495.1;FCO_F9|QOG58163.1;94081|AMA49930.1;Pf1|ANO47633.1;1215|OWP84365.1;GX_01|GX-01_GM001526;AH_01|AH-01_GM001898
cluster724	16	O34899	GO:0006779; P:porphyrin-containing compound biosynthetic process; IEA:UniProtKB-KW	NK01|OWP74367.1;90106|QYS88775.1;AL0236|QYS90889.1;TC_1691|APT23090.1;Costa_Rica_04_02_TN|QYS86384.1;ATCC_49512|AEW85325.1;FCO_F2|QOH25284.1;ARS1|RVU89954.1;C_2|AND64954.1;ATCC_23463|PDS23580.1;FCO_F9|QOG56672.1;94081|AMA48914.1;Pf1|ANO48893.1;1215|OWP84916.1;GX_01|GX-01_GM002500;AH_01|AH-01_GM000360
cluster725	16	A5FIR0	GO:0042254; P:ribosome biogenesis; IEA:UniProtKB-KW	NK01|OWP74308.1;90106|QYS88396.1;AL0236|QYS90263.1;TC_1691|APT21654.1;Costa_Rica_04_02_TN|QYS87755.1;ATCC_49512|AEW86951.1;FCO_F2|QOH23601.1;ARS1|RVU89680.1;C_2|AND63375.1;ATCC_23463|PDS25331.1;FCO_F9|QOG58381.1;94081|AMA49687.1;Pf1|ANO47732.1;1215|OWP85440.1;GX_01|GX-01_GM000104;AH_01|AH-01_GM002941
cluster726	16	B2RKS5	GO:0006457; P:protein folding; IEA:UniProtKB-UniRule	NK01|OWP77388.1;90106|QYS89679.1;AL0236|QYS92449.1;TC_1691|APT21819.1;Costa_Rica_04_02_TN|QYS86745.1;ATCC_49512|AEW87136.1;FCO_F2|QOH23909.1;ARS1|RVU91511.1;C_2|AND65548.1;ATCC_23463|PDS26009.1;FCO_F9|QOG58086.1;94081|AMA50701.1;Pf1|ANO47548.1;1215|OWP84061.1;GX_01|GX-01_GM001401;AH_01|AH-01_GM001816
cluster727	16	D5DEH5	GO:0004222; F:metalloendopeptidase activity; IEA:InterPro	NK01|OWP75001.1;90106|QYS88004.1;AL0236|QYS92042.1;TC_1691|APT22381.1;Costa_Rica_04_02_TN|QYS87365.1;ATCC_49512|AEW86505.1;FCO_F2|QOH24475.1;ARS1|RVU90926.1;C_2|AND63880.1;ATCC_23463|PDS27106.1;FCO_F9|QOG57465.1;94081|AMA47977.1;Pf1|ANO49686.1;1215|OWP84084.1;GX_01|GX-01_GM000657;AH_01|AH-01_GM001220
cluster728	16	N/A	N/A	NK01|OWP77373.1;90106|QYS89692.1;AL0236|QYS91199.1;TC_1691|APT21835.1;Costa_Rica_04_02_TN|QYS86756.1;ATCC_49512|AEW87154.1;FCO_F2|QOH23926.1;ARS1|RVU91496.1;C_2|AND65351.1;ATCC_23463|PDS26025.1;FCO_F9|QOG58065.1;94081|AMA48521.1;Pf1|ANO47529.1;1215|OWP85342.1;GX_01|GX-01_GM001380;AH_01|AH-01_GM002254
cluster729	16	A6H1N2	GO:0008616; P:queuosine biosynthetic process; IEA:UniProtKB-UniRule	NK01|OWP77511.1;90106|QYS88356.1;AL0236|QYS92377.1;TC_1691|APT22760.1;Costa_Rica_04_02_TN|QYS87701.1;ATCC_49512|AEW85542.1;FCO_F2|QOH24851.1;ARS1|RVU89747.1;C_2|AND63467.1;ATCC_23463|PDS25659.1;FCO_F9|QOG57076.1;94081|AMA48373.1;Pf1|ANO49255.1;1215|OWP83336.1;GX_01|GX-01_GM000180;AH_01|AH-01_GM000724
cluster730	16	Q94BV7	GO:0055114; P:oxidation-reduction process; ISS:UniProtKB	NK01|OWP76613.1;90106|QYS88650.1;AL0236|QYS90578.1;TC_1691|APT21284.1;Costa_Rica_04_02_TN|QYS85710.1;ATCC_49512|AEW86042.1;FCO_F2|QOH23213.1;ARS1|RVU92123.1;C_2|AND63009.1;ATCC_23463|PDS24980.1;FCO_F9|QOG56151.1;94081|AMA49309.1;Pf1|ANO48147.1;1215|OWP83753.1;GX_01|GX-01_GM002714;AH_01|AH-01_GM002528
cluster731	16	O31461	GO:0009099; P:valine biosynthetic process; IEA:UniProtKB-UniPathway	NK01|OWP77751.1;90106|QYS88701.1;AL0236|QYS90619.1;TC_1691|APT21218.1;Costa_Rica_04_02_TN|QYS85761.1;ATCC_49512|AEW84949.1;FCO_F2|QOH23149.1;ARS1|RVU92195.1;C_2|AND65474.1;ATCC_23463|PDS26739.1;FCO_F9|QOG56240.1;94081|AMA50659.1;Pf1|ANO48223.1;1215|OWP83812.1;GX_01|GX-01_GM002625;AH_01|AH-01_GM002460
cluster732	16	P0AAT4	GO:0006970; P:response to osmotic stress; IGI:EcoliWiki	NK01|OWP74509.1;90106|QYS88907.1;AL0236|QYS90750.1;TC_1691|APT23161.1;Costa_Rica_04_02_TN|QYS86128.1;ATCC_49512|AEW85404.1;FCO_F2|QOH25219.1;ARS1|RVU90110.1;C_2|AND64787.1;ATCC_23463|PDS22174.1;FCO_F9|QOG56721.1;94081|AMA49142.1;Pf1|ANO48811.1;1215|OWP82943.1;GX_01|GX-01_GM002321;AH_01|AH-01_GM000171
cluster733	16	N/A	N/A	NK01|OWP76188.1;90106|QYS88744.1;AL0236|QYS90765.1;TC_1691|APT22865.1;Costa_Rica_04_02_TN|QYS86456.1;ATCC_49512|AEW85083.1;FCO_F2|QOH25512.1;ARS1|RVU89920.1;C_2|AND64812.1;ATCC_23463|PDS21739.1;FCO_F9|QOG56436.1;94081|AMA49117.1;Pf1|ANO49139.1;1215|OWP83737.1;GX_01|GX-01_GM002544;AH_01|AH-01_GM000194
cluster734	16	N/A	N/A	NK01|OWP78228.1;90106|QYS88256.1;AL0236|QYS92497.1;TC_1691|APT22654.1;Costa_Rica_04_02_TN|QYS87577.1;ATCC_49512|AEW84897.2;FCO_F2|QOH24743.1;ARS1|RVU89867.1;C_2|AND63558.1;ATCC_23463|PDS26412.1;FCO_F9|QOG57185.1;94081|AMA48278.1;Pf1|ANO49379.1;1215|OWP84609.1;GX_01|GX-01_GM000319;AH_01|AH-01_GM000843
cluster735	16	N/A	N/A	NK01|OWP77886.1;90106|QYS88570.1;AL0236|QYS90433.1;TC_1691|APT21419.1;Costa_Rica_04_02_TN|QYS85610.1;ATCC_49512|AEW87276.1;FCO_F2|QOH23345.1;ARS1|RVU92007.1;C_2|AND63169.1;ATCC_23463|PDS24513.1;FCO_F9|QOG56019.1;94081|AMA49472.1;Pf1|ANO48004.1;1215|OWP83825.1;GX_01|GX-01_GM002841;AH_01|AH-01_GM002704
cluster736	16	N/A	N/A	NK01|OWP77270.1;90106|QYS88044.1;AL0236|QYS92061.1;TC_1691|APT22415.1;Costa_Rica_04_02_TN|QYS87390.1;ATCC_49512|AEW86467.1;FCO_F2|QOH24506.1;ARS1|RVU90894.1;C_2|AND63848.1;ATCC_23463|PDS27009.1;FCO_F9|QOG57432.1;94081|AMA48010.1;Pf1|ANO49649.1;1215|OWP84770.1;GX_01|GX-01_GM000604;AH_01|AH-01_GM001183
cluster737	16	N/A	N/A	NK01|OWP77002.1;90106|QYS88507.1;AL0236|QYS90372.1;TC_1691|APT23535.1;Costa_Rica_04_02_TN|QYS85469.1;ATCC_49512|AEW85865.1;FCO_F2|QOH23449.1;ARS1|RVU91933.1;C_2|AND63245.1;ATCC_23463|PDS23192.1;FCO_F9|QOG55919.1;94081|AMA49546.1;Pf1|ANO47909.1;1215|OWP83955.1;GX_01|GX-01_GM002920;AH_01|AH-01_GM002792
cluster738	16	N/A	N/A	NK01|OWP76352.1;90106|QYS89570.1;AL0236|QYS91455.1;TC_1691|APT21750.1;Costa_Rica_04_02_TN|QYS87768.1;ATCC_49512|AEW87050.1;FCO_F2|QOH23830.1;ARS1|RVU91700.1;C_2|AND64529.1;ATCC_23463|PDS26504.1;FCO_F9|QOG58154.1;94081|AMA49938.1;Pf1|ANO47624.1;1215|OWP82847.1;GX_01|GX-01_GM001503;AH_01|AH-01_GM001888
cluster739	16	Q05590	GO:0009236; P:cobalamin biosynthetic process; IEA:UniProtKB-UniPathway	NK01|OWP75918.1;90106|QYS90217.1;AL0236|QYS90899.1;TC_1691|APT23095.1;Costa_Rica_04_02_TN|QYS86394.1;ATCC_49512|AEW85333.1;FCO_F2|QOH25276.1;ARS1|RVU89946.1;C_2|AND64961.1;ATCC_23463|PDS23588.1;FCO_F9|QOG56680.1;94081|AMA48907.1;Pf1|ANO48885.1;1215|OWP84921.1;GX_01|GX-01_GM002508;AH_01|AH-01_GM000368
cluster740	16	N/A	N/A	NK01|OWP75347.1;90106|QYS88722.1;AL0236|QYS92565.1;TC_1691|APT22777.1;Costa_Rica_04_02_TN|QYS86538.1;ATCC_49512|AEW84992.1;FCO_F2|QOH25602.1;ARS1|RVU91882.1;C_2|AND65077.1;ATCC_23463|PDS22221.1;FCO_F9|QOG56292.1;94081|AMA48789.1;Pf1|ANO49234.1;1215|OWP83070.1;GX_01|GX-01_GM002585;AH_01|AH-01_GM000552
cluster741	16	N/A	N/A	NK01|OWP77361.1;90106|QYS89705.1;AL0236|QYS91205.1;TC_1691|APT21849.1;Costa_Rica_04_02_TN|QYS86766.1;ATCC_49512|AEW87168.1;FCO_F2|QOH23938.1;ARS1|RVU91482.1;C_2|AND65365.1;ATCC_23463|PDS26039.1;FCO_F9|QOG58053.1;94081|AMA48507.1;Pf1|ANO47515.1;1215|OWP85354.1;GX_01|GX-01_GM001366;AH_01|AH-01_GM002240
cluster742	16	Q11SD8	GO:0005886; C:plasma membrane; IEA:UniProtKB-SubCell	NK01|OWP74262.1;90106|QYS88872.1;AL0236|QYS92550.1;TC_1691|APT22922.1;Costa_Rica_04_02_TN|QYS86275.1;ATCC_49512|AEW85148.2;FCO_F2|QOH25449.1;ARS1|RVU90072.1;C_2|AND64869.1;ATCC_23463|PDS22346.1;FCO_F9|QOG56500.1;94081|AMA49057.1;Pf1|ANO49076.1;1215|OWP83590.1;GX_01|GX-01_GM002362;AH_01|AH-01_GM000258
cluster743	16	N/A	N/A	NK01|OWP77864.1;90106|QYS88551.1;AL0236|QYS90411.1;TC_1691|APT21444.1;Costa_Rica_04_02_TN|QYS85586.1;ATCC_49512|AEW85951.1;FCO_F2|QOH23368.1;ARS1|RVU91987.1;C_2|AND63190.1;ATCC_23463|PDS25097.1;FCO_F9|QOG55995.1;94081|AMA49492.1;Pf1|ANO47975.1;1215|OWP83301.1;GX_01|GX-01_GM002862;AH_01|AH-01_GM002730
cluster744	16	A6GVQ6	GO:0003676; F:nucleic acid binding; IEA:InterPro	NK01|OWP74465.1;90106|QYS88016.1;AL0236|QYS92056.1;TC_1691|APT22402.1;Costa_Rica_04_02_TN|QYS87383.1;ATCC_49512|AEW86481.1;FCO_F2|QOH24495.1;ARS1|RVU90906.1;C_2|AND65514.1;ATCC_23463|PDS27020.1;FCO_F9|QOG57444.1;94081|AMA50582.1;Pf1|ANO49663.1;1215|OWP85013.1;GX_01|GX-01_GM000634;AH_01|AH-01_GM001197
cluster745	16	A5IJJ8	GO:0006261; P:DNA-dependent DNA replication; IEA:UniProtKB-UniRule	NK01|OWP74060.1;90106|QYS88953.1;AL0236|QYS90884.1;TC_1691|APT23006.1;Costa_Rica_04_02_TN|QYS86265.1;ATCC_49512|AEW85280.1;FCO_F2|QOH25368.1;ARS1|RVU90154.1;C_2|AND64946.1;ATCC_23463|PDS21768.1;FCO_F9|QOG56627.1;94081|AMA48922.1;Pf1|ANO48987.1;1215|OWP83552.1;GX_01|GX-01_GM002272;AH_01|AH-01_GM000351
cluster746	16	N/A	N/A	NK01|OWP78023.1;90106|QYS89308.1;AL0236|QYS91178.1;TC_1691|APT23423.1;Costa_Rica_04_02_TN|QYS85859.1;ATCC_49512|AEW86272.1;FCO_F2|QOH24943.1;ARS1|RVU90510.1;C_2|AND65327.1;ATCC_23463|PDS23517.1;FCO_F9|QOG56982.1;94081|AMA48545.1;Pf1|ANO48523.1;1215|OWP84307.1;GX_01|GX-01_GM001859;AH_01|AH-01_GM002280
cluster747	16	Q87JM4	GO:0046677; P:response to antibiotic; IEA:UniProtKB-KW	NK01|OWP77036.1;90106|QYS88479.1;AL0236|QYS90346.1;TC_1691|APT21539.1;Costa_Rica_04_02_TN|QYS85378.1;ATCC_49512|AEW85789.1;FCO_F2|QOH23485.1;ARS1|RVU89577.1;C_2|AND63279.1;ATCC_23463|PDS23440.1;FCO_F9|QOG55883.1;94081|AMA49582.1;Pf1|ANO47872.1;1215|OWP84244.1;GX_01|GX-01_GM002959;AH_01|AH-01_GM002830
cluster748	16	N/A	N/A	NK01|OWP78396.1;90106|QYS88789.1;AL0236|QYS90790.1;TC_1691|APT23638.1;Costa_Rica_04_02_TN|QYS86146.1;ATCC_49512|AEW85109.1;FCO_F2|QOH25487.1;ARS1|RVU89974.1;C_2|AND65566.1;ATCC_23463|PDS26376.1;FCO_F9|QOG56462.1;94081|AMA50649.1;Pf1|ANO49114.1;1215|OWP83995.1;GX_01|GX-01_GM002478;AH_01|AH-01_GM000219
cluster749	16	N/A	N/A	NK01|OWP77746.1;90106|QYS88705.1;AL0236|QYS90622.1;TC_1691|APT21213.1;Costa_Rica_04_02_TN|QYS85764.1;ATCC_49512|AEW84954.1;FCO_F2|QOH23145.1;ARS1|RVU92199.1;C_2|AND62950.1;ATCC_23463|PDS22333.1;FCO_F9|QOG56244.1;94081|AMA49247.1;Pf1|ANO48228.1;1215|OWP82989.1;GX_01|GX-01_GM002620;AH_01|AH-01_GM002454
cluster750	16	N/A	N/A	NK01|OWP77397.1;90106|QYS89670.1;AL0236|QYS91504.1;TC_1691|APT21809.1;Costa_Rica_04_02_TN|QYS86737.1;ATCC_49512|AEW87126.1;FCO_F2|QOH23899.1;ARS1|RVU91520.1;C_2|AND64463.1;ATCC_23463|PDS25999.1;FCO_F9|QOG58096.1;94081|AMA50007.1;Pf1|ANO47558.1;1215|OWP84071.1;GX_01|GX-01_GM001411;AH_01|AH-01_GM001827
cluster751	16	P45562	GO:0015858; P:nucleoside transport; ISA:EcoliWiki	NK01|OWP77777.1;90106|QYS88681.1;AL0236|QYS90600.1;TC_1691|APT21245.1;Costa_Rica_04_02_TN|QYS85739.1;ATCC_49512|AEW84919.1;FCO_F2|QOH23176.1;ARS1|RVU92168.1;C_2|AND62982.1;ATCC_23463|PDS26766.1;FCO_F9|QOG56214.1;94081|AMA49281.1;Pf1|ANO48189.1;1215|OWP83855.1;GX_01|GX-01_GM002661;AH_01|AH-01_GM002495
cluster752	16	P40408	GO:0043565; F:sequence-specific DNA binding; IEA:InterPro	NK01|OWP74620.1;90106|QYS88639.1;AL0236|QYS90565.1;TC_1691|APT21306.1;Costa_Rica_04_02_TN|QYS85694.1;ATCC_49512|AEW86065.1;FCO_F2|QOH23236.1;ARS1|RVU92100.1;C_2|AND63031.1;ATCC_23463|PDS25406.1;FCO_F9|QOG56128.1;94081|AMA49331.1;Pf1|ANO48124.1;1215|OWP82682.1;GX_01|GX-01_GM002737;AH_01|AH-01_GM002551
cluster753	16	N/A	N/A	NK01|OWP77112.1;90106|QYS88439.1;AL0236|QYS90307.1;TC_1691|APT21604.1;Costa_Rica_04_02_TN|QYS85347.1;ATCC_49512|AEW86896.1;FCO_F2|QOH23547.1;ARS1|RVU89622.1;C_2|AND63324.1;ATCC_23463|PDS25276.1;FCO_F9|QOG58445.1;94081|AMA49628.1;Pf1|ANO47791.1;1215|OWP84863.1;GX_01|GX-01_GM000042;AH_01|AH-01_GM002881
cluster754	16	N/A	N/A	NK01|OWP74970.1;90106|QYS87974.1;AL0236|QYS91997.1;TC_1691|APT22343.1;Costa_Rica_04_02_TN|QYS87337.1;ATCC_49512|AEW86550.1;FCO_F2|QOH24437.1;ARS1|RVU90967.1;C_2|AND63930.1;ATCC_23463|PDS26963.1;FCO_F9|QOG57502.1;94081|AMA50551.1;Pf1|ANO49732.1;1215|OWP83628.1;GX_01|GX-01_GM000696;AH_01|AH-01_GM001281
cluster755	16	N/A	N/A	NK01|OWP74874.1;90106|QYS88752.1;AL0236|QYS90777.1;TC_1691|APT23636.1;Costa_Rica_04_02_TN|QYS86440.1;ATCC_49512|AEW85096.1;FCO_F2|QOH25501.1;ARS1|RVU89931.1;C_2|AND64823.1;ATCC_23463|PDS26363.1;FCO_F9|QOG56448.1;94081|AMA49105.1;Pf1|ANO49128.1;1215|OWP83270.1;GX_01|GX-01_GM002524;AH_01|AH-01_GM000206
cluster757	16	O59858	GO:0042744; P:hydrogen peroxide catabolic process; IDA:PomBase	NK01|OWP75443.1;90106|QYS89337.1;AL0236|QYS91266.1;TC_1691|APT23457.1;Costa_Rica_04_02_TN|QYS85832.1;ATCC_49512|AEW86309.1;FCO_F2|QOH24910.1;ARS1|RVU90545.1;C_2|AND65421.1;ATCC_23463|PDS23920.1;FCO_F9|QOG57017.1;94081|AMA48449.1;Pf1|ANO48483.1;1215|OWP85102.1;GX_01|GX-01_GM001816;AH_01|AH-01_GM002175
cluster758	16	N/A	N/A	NK01|OWP78050.1;90106|QYS90101.1;AL0236|QYS92577.1;TC_1691|APT23391.1;Costa_Rica_04_02_TN|QYS85876.1;ATCC_49512|AEW86236.2;FCO_F2|QOH24975.1;ARS1|RVU91650.1;C_2|AND65292.1;ATCC_23463|PDS27245.1;FCO_F9|QOG58536.1;94081|AMA48582.1;Pf1|ANO48559.1;1215|OWP83524.1;GX_01|GX-01_GM001914;AH_01|AH-01_GM002319
cluster759	16	N/A	N/A	NK01|OWP74705.1;90106|QYS89111.1;AL0236|QYS91019.1;TC_1691|APT23227.1;Costa_Rica_04_02_TN|QYS86021.1;ATCC_49512|AEW85975.1;FCO_F2|QOH25152.1;ARS1|RVU90305.1;C_2|AND65113.1;ATCC_23463|PDS22206.1;FCO_F9|QOG56788.1;94081|AMA48751.1;Pf1|ANO48740.1;1215|OWP83046.1;GX_01|GX-01_GM002097;AH_01|AH-01_GM000598
cluster760	16	P09122	GO:0006261; P:DNA-dependent DNA replication; IBA:GO_Central	NK01|OWP77766.1;90106|QYS90203.1;AL0236|QYS90611.1;TC_1691|APT21233.1;Costa_Rica_04_02_TN|QYS85752.1;ATCC_49512|AEW84931.1;FCO_F2|QOH23164.1;ARS1|RVU92180.1;C_2|AND62970.1;ATCC_23463|PDS26754.1;FCO_F9|QOG56226.1;94081|AMA49269.1;Pf1|ANO48203.1;1215|OWP82706.1;GX_01|GX-01_GM002646;AH_01|AH-01_GM002479
cluster761	16	N/A	N/A	NK01|OWP78361.1;90106|QYS88800.1;AL0236|QYS90826.1;TC_1691|APT23085.1;Costa_Rica_04_02_TN|QYS86166.1;ATCC_49512|AEW85320.1;FCO_F2|QOH25289.1;ARS1|RVU89987.1;C_2|AND64874.1;ATCC_23463|PDS23575.1;FCO_F9|QOG56667.1;94081|AMA49052.1;Pf1|ANO48899.1;1215|OWP82950.1;GX_01|GX-01_GM002463;AH_01|AH-01_GM000264
cluster762	16	Q7UX42	GO:0006424; P:glutamyl-tRNA aminoacylation; IEA:UniProtKB-UniRule	NK01|OWP74953.1;90106|QYS87960.1;AL0236|QYS91969.1;TC_1691|APT22324.1;Costa_Rica_04_02_TN|QYS87323.1;ATCC_49512|AEW86568.1;FCO_F2|QOH24418.1;ARS1|RVU90984.1;C_2|AND63948.1;ATCC_23463|PDS26944.1;FCO_F9|QOG57522.1;94081|AMA50530.1;Pf1|ANO46967.1;1215|OWP84132.1;GX_01|GX-01_GM000723;AH_01|AH-01_GM001304
cluster763	16	Q3APS6	GO:0043953; P:protein transport by the Tat complex; IEA:UniProtKB-UniRule	NK01|OWP77476.1;90106|QYS88324.1;AL0236|QYS92361.1;TC_1691|APT22733.1;Costa_Rica_04_02_TN|QYS87666.1;ATCC_49512|AEW85514.1;FCO_F2|QOH24824.1;ARS1|RVU89783.1;C_2|AND63484.1;ATCC_23463|PDS23775.1;FCO_F9|QOG57103.1;94081|AMA48355.1;Pf1|ANO49284.1;1215|OWP84646.1;GX_01|GX-01_GM000217;AH_01|AH-01_GM000743
cluster764	16	N/A	N/A	NK01|OWP77889.1;90106|QYS88574.1;AL0236|QYS90445.1;TC_1691|APT21406.1;Costa_Rica_04_02_TN|QYS85613.1;ATCC_49512|AEW87264.1;FCO_F2|QOH23335.1;ARS1|RVU92010.1;C_2|AND63158.1;ATCC_23463|PDS24351.1;FCO_F9|QOG56028.1;94081|AMA49464.1;Pf1|ANO48019.1;1215|OWP83104.1;GX_01|GX-01_GM002836;AH_01|AH-01_GM002695
cluster765	16	N/A	N/A	NK01|OWP77465.1;90106|QYS88316.1;AL0236|QYS92353.1;TC_1691|APT22719.1;Costa_Rica_04_02_TN|QYS87656.1;ATCC_49512|AEW85501.1;FCO_F2|QOH25717.1;ARS1|RVU89793.1;C_2|AND63496.1;ATCC_23463|PDS23017.1;FCO_F9|QOG58543.1;94081|AMA48342.1;Pf1|ANO49299.1;1215|OWP84635.1;GX_01|GX-01_GM000231;AH_01|AH-01_GM000759
cluster766	16	O34569	GO:0016747; F:transferase activity, transferring acyl groups other than amino-acyl groups; IEA:InterPro	NK01|OWP75206.1;90106|QYS89113.1;AL0236|QYS92568.1;TC_1691|APT23656.1;Costa_Rica_04_02_TN|QYS86012.1;ATCC_49512|AEW85970.1;FCO_F2|QOH25147.1;ARS1|RVU90308.1;C_2|AND65592.1;ATCC_23463|PDS24017.1;FCO_F9|QOG56794.1;94081|AMA50619.1;Pf1|ANO48733.1;1215|OWP83043.1;GX_01|GX-01_GM002094;AH_01|AH-01_GM000606
cluster767	16	P61517	GO:0015976; P:carbon utilization; IBA:GO_Central	NK01|OWP77343.1;90106|QYS89719.1;AL0236|QYS91219.1;TC_1691|APT21867.1;Costa_Rica_04_02_TN|QYS86778.1;ATCC_49512|AEW87190.1;FCO_F2|QOH23958.1;ARS1|RVU91458.1;C_2|AND65385.1;ATCC_23463|PDS26057.1;FCO_F9|QOG58034.1;94081|AMA48488.1;Pf1|ANO47496.1;1215|OWP85376.1;GX_01|GX-01_GM001338;AH_01|AH-01_GM002217
cluster768	16	A6GW77	GO:0009102; P:biotin biosynthetic process; IEA:UniProtKB-UniRule	NK01|OWP78506.1;90106|QYS89898.1;AL0236|QYS91716.1;TC_1691|APT22077.1;Costa_Rica_04_02_TN|QYS86994.1;ATCC_49512|AEW86831.1;FCO_F2|QOH24172.1;ARS1|RVU91231.1;C_2|AND64228.1;ATCC_23463|PDS24100.1;FCO_F9|QOG57816.1;94081|AMA50254.1;Pf1|ANO47255.1;1215|OWP85324.1;GX_01|GX-01_GM001072;AH_01|AH-01_GM001558
cluster769	16	P0AFJ3	N/A	NK01|OWP77214.1;90106|QYS88121.1;AL0236|QYS92111.1;TC_1691|APT22456.1;Costa_Rica_04_02_TN|QYS87441.1;ATCC_49512|AEW86422.1;FCO_F2|QOH24545.1;ARS1|RVU90768.1;C_2|AND63791.1;ATCC_23463|PDS23049.1;FCO_F9|QOG57392.1;94081|AMA48064.1;Pf1|ANO49604.1;1215|OWP84719.1;GX_01|GX-01_GM000527;AH_01|AH-01_GM001123
cluster770	16	N/A	N/A	NK01|OWP75030.1;AL0236|QYS91647.1;TC_1691|APT21979.1;ATCC_49512|AEW85698.1;FCO_F2|QOH24077.1;ARS1|RVU91324.1;C_2|AND64330.1;ATCC_23463|PDS26635.1;FCO_F9|QOG57918.1;94081|AMA50150.1;Pf1|ANO47365.1;1215|OWP84622.1;GX_01|GX-01_GM001195;AH_01|AH-01_GM001670;90106|QYS89635.1;Costa_Rica_04_02_TN|QYS87651.1
cluster772	16	P9WPJ8	GO:0015976; P:carbon utilization; IEA:InterPro	NK01|OWP77342.1;90106|QYS89720.1;AL0236|QYS91220.1;TC_1691|APT21868.1;Costa_Rica_04_02_TN|QYS86779.1;ATCC_49512|AEW85576.1;FCO_F2|QOH23959.1;ARS1|RVU91457.1;C_2|AND65386.1;ATCC_23463|PDS26058.1;FCO_F9|QOG58033.1;94081|AMA48487.1;Pf1|ANO47495.1;1215|OWP85377.1;GX_01|GX-01_GM001337;AH_01|AH-01_GM002216
cluster773	16	Q05648	GO:0005743; C:mitochondrial inner membrane; IDA:SGD	NK01|OWP77164.1;90106|QYS88406.1;AL0236|QYS90268.1;TC_1691|APT23550.1;Costa_Rica_04_02_TN|QYS85312.1;ATCC_49512|AEW86945.1;FCO_F2|QOH23595.1;ARS1|RVU89671.1;C_2|AND65498.1;ATCC_23463|PDS25325.1;FCO_F9|QOG58387.1;94081|AMA50686.1;Pf1|ANO47738.1;1215|OWP85451.1;GX_01|GX-01_GM000095;AH_01|AH-01_GM002935
cluster774	16	A9BJC1	GO:0009166; P:nucleotide catabolic process; IEA:InterPro	NK01|OWP78044.1;90106|QYS89274.1;AL0236|QYS91158.1;TC_1691|APT23397.1;Costa_Rica_04_02_TN|QYS85874.1;ATCC_49512|AEW86242.1;FCO_F2|QOH24969.1;ARS1|RVU90468.1;C_2|AND65298.1;ATCC_23463|PDS27251.1;FCO_F9|QOG56953.1;94081|AMA48576.1;Pf1|ANO48553.1;1215|OWP83518.1;GX_01|GX-01_GM001908;AH_01|AH-01_GM002313
cluster775	16	P96673	GO:0003677; F:DNA binding; IEA:UniProtKB-KW	NK01|OWP78073.1;90106|QYS89257.1;AL0236|QYS91041.1;TC_1691|APT23360.1;Costa_Rica_04_02_TN|QYS85897.1;ATCC_49512|AEW86196.1;FCO_F2|QOH25022.1;ARS1|RVU90441.1;C_2|AND65139.1;ATCC_23463|PDS27214.1;FCO_F9|QOG56917.1;94081|AMA48725.1;Pf1|ANO48593.1;1215|OWP83110.1;GX_01|GX-01_GM001939;AH_01|AH-01_GM000040
cluster776	16	N/A	N/A	NK01|OWP77135.1;90106|QYS90182.1;AL0236|QYS90290.1;TC_1691|APT21628.1;Costa_Rica_04_02_TN|QYS85333.1;ATCC_49512|AEW86921.1;FCO_F2|QOH23571.1;ARS1|RVU89904.1;C_2|AND63346.1;ATCC_23463|PDS25300.1;FCO_F9|QOG58422.1;94081|AMA49650.1;Pf1|ANO47765.1;1215|OWP83612.1;GX_01|GX-01_GM000068;AH_01|AH-01_GM002908
cluster777	16	A5FNG4	GO:0008360; P:regulation of cell shape; IEA:UniProtKB-KW	NK01|OWP77893.1;90106|QYS88577.1;AL0236|QYS90447.1;TC_1691|APT21403.1;Costa_Rica_04_02_TN|QYS85616.1;ATCC_49512|AEW87261.1;FCO_F2|QOH23333.1;ARS1|RVU92013.1;C_2|AND63156.1;ATCC_23463|PDS24354.1;FCO_F9|QOG56030.1;94081|AMA49462.1;Pf1|ANO48021.1;1215|OWP83488.1;GX_01|GX-01_GM002832;AH_01|AH-01_GM002693
cluster778	16	P43707	GO:0006979; P:response to oxidative stress; IBA:GO_Central	NK01|OWP74462.1;90106|QYS88015.1;AL0236|QYS92055.1;TC_1691|APT22398.1;Costa_Rica_04_02_TN|QYS87380.1;ATCC_49512|AEW86485.1;FCO_F2|QOH24493.1;ARS1|RVU90909.1;C_2|AND63862.1;ATCC_23463|PDS27024.1;FCO_F9|QOG57447.1;94081|AMA47996.1;Pf1|ANO49666.1;1215|OWP85016.1;GX_01|GX-01_GM000637;AH_01|AH-01_GM001200
cluster779	16	N/A	N/A	NK01|OWP75563.1;90106|QYS89233.1;AL0236|QYS90986.1;TC_1691|APT23321.1;Costa_Rica_04_02_TN|QYS85931.1;ATCC_49512|AEW86152.1;FCO_F2|QOH25066.1;ARS1|RVU90402.1;C_2|AND65082.1;ATCC_23463|PDS27174.1;FCO_F9|QOG56873.1;94081|AMA48784.1;Pf1|ANO48641.1;1215|OWP83743.1;GX_01|GX-01_GM001983;AH_01|AH-01_GM000557
cluster780	16	A5FMZ3	GO:0006412; P:translation; IEA:UniProtKB-UniRule	NK01|OWP77630.1;90106|QYS89527.1;AL0236|QYS91417.1;TC_1691|APT21717.1;Costa_Rica_04_02_TN|QYS86644.1;ATCC_49512|AEW87012.1;FCO_F2|QOH23792.1;ARS1|RVU91756.1;C_2|AND64565.1;ATCC_23463|PDS25906.1;FCO_F9|QOG58191.1;94081|AMA49903.1;Pf1|ANO47662.1;1215|OWP85240.1;GX_01|GX-01_GM001554;AH_01|AH-01_GM001927
cluster781	16	Q03393	GO:0006729; P:tetrahydrobiopterin biosynthetic process; IBA:GO_Central	NK01|OWP74414.1;90106|QYS88539.1;AL0236|QYS90402.1;TC_1691|APT21465.1;Costa_Rica_04_02_TN|QYS85525.1;ATCC_49512|AEW85822.1;FCO_F2|QOH23409.1;ARS1|RVU91977.1;C_2|AND63207.1;ATCC_23463|PDS23110.1;FCO_F9|QOG55959.1;94081|AMA49508.1;Pf1|ANO47953.1;1215|OWP84535.1;GX_01|GX-01_GM002872;AH_01|AH-01_GM002749
cluster782	16	O25849	GO:0036055; F:protein-succinyllysine desuccinylase activity; IEA:UniProtKB-UniRule	NK01|OWP76929.1;90106|QYS89043.1;AL0236|QYS91044.1;TC_1691|APT23202.1;Costa_Rica_04_02_TN|QYS86057.1;ATCC_49512|AEW86002.1;FCO_F2|QOH25178.1;ARS1|RVU90277.1;C_2|AND65147.1;ATCC_23463|PDS22949.1;FCO_F9|QOG56762.1;94081|AMA48717.1;Pf1|ANO48768.1;1215|OWP82881.1;GX_01|GX-01_GM002128;AH_01|AH-01_GM000032
cluster783	16	O07576	GO:0022857; F:transmembrane transporter activity; IEA:InterPro	NK01|OWP79090.1;90106|QYS90033.1;AL0236|QYS91921.1;TC_1691|APT22272.1;Costa_Rica_04_02_TN|QYS87272.1;ATCC_49512|AEW86623.1;FCO_F2|QOH25679.1;ARS1|RVU91677.1;C_2|AND64000.1;ATCC_23463|PDS25776.1;FCO_F9|QOG57576.1;94081|AMA50478.1;Pf1|ANO47030.1;1215|OWP84414.1;GX_01|GX-01_GM000854;AH_01|AH-01_GM001365
cluster784	16	N/A	N/A	NK01|OWP74489.1;90106|QYS88468.1;AL0236|QYS90332.1;TC_1691|APT21556.1;Costa_Rica_04_02_TN|QYS85367.1;ATCC_49512|AEW85770.1;FCO_F2|QOH23504.1;ARS1|RVU89596.1;C_2|AND63296.1;ATCC_23463|PDS23457.1;FCO_F9|QOG58479.1;94081|AMA49601.1;Pf1|ANO47850.1;1215|OWP82821.1;GX_01|GX-01_GM000014;AH_01|AH-01_GM002852
cluster785	16	Q8PM31	GO:0006569; P:tryptophan catabolic process; IEA:UniProtKB-UniRule	NK01|OWP78735.1;90106|QYS88153.1;AL0236|QYS92198.1;TC_1691|APT22535.1;Costa_Rica_04_02_TN|QYS87480.1;ATCC_49512|AEW87418.1;FCO_F2|QOH24624.1;ARS1|RVU90717.1;C_2|AND63713.1;ATCC_23463|PDS26148.1;FCO_F9|QOG57308.1;94081|AMA48149.1;Pf1|ANO49505.1;1215|OWP84443.1;GX_01|GX-01_GM000479;AH_01|AH-01_GM000985
cluster786	16	Q9KD53	GO:0008270; F:zinc ion binding; IEA:InterPro	NK01|OWP75849.1;90106|QYS90177.1;AL0236|QYS92511.1;TC_1691|APT23552.1;Costa_Rica_04_02_TN|QYS87830.1;ATCC_49512|AEW86979.2;FCO_F2|QOH25643.1;ARS1|RVU89906.1;C_2|AND65499.1;ATCC_23463|PDS25368.1;FCO_F9|QOG58592.1;94081|AMA50688.1;Pf1|ANO47704.1;1215|OWP85418.1;GX_01|GX-01_GM000129;AH_01|AH-01_GM002981
cluster787	16	N/A	N/A	NK01|OWP77143.1;90106|QYS88418.1;AL0236|QYS90284.1;TC_1691|APT21635.1;Costa_Rica_04_02_TN|QYS85324.1;ATCC_49512|AEW86929.1;FCO_F2|QOH23580.1;ARS1|RVU89654.1;C_2|AND63356.1;ATCC_23463|PDS25309.1;FCO_F9|QOG58404.1;94081|AMA49667.1;Pf1|ANO47755.1;1215|OWP82940.1;GX_01|GX-01_GM000078;AH_01|AH-01_GM002918
cluster788	16	N/A	N/A	NK01|OWP74971.1;90106|QYS87975.1;AL0236|QYS91998.1;TC_1691|APT22344.1;Costa_Rica_04_02_TN|QYS87338.1;ATCC_49512|AEW86549.1;FCO_F2|QOH24438.1;ARS1|RVU90966.1;C_2|AND63929.1;ATCC_23463|PDS26964.1;FCO_F9|QOG57501.1;94081|AMA50552.1;Pf1|ANO49731.1;1215|OWP83629.1;GX_01|GX-01_GM000695;AH_01|AH-01_GM001280
cluster789	16	O06747	GO:0003676; F:nucleic acid binding; IEA:InterPro	NK01|OWP78021.1;90106|QYS89310.1;AL0236|QYS91180.1;TC_1691|APT23425.1;Costa_Rica_04_02_TN|QYS85857.1;ATCC_49512|AEW86274.1;FCO_F2|QOH24941.1;ARS1|RVU90512.1;C_2|AND65329.1;ATCC_23463|PDS23515.1;FCO_F9|QOG56984.1;94081|AMA48543.1;Pf1|ANO48521.1;1215|OWP84305.1;GX_01|GX-01_GM001855;AH_01|AH-01_GM002278
cluster790	16	O34744	GO:0019354; P:siroheme biosynthetic process; IBA:GO_Central	NK01|OWP75915.1;90106|QYS88765.1;AL0236|QYS90903.1;TC_1691|APT23098.1;Costa_Rica_04_02_TN|QYS87893.1;ATCC_49512|AEW85336.1;FCO_F2|QOH25273.1;ARS1|RVU89943.1;C_2|AND64964.1;ATCC_23463|PDS23591.1;FCO_F9|QOG56683.1;94081|AMA48904.1;Pf1|ANO48882.1;1215|OWP84933.1;GX_01|GX-01_GM002511;AH_01|AH-01_GM000371
cluster791	16	Q54JC2	N/A	NK01|OWP76503.1;90106|QYS89846.1;AL0236|QYS91664.1;TC_1691|APT22016.1;Costa_Rica_04_02_TN|QYS86940.1;ATCC_49512|AEW85737.1;FCO_F2|QOH24112.1;ARS1|RVU91293.1;C_2|AND64301.1;ATCC_23463|PDS26683.1;FCO_F9|QOG57880.1;94081|AMA50179.1;Pf1|ANO47324.1;1215|OWP84262.1;GX_01|GX-01_GM001160;AH_01|AH-01_GM001641
cluster792	16	Q8Z075	GO:0048038; F:quinone binding; IEA:UniProtKB-KW	NK01|OWP78202.1;90106|QYS88218.1;AL0236|QYS92274.1;TC_1691|APT22638.1;Costa_Rica_04_02_TN|QYS87554.1;ATCC_49512|AEW84882.1;FCO_F2|QOH24727.1;ARS1|RVU90615.1;C_2|AND63586.1;ATCC_23463|PDS24733.1;FCO_F9|QOG57201.1;94081|AMA48249.1;Pf1|ANO49395.1;1215|OWP84493.1;GX_01|GX-01_GM000372;AH_01|AH-01_GM000874
cluster793	16	Q8TL28	GO:0008237; F:metallopeptidase activity; IEA:UniProtKB-KW	NK01|OWP76724.1;90106|QYS89223.1;AL0236|QYS90655.1;TC_1691|APT23310.1;Costa_Rica_04_02_TN|QYS85942.1;ATCC_49512|AEW86141.1;FCO_F2|QOH25076.1;ARS1|RVU90391.1;C_2|AND64722.1;ATCC_23463|PDS23060.1;FCO_F9|QOG56862.1;94081|AMA49209.1;Pf1|ANO48652.1;1215|OWP83819.1;GX_01|GX-01_GM001996;AH_01|AH-01_GM000674
cluster794	16	A6H143	GO:0009231; P:riboflavin biosynthetic process; IEA:UniProtKB-UniRule	NK01|OWP77898.1;90106|QYS88579.1;AL0236|QYS90451.1;TC_1691|APT21399.1;Costa_Rica_04_02_TN|QYS85620.1;ATCC_49512|AEW87256.1;FCO_F2|QOH23328.1;ARS1|RVU92018.1;C_2|AND63151.1;ATCC_23463|PDS24358.1;FCO_F9|QOG56035.1;94081|AMA49457.1;Pf1|ANO48026.1;1215|OWP83493.1;GX_01|GX-01_GM002826;AH_01|AH-01_GM002688
cluster795	16	N/A	N/A	NK01|OWP74664.1;90106|QYS89025.1;AL0236|QYS90998.1;TC_1691|APT23184.1;Costa_Rica_04_02_TN|QYS86072.1;ATCC_49512|AEW85427.1;FCO_F2|QOH25197.1;ARS1|RVU90259.1;C_2|AND65094.1;ATCC_23463|PDS22065.1;FCO_F9|QOG56743.1;94081|AMA48771.1;Pf1|ANO48788.1;1215|OWP84898.1;GX_01|GX-01_GM002148;AH_01|AH-01_GM000572
cluster796	16	P46562	GO:0006081; P:cellular aldehyde metabolic process; ISS:UniProtKB	NK01|OWP78734.1;90106|QYS88154.1;AL0236|QYS92199.1;TC_1691|APT22536.1;Costa_Rica_04_02_TN|QYS87481.1;ATCC_49512|AEW87419.2;FCO_F2|QOH24625.1;ARS1|RVU90716.1;C_2|AND63712.1;ATCC_23463|PDS26149.1;FCO_F9|QOG57307.1;94081|AMA48150.1;Pf1|ANO49504.1;1215|OWP84444.1;GX_01|GX-01_GM000478;AH_01|AH-01_GM000984
cluster797	16	P77851	GO:0019605; P:butyrate metabolic process; IEA:UniProtKB-UniPathway	NK01|OWP76113.1;90106|QYS89373.1;AL0236|QYS91307.1;TC_1691|APT23497.1;Costa_Rica_04_02_TN|QYS85792.1;ATCC_49512|AEW86352.1;FCO_F2|QOH24875.1;ARS1|RVU90587.1;C_2|AND65459.1;ATCC_23463|PDS23881.1;FCO_F9|QOG57056.1;94081|AMA48407.1;Pf1|ANO48435.1;1215|OWP84282.1;GX_01|GX-01_GM001770;AH_01|AH-01_GM002135
cluster798	16	N/A	N/A	NK01|OWP74424.1;90106|QYS88531.1;AL0236|QYS92523.1;TC_1691|APT23531.1;Costa_Rica_04_02_TN|QYS85518.1;ATCC_49512|AEW85832.1;FCO_F2|QOH23418.1;ARS1|RVU91967.1;C_2|AND63217.1;ATCC_23463|PDS23100.1;FCO_F9|QOG55951.1;94081|AMA49518.1;Pf1|ANO47943.1;1215|OWP84545.1;GX_01|GX-01_GM002882;AH_01|AH-01_GM002759
cluster799	16	Q93A44	GO:0046677; P:response to antibiotic; IEA:UniProtKB-KW	NK01|OWP75243.1;90106|QYS88521.1;AL0236|QYS90385.1;TC_1691|APT21486.1;Costa_Rica_04_02_TN|QYS85488.1;ATCC_49512|AEW85846.1;FCO_F2|QOH23431.1;ARS1|RVU91952.1;C_2|AND63230.1;ATCC_23463|PDS22813.1;FCO_F9|QOG55938.1;94081|AMA49531.1;Pf1|ANO47928.1;1215|OWP82868.1;GX_01|GX-01_GM002897;AH_01|AH-01_GM002773
cluster800	16	N/A	N/A	NK01|OWP77919.1;90106|QYS88592.1;AL0236|QYS90481.1;TC_1691|APT21366.1;Costa_Rica_04_02_TN|QYS85631.1;ATCC_49512|AEW87228.1;FCO_F2|QOH23296.1;ARS1|RVU92040.1;C_2|AND63120.1;ATCC_23463|PDS22853.1;FCO_F9|QOG56067.1;94081|AMA49417.1;Pf1|ANO48059.1;1215|OWP82627.1;GX_01|GX-01_GM002802;AH_01|AH-01_GM002657
cluster801	16	Q9WYS7	GO:0006189; P:'de novo' IMP biosynthetic process; IEA:UniProtKB-UniRule	NK01|OWP75068.1;90106|QYS89586.1;AL0236|QYS91474.1;TC_1691|APT21767.1;Costa_Rica_04_02_TN|QYS86698.1;ATCC_49512|AEW87067.1;FCO_F2|QOH23846.1;ARS1|RVU91608.1;C_2|AND64512.1;ATCC_23463|PDS24803.1;FCO_F9|QOG58137.1;94081|AMA49955.1;Pf1|ANO47607.1;1215|OWP83728.1;GX_01|GX-01_GM001488;AH_01|AH-01_GM001871
cluster802	16	Q11RG9	GO:0008360; P:regulation of cell shape; IEA:UniProtKB-KW	NK01|OWP76819.1;90106|QYS89732.1;AL0236|QYS91515.1;TC_1691|APT21897.1;Costa_Rica_04_02_TN|QYS86796.1;ATCC_49512|AEW85611.1;FCO_F2|QOH23993.1;ARS1|RVU91435.1;C_2|AND64443.1;ATCC_23463|PDS23976.1;FCO_F9|QOG58000.1;94081|AMA50027.1;Pf1|ANO47462.1;1215|OWP85169.1;GX_01|GX-01_GM001312;AH_01|AH-01_GM001805
cluster803	16	N/A	N/A	NK01|OWP75440.1;90106|QYS89338.1;AL0236|QYS91268.1;TC_1691|APT23460.1;Costa_Rica_04_02_TN|QYS85830.1;ATCC_49512|AEW86312.1;FCO_F2|QOH24907.1;ARS1|RVU90547.1;C_2|AND65423.1;ATCC_23463|PDS23917.1;FCO_F9|QOG57020.1;94081|AMA48447.1;Pf1|ANO48480.1;1215|OWP85104.1;GX_01|GX-01_GM001813;AH_01|AH-01_GM002172
cluster804	16	Q6G7L7	GO:0009229; P:thiamine diphosphate biosynthetic process; IEA:UniProtKB-UniPathway	NK01|OWP79138.1;90106|QYS87920.1;AL0236|QYS91937.1;TC_1691|APT23594.1;Costa_Rica_04_02_TN|QYS87290.1;ATCC_49512|AEW86600.1;FCO_F2|QOH25684.1;ARS1|RVU91013.1;C_2|AND63973.1;ATCC_23463|PDS25777.1;FCO_F9|QOG57555.1;94081|AMA50505.1;Pf1|ANO47007.1;1215|OWP84125.1;GX_01|GX-01_GM000758;AH_01|AH-01_GM001332
cluster805	16	Q3V1F8	GO:0006629; P:lipid metabolic process; IEA:UniProtKB-KW	NK01|OWP76683.1;90106|QYS89181.1;AL0236|QYS91104.1;TC_1691|APT23276.1;Costa_Rica_04_02_TN|QYS85973.1;ATCC_49512|AEW86106.1;FCO_F2|QOH25106.1;ARS1|RVU90344.1;C_2|AND65226.1;ATCC_23463|PDS22896.1;FCO_F9|QOG56828.1;94081|AMA48649.1;Pf1|ANO48687.1;1215|OWP84453.1;GX_01|GX-01_GM002042;AH_01|AH-01_GM002387
cluster806	16	A0M599	GO:0006412; P:translation; IEA:UniProtKB-UniRule	NK01|OWP77638.1;90106|QYS89532.1;AL0236|QYS91421.1;TC_1691|APT21724.1;Costa_Rica_04_02_TN|QYS86651.1;ATCC_49512|AEW87020.1;FCO_F2|QOH23800.1;ARS1|RVU91749.1;C_2|AND64558.1;ATCC_23463|PDS25899.1;FCO_F9|QOG58184.1;94081|AMA49910.1;Pf1|ANO47654.1;1215|OWP85233.1;GX_01|GX-01_GM001546;AH_01|AH-01_GM001919
cluster807	16	N/A	N/A	NK01|OWP76340.1;90106|QYS89543.1;AL0236|QYS91440.1;TC_1691|APT21742.1;Costa_Rica_04_02_TN|QYS86667.1;ATCC_49512|AEW87040.1;FCO_F2|QOH23820.1;ARS1|RVU91732.1;C_2|AND64539.1;ATCC_23463|PDS26494.1;FCO_F9|QOG58164.1;94081|AMA49929.1;Pf1|ANO47634.1;1215|OWP84366.1;GX_01|GX-01_GM001527;AH_01|AH-01_GM001899
cluster808	16	N/A	N/A	NK01|OWP78489.1;90106|QYS89886.1;AL0236|QYS91704.1;TC_1691|APT22060.1;Costa_Rica_04_02_TN|QYS86981.1;ATCC_49512|AEW86848.1;FCO_F2|QOH24157.1;ARS1|RVU91248.1;C_2|AND64244.1;ATCC_23463|PDS24846.1;FCO_F9|QOG57833.1;94081|AMA50238.1;Pf1|ANO47274.1;1215|OWP82613.1;GX_01|GX-01_GM001092;AH_01|AH-01_GM001577
cluster809	16	N/A	N/A	NK01|OWP78477.1;90106|QYS89879.1;AL0236|QYS91700.1;TC_1691|APT22048.1;Costa_Rica_04_02_TN|QYS86971.1;ATCC_49512|AEW86861.1;FCO_F2|QOH24145.1;ARS1|RVU91259.1;C_2|AND64254.1;ATCC_23463|PDS24858.1;FCO_F9|QOG57845.1;94081|AMA50227.1;Pf1|ANO47287.1;1215|OWP85086.1;GX_01|GX-01_GM001104;AH_01|AH-01_GM001589
cluster810	16	P22337	GO:0006633; P:fatty acid biosynthetic process; IEA:UniProtKB-KW	NK01|OWP79005.1;90106|QYS89970.1;AL0236|QYS91817.1;TC_1691|APT22202.1;Costa_Rica_04_02_TN|QYS87140.1;ATCC_49512|AEW86701.1;FCO_F2|QOH24297.1;ARS1|RVU91146.1;C_2|AND64118.1;ATCC_23463|PDS23342.1;FCO_F9|QOG57647.1;94081|AMA50341.1;Pf1|ANO47113.1;1215|OWP83905.1;GX_01|GX-01_GM000946;AH_01|AH-01_GM001486
cluster811	16	N/A	N/A	NK01|OWP77334.1;90106|QYS89728.1;AL0236|QYS91228.1;TC_1691|APT21875.1;Costa_Rica_04_02_TN|QYS86787.1;ATCC_49512|AEW85584.1;FCO_F2|QOH23967.1;ARS1|RVU91449.1;C_2|AND65392.1;ATCC_23463|PDS22424.1;FCO_F9|QOG58026.1;94081|AMA48481.1;Pf1|ANO47487.1;1215|OWP85385.1;GX_01|GX-01_GM001328;AH_01|AH-01_GM002208
cluster812	16	N/A	N/A	NK01|OWP77910.1;90106|QYS88588.1;AL0236|QYS92531.1;TC_1691|APT21375.1;Costa_Rica_04_02_TN|QYS85627.1;ATCC_49512|AEW87236.1;FCO_F2|QOH23303.1;ARS1|RVU92032.1;C_2|AND65484.1;ATCC_23463|PDS22860.1;FCO_F9|QOG56058.1;94081|AMA50672.1;Pf1|ANO48050.1;1215|OWP83652.1;GX_01|GX-01_GM002811;AH_01|AH-01_GM002664
cluster813	16	N/A	N/A	NK01|OWP78186.1;90106|QYS88204.1;AL0236|QYS92260.1;TC_1691|APT22618.1;Costa_Rica_04_02_TN|QYS87824.1;ATCC_49512|AEW84863.1;FCO_F2|QOH24710.1;ARS1|RVU90634.1;C_2|AND63604.1;ATCC_23463|PDS22158.1;FCO_F9|QOG57221.1;94081|AMA48231.1;Pf1|ANO49416.1;1215|OWP83451.1;GX_01|GX-01_GM000392;AH_01|AH-01_GM000897
cluster814	16	Q8A1G1	GO:0005983; P:starch catabolic process; IEA:UniProtKB-UniPathway	NK01|OWP77234.1;90106|QYS88097.1;AL0236|QYS92092.1;TC_1691|APT22449.1;Costa_Rica_04_02_TN|QYS87422.1;ATCC_49512|AEW86429.1;FCO_F2|QOH24541.1;ARS1|RVU90787.1;C_2|AND63810.1;ATCC_23463|PDS23311.1;FCO_F9|QOG57398.1;94081|AMA48046.1;Pf1|ANO49612.1;1215|OWP84013.1;GX_01|GX-01_GM000549;AH_01|AH-01_GM001146
cluster815	16	Q9UTN9	GO:0032259; P:methylation; IEA:GOC	NK01|OWP77279.1;90106|QYS88105.1;AL0236|QYS92100.1;TC_1691|APT22467.1;Costa_Rica_04_02_TN|QYS87815.1;ATCC_49512|AEW86408.1;FCO_F2|QOH24558.1;ARS1|RVU90779.1;C_2|AND63803.1;ATCC_23463|PDS23037.1;FCO_F9|QOG57378.1;94081|AMA48053.1;Pf1|ANO49590.1;1215|OWP84005.1;GX_01|GX-01_GM000540;AH_01|AH-01_GM001137
cluster816	16	N/A	N/A	NK01|OWP74640.1;90106|QYS88447.1;AL0236|QYS90319.1;TC_1691|APT21590.1;Costa_Rica_04_02_TN|QYS85358.1;ATCC_49512|AEW86881.1;FCO_F2|QOH23531.1;ARS1|RVU89609.1;C_2|AND63308.1;ATCC_23463|PDS25263.1;FCO_F9|QOG58461.1;94081|AMA49612.1;Pf1|ANO47811.1;1215|OWP84876.1;GX_01|GX-01_GM000027;AH_01|AH-01_GM002865
cluster817	16	N/A	N/A	NK01|OWP77131.1;90106|QYS88424.1;AL0236|QYS90293.1;TC_1691|APT21623.1;Costa_Rica_04_02_TN|QYS85334.1;ATCC_49512|AEW86916.1;FCO_F2|QOH23566.1;ARS1|RVU89640.1;C_2|AND63341.1;ATCC_23463|PDS25295.1;FCO_F9|QOG58427.1;94081|AMA49645.1;1215|OWP83607.1;GX_01|GX-01_GM000063;AH_01|AH-01_GM002903;Pf1|ANO47770.1
cluster818	16	B3ETC6	GO:0042274; P:ribosomal small subunit biogenesis; IEA:UniProtKB-UniRule	NK01|OWP77160.1;90106|QYS88405.1;AL0236|QYS90267.1;TC_1691|APT21650.1;Costa_Rica_04_02_TN|QYS85311.1;ATCC_49512|AEW86947.1;FCO_F2|QOH23597.1;ARS1|RVU89673.1;C_2|AND63371.1;ATCC_23463|PDS25327.1;FCO_F9|QOG58385.1;94081|AMA49682.1;Pf1|ANO47736.1;1215|OWP85447.1;GX_01|GX-01_GM000097;AH_01|AH-01_GM002937
cluster819	16	Q5JEK6	GO:0016773; F:phosphotransferase activity, alcohol group as acceptor; IEA:InterPro	NK01|OWP78740.1;90106|QYS88150.1;AL0236|QYS92194.1;TC_1691|APT22531.1;Costa_Rica_04_02_TN|QYS87475.1;ATCC_49512|AEW87412.1;FCO_F2|QOH24618.1;ARS1|RVU90723.1;C_2|AND63719.1;ATCC_23463|PDS26143.1;FCO_F9|QOG57314.1;94081|AMA48143.1;Pf1|ANO49511.1;1215|OWP84437.1;GX_01|GX-01_GM000485;AH_01|AH-01_GM000991
cluster820	16	N/A	N/A	NK01|OWP77389.1;90106|QYS89678.1;AL0236|QYS91510.1;TC_1691|APT21818.1;Costa_Rica_04_02_TN|QYS86744.1;ATCC_49512|AEW87135.1;FCO_F2|QOH23908.1;ARS1|RVU91512.1;C_2|AND64454.1;ATCC_23463|PDS26008.1;FCO_F9|QOG58087.1;94081|AMA50016.1;Pf1|ANO47549.1;1215|OWP84062.1;GX_01|GX-01_GM001402;AH_01|AH-01_GM001818
cluster821	16	A6L9J9	GO:0000162; P:tryptophan biosynthetic process; IEA:UniProtKB-UniRule	NK01|OWP74860.1;90106|QYS90223.1;AL0236|QYS92554.1;TC_1691|APT22836.1;Costa_Rica_04_02_TN|QYS87896.1;ATCC_49512|AEW85055.2;FCO_F2|QOH25760.1;ARS1|RVU91622.1;C_2|AND65573.1;ATCC_23463|PDS24271.1;FCO_F9|QOG58520.1;94081|AMA50642.1;Pf1|ANO49169.1;1215|OWP82936.1;GX_01|GX-01_GM002457;AH_01|AH-01_GM000300
cluster822	16	N/A	N/A	NK01|OWP77860.1;90106|QYS88547.1;AL0236|QYS90409.1;TC_1691|APT21448.1;Costa_Rica_04_02_TN|QYS85582.1;ATCC_49512|AEW85947.1;FCO_F2|QOH23372.1;ARS1|RVU91983.1;C_2|AND63194.1;ATCC_23463|PDS25101.1;FCO_F9|QOG55991.1;94081|AMA49496.1;Pf1|ANO47971.1;1215|OWP82934.1;GX_01|GX-01_GM002866;AH_01|AH-01_GM002734
cluster823	16	A0LXS6	GO:0019464; P:glycine decarboxylation via glycine cleavage system; IEA:UniProtKB-UniRule	NK01|OWP74833.1;90106|QYS89873.1;AL0236|QYS91690.1;TC_1691|APT22036.1;Costa_Rica_04_02_TN|QYS86961.1;ATCC_49512|AEW86874.1;FCO_F2|QOH24133.1;ARS1|RVU91272.1;C_2|AND64267.1;ATCC_23463|PDS24871.1;FCO_F9|QOG57858.1;94081|AMA50214.1;Pf1|ANO47301.1;1215|OWP85073.1;GX_01|GX-01_GM001117;AH_01|AH-01_GM001603
cluster824	16	A5FA76	GO:0004834; F:tryptophan synthase activity; IEA:UniProtKB-UniRule	NK01|OWP74862.1;90106|QYS88803.1;AL0236|QYS92553.1;TC_1691|APT22834.1;Costa_Rica_04_02_TN|QYS86430.1;ATCC_49512|AEW85053.1;FCO_F2|QOH25761.1;ARS1|RVU89991.1;C_2|AND65572.1;ATCC_23463|PDS21742.1;FCO_F9|QOG56410.1;94081|AMA50643.1;Pf1|ANO49171.1;1215|OWP82938.1;GX_01|GX-01_GM002459;AH_01|AH-01_GM000298
cluster825	16	A6GVP1	GO:0006782; P:protoporphyrinogen IX biosynthetic process; IEA:UniProtKB-UniPathway	NK01|OWP79013.1;90106|QYS89973.1;AL0236|QYS91840.1;TC_1691|APT22208.1;Costa_Rica_04_02_TN|QYS87146.1;ATCC_49512|AEW86694.1;FCO_F2|QOH24304.1;ARS1|RVU91141.1;C_2|AND64091.1;ATCC_23463|PDS23349.1;FCO_F9|QOG57640.1;94081|AMA50367.1;Pf1|ANO47105.1;1215|OWP84150.1;GX_01|GX-01_GM000939;AH_01|AH-01_GM001459
cluster826	16	N/A	N/A	NK01|OWP75830.1;90106|QYS88390.1;AL0236|QYS90250.1;TC_1691|APT21663.1;Costa_Rica_04_02_TN|QYS87724.1;ATCC_49512|AEW86960.1;FCO_F2|QOH23610.1;ARS1|RVU89687.1;C_2|AND63390.1;ATCC_23463|PDS25340.1;FCO_F9|QOG58372.1;94081|AMA49723.1;Pf1|ANO47722.1;1215|OWP85434.1;GX_01|GX-01_GM000112;AH_01|AH-01_GM002962
cluster827	16	N/A	N/A	NK01|OWP79022.1;90106|QYS89979.1;AL0236|QYS91844.1;TC_1691|APT23586.1;Costa_Rica_04_02_TN|QYS87155.1;ATCC_49512|AEW86684.1;FCO_F2|QOH24314.1;ARS1|RVU91131.1;C_2|AND65534.1;ATCC_23463|PDS23367.1;FCO_F9|QOG57630.1;94081|AMA50715.1;Pf1|ANO47095.1;1215|OWP84142.1;GX_01|GX-01_GM000929;AH_01|AH-01_GM001449
cluster828	16	N/A	N/A	NK01|OWP76430.1;90106|QYS88890.1;AL0236|QYS90812.1;TC_1691|APT22909.1;Costa_Rica_04_02_TN|QYS86290.1;ATCC_49512|AEW85133.1;FCO_F2|QOH25463.1;ARS1|RVU90090.1;C_2|AND64855.1;ATCC_23463|PDS24421.1;FCO_F9|QOG56486.1;94081|AMA49071.1;Pf1|ANO49090.1;1215|OWP83768.1;GX_01|GX-01_GM002342;AH_01|AH-01_GM000241
cluster829	16	O26807	GO:0006979; P:response to oxidative stress; IEA:InterPro	NK01|OWP75338.1;90106|QYS90211.1;AL0236|QYS90743.1;TC_1691|APT22786.1;Costa_Rica_04_02_TN|QYS86531.1;ATCC_49512|AEW85002.2;FCO_F2|QOH25763.1;ARS1|RVU91892.1;C_2|AND64777.1;ATCC_23463|PDS22229.1;FCO_F9|QOG56301.1;94081|AMA49152.1;Pf1|ANO49224.1;1215|OWP82756.1;GX_01|GX-01_GM002574;AH_01|AH-01_GM000159
cluster830	16	N/A	N/A	NK01|OWP76605.1;90106|QYS88655.1;AL0236|QYS90583.1;TC_1691|APT21276.1;Costa_Rica_04_02_TN|QYS85716.1;ATCC_49512|AEW86036.1;FCO_F2|QOH23205.1;ARS1|RVU92131.1;C_2|AND63001.1;ATCC_23463|PDS24973.1;FCO_F9|QOG56159.1;94081|AMA49301.1;Pf1|ANO48155.1;1215|OWP82965.1;GX_01|GX-01_GM002706;AH_01|AH-01_GM002519
cluster831	16	N/A	N/A	NK01|OWP78476.1;90106|QYS89878.1;AL0236|QYS91699.1;TC_1691|APT22047.1;Costa_Rica_04_02_TN|QYS86970.1;ATCC_49512|AEW86862.1;FCO_F2|QOH24144.1;ARS1|RVU91260.1;C_2|AND64255.1;ATCC_23463|PDS24859.1;FCO_F9|QOG57846.1;94081|AMA50226.1;Pf1|ANO47288.1;1215|OWP85085.1;GX_01|GX-01_GM001105;AH_01|AH-01_GM001590
cluster832	16	A5FJ95	GO:0008615; P:pyridoxine biosynthetic process; IEA:UniProtKB-UniRule	NK01|OWP76495.1;90106|QYS89841.1;AL0236|QYS91661.1;TC_1691|APT22007.1;Costa_Rica_04_02_TN|QYS86935.1;ATCC_49512|AEW85728.1;FCO_F2|QOH24104.1;ARS1|RVU91302.1;C_2|AND64310.1;ATCC_23463|PDS26674.1;FCO_F9|QOG57889.1;94081|AMA50170.1;Pf1|ANO47333.1;1215|OWP84271.1;GX_01|GX-01_GM001169;AH_01|AH-01_GM001650
cluster833	16	N/A	N/A	NK01|OWP79023.1;90106|QYS89980.1;AL0236|QYS91845.1;TC_1691|APT22217.1;Costa_Rica_04_02_TN|QYS87156.1;ATCC_49512|AEW86683.1;FCO_F2|QOH24315.1;ARS1|RVU91130.1;C_2|AND64081.1;ATCC_23463|PDS23359.1;FCO_F9|QOG57629.1;94081|AMA50377.1;Pf1|ANO47094.1;1215|OWP84141.1;GX_01|GX-01_GM000928;AH_01|AH-01_GM001448
cluster834	16	Q10081	GO:0005634; C:nucleus; HDA:PomBase	NK01|OWP79121.1;90106|QYS87930.1;AL0236|QYS91944.1;TC_1691|APT22304.1;Costa_Rica_04_02_TN|QYS87301.1;ATCC_49512|AEX99664.1;FCO_F2|QOH24400.1;ARS1|RVU91000.1;C_2|AND63965.1;ATCC_23463|PDS25768.1;FCO_F9|QOG57541.1;94081|AMA50513.1;Pf1|ANO46988.1;1215|OWP84817.1;GX_01|GX-01_GM000743;AH_01|AH-01_GM001323
cluster835	16	P49851	GO:0006637; P:acyl-CoA metabolic process; IBA:GO_Central	NK01|OWP74990.1;90106|QYS87985.1;AL0236|QYS92031.1;TC_1691|APT22361.1;Costa_Rica_04_02_TN|QYS87357.1;ATCC_49512|AEW86528.1;FCO_F2|QOH24456.1;ARS1|RVU90955.1;C_2|AND63900.1;ATCC_23463|PDS21937.1;FCO_F9|QOG57485.1;94081|AMA47957.1;Pf1|ANO49708.1;1215|OWP83569.1;GX_01|GX-01_GM000684;AH_01|AH-01_GM001244
cluster836	16	Q5KZ39	GO:0043171; P:peptide catabolic process; IEA:UniProtKB-UniRule	NK01|OWP76397.1;90106|QYS88866.1;AL0236|QYS90925.1;TC_1691|APT23071.1;Costa_Rica_04_02_TN|QYS86364.1;ATCC_49512|AEW85305.1;FCO_F2|QOH25299.1;ARS1|RVU90065.1;C_2|AND64984.1;ATCC_23463|PDS21814.1;FCO_F9|QOG56649.1;94081|AMA48884.1;Pf1|ANO48914.1;1215|OWP83150.1;GX_01|GX-01_GM002370;AH_01|AH-01_GM000391
cluster837	16	P11045	GO:0046654; P:tetrahydrofolate biosynthetic process; IBA:GO_Central	NK01|OWP74340.1;90106|QYS89779.1;AL0236|QYS91553.1;TC_1691|APT21931.1;Costa_Rica_04_02_TN|QYS86836.1;ATCC_49512|AEW85648.1;FCO_F2|QOH24028.1;ARS1|RVU91386.1;C_2|AND64400.1;ATCC_23463|PDS24062.1;FCO_F9|QOG57965.1;94081|AMA50070.1;Pf1|ANO47417.1;1215|OWP84743.1;GX_01|GX-01_GM001261;AH_01|AH-01_GM001755
cluster838	16	Q9S1B7	GO:0006355; P:regulation of transcription, DNA-templated; IEA:InterPro	NK01|OWP74615.1;90106|QYS88635.1;AL0236|QYS90561.1;TC_1691|APT21310.1;Costa_Rica_04_02_TN|QYS85689.1;ATCC_49512|AEW86070.1;FCO_F2|QOH23241.1;ARS1|RVU92095.1;C_2|AND63036.1;ATCC_23463|PDS25411.1;FCO_F9|QOG56123.1;94081|AMA49336.1;Pf1|ANO48119.1;1215|OWP83117.1;GX_01|GX-01_GM002742;AH_01|AH-01_GM002556
cluster839	16	A6GZ81	GO:0006412; P:translation; IEA:UniProtKB-UniRule	NK01|OWP77619.1;90106|QYS89517.1;AL0236|QYS91411.1;TC_1691|APT21706.1;Costa_Rica_04_02_TN|QYS86634.1;ATCC_49512|AEW87001.1;FCO_F2|QOH23781.1;ARS1|RVU91766.1;C_2|AND64576.1;ATCC_23463|PDS25917.1;FCO_F9|QOG58202.1;94081|AMA49892.1;Pf1|ANO47673.1;1215|OWP85251.1;GX_01|GX-01_GM001565;AH_01|AH-01_GM001938
cluster840	16	P94514	GO:0006355; P:regulation of transcription, DNA-templated; IBA:GO_Central	NK01|OWP78345.1;90106|QYS88790.1;AL0236|QYS90792.1;TC_1691|APT22887.1;Costa_Rica_04_02_TN|QYS86147.1;ATCC_49512|AEW85111.1;FCO_F2|QOH25485.1;ARS1|RVU89976.1;C_2|AND64835.1;ATCC_23463|PDS26378.1;FCO_F9|QOG56464.1;94081|AMA49092.1;Pf1|ANO49112.1;1215|OWP83993.1;GX_01|GX-01_GM002476;AH_01|AH-01_GM000221
cluster841	16	O66874	GO:0046677; P:response to antibiotic; IBA:GO_Central	NK01|OWP74998.1;90106|QYS88002.1;AL0236|QYS92039.1;TC_1691|APT22377.1;Costa_Rica_04_02_TN|QYS87363.1;ATCC_49512|AEW86509.1;FCO_F2|QOH24471.1;ARS1|RVU90929.1;C_2|AND63884.1;ATCC_23463|PDS27110.1;FCO_F9|QOG57469.1;94081|AMA47973.1;Pf1|ANO49690.1;1215|OWP84081.1;GX_01|GX-01_GM000660;AH_01|AH-01_GM001224
cluster842	16	A5FJZ2	GO:0006412; P:translation; IEA:UniProtKB-UniRule	NK01|OWP77333.1;90106|QYS89729.1;AL0236|QYS91229.1;TC_1691|APT21876.1;Costa_Rica_04_02_TN|QYS86788.1;ATCC_49512|AEW85585.1;FCO_F2|QOH23968.1;ARS1|RVU91448.1;C_2|AND65393.1;ATCC_23463|PDS22425.1;FCO_F9|QOG58025.1;94081|AMA48480.1;Pf1|ANO47486.1;1215|OWP85386.1;GX_01|GX-01_GM001327;AH_01|AH-01_GM002207
