# Supplementary material for: Genomic evidence of genetic diversity and functional evolution in Flavobacterium columnare
Source: Front Microbiol. 2023 Sep 28;14:1240471. doi: 10.3389/fmicb.2023.1240471 (PMC10568018; doi:10.3389/fmicb.2023.1240471)
Supplement: Supplementary file 8 [file Data_Sheet_8.XLSX]

## Sheet: Sheet1
	ATCC 49512	ATCC 23463	FCO-F2	FCO-F9	TC 1691	Pf1	AL-02-36	AH-01	C#2	94-081	1215	90-106	GX-01	ARS1	Costa Rica 04-02-TN	NK01	Flavobacterium johnsoniae UW101	Flavobacterium psychrophilum JIP02/86
ATCC 49512	100
ATCC 23463	95.7	100
FCO-F2	95.8	96.3	100
FCO-F9	93.1	93.7	93.1	100
TC 1691	95.9	97.4	96.5	93.3	100
Pf1	95.9	97.3	96.6	93.3	100	100
AL-02-36	42.7	42.7	42.7	41.9	42.5	42.5	100
AH-01	42.9	43.5	43.3	42.5	43.3	43.2	89.5	100
C#2	43	43.4	43.4	42.6	43.4	43.3	89.4	93	100
94-081	42.6	42.7	43	42.2	42.9	42.7	88	93.1	93.1	100
1215	29.8	29.7	29.9	29.9	29.8	29.8	30.2	30.2	30.2	30	100
90-106	29.5	29.7	29.9	29.7	29.8	29.7	29.9	30.1	30.2	29.9	87.4	100
GX-01	29.7	29.9	30	29.9	29.9	29.9	30	30.3	30.4	30.2	89.1	91.7	100
ARS1	29.6	29.7	29.9	29.8	29.8	29.7	29.8	30.1	30.2	30	88.2	93	93.6	100
Costa Rica 04-02-TN	28	28.1	28.2	28.1	28.1	28.1	27.6	27.9	27.8	28.1	28.1	27.9	28.1	28	100
NK01	28	28.1	28.2	28.2	28.2	28.1	27.8	27.9	27.9	28.3	28.1	27.9	28	27.9	93.1	100
Flavobacterium johnsoniae UW101	22.6	21.8	23.1	23.7	23.1	22.9	23.3	23.9	24	22.7	20.7	23.2	23.1	22.9	22.3	21	100
Flavobacterium psychrophilum JIP02/86	21.5	20.7	22.1	22.3	21.8	21.7	21.4	21.7	22.2	21.1	20.1	22.6	21.8	21.8	21.7	20	22	100
